# Supplementary material for: Patent lifetime prediction using LightGBM with a customized loss
Source: PeerJ Comput Sci. 2024 May 10;10:e2044. doi: 10.7717/peerj-cs.2044 (PMC11157541; doi:10.7717/peerj-cs.2044)
Supplement: Supplemental Information 1 [file peerj-cs-10-2044-s001.zip]

Archive with 4 entries (4 files):
- predict_IP_lifetime_v2.ipynb
- val.csv
- train.csv
- test.csv
