# Supplementary material for: Patent lifetime prediction using LightGBM with a customized loss
Source: PeerJ Comput Sci. 2024 May 10;10:e2044. doi: 10.7717/peerj-cs.2044 (PMC11157541; doi:10.7717/peerj-cs.2044)
Supplement: Supplemental Information 1 [file peerj-cs-10-2044-s001.zip › predict_IP_lifetime_v2.ipynb]

# %% [code]
import numpy as np
import pandas as pd
import matplotlib.pyplot as plt

# %% [code]
train = pd.read_csv("train.csv")
val = pd.read_csv("val.csv")
test = pd.read_csv("test.csv")

# %% [code]
train = train.drop(["reg_num"], axis=1)
y_train = train["CBPs"]
X_train = train.drop(["CBPs"], axis=1)

val = val.drop(["reg_num"], axis=1)
y_val = val["CBPs"]
X_val = val.drop(["CBPs"], axis=1)

test = test.drop(["reg_num"], axis=1)
y_test = test["CBPs"]
X_test = test.drop(["CBPs"], axis=1)

# %% [code]
print(len(train), len(val), len(test))

# %% [code]
y_train.value_counts()

# %% [code]
y_val.value_counts()

# %% [code]
y_test.value_counts()

# %% [code]
train.info()

# %% [code]
train.head()

# %% [code]
df = pd.DataFrame({'CBPs': [90000, 10000, 200000],
                   'Non-CBPs': [90000, 10000, 200000]},
                   index = ['train', 'val', 'test'])

# %% [code]
df

# %% [code]
fig, ax = plt.subplots(figsize = (8,2))
ax.barh(df.index, df["CBPs"], label = "CBPs", height = 0.5, color="#E69F00") 
ax.barh(df.index, df["Non-CBPs"], left = df['CBPs'], label = "Non-CBPs", height = 0.5, color="#56B4E9")

for c in ax.containers:
    labels = [str(round(v.get_width(), 2)) if v.get_width() > 10000 else '' for v in c]
    ax.bar_label(c, label_type='center', labels = labels, size = 8)
for s in ["top", "right"]:
    ax.spines[s].set_visible(False)
    ax.tick_params(labelsize = 9, labelrotation = 0)

ax.set_xlabel("n_samples", size = 10)
ax.set_ylabel("dataset", size = 10)
ax.legend(labels = ["CBPs", "Non-CBPs"], fontsize = 8, loc='lower right')

fig.savefig("datasets.pdf", bbox_inches="tight")

# %% [code]
np.random.seed(42)

# %% [code]
from sklearn.preprocessing import MinMaxScaler, StandardScaler
from sklearn.impute import SimpleImputer
from sklearn.pipeline import Pipeline
from sklearn.model_selection import PredefinedSplit, GridSearchCV, RandomizedSearchCV
from sklearn.linear_model import LogisticRegression
from sklearn.svm import SVC, LinearSVC
from sklearn.ensemble import RandomForestClassifier, GradientBoostingClassifier, HistGradientBoostingClassifier
from sklearn.metrics import accuracy_score, roc_auc_score, confusion_matrix, fbeta_score

# %% [code]
import lightgbm

# %% [code]
def compute_metrics(y_test, y_test_predicted, y_test_prob):
    M = confusion_matrix(y_test, y_test_predicted)

    tn, fp, fn, tp = M.ravel()

    acc = (tp + tn) / (tn + tp + fn + fp)
    sen = tp / (tp + fn)
    spe = tn / (tn + fp)
    ppv = tp / (tp + fp)
    npv = tn / (tn + fn)
    f1 = (2*tp) / (2*tp + fp + fn)
    f2 = fbeta_score(y_test, y_test_predicted, beta=2)
    
    auc = roc_auc_score(y_test, y_test_prob)
    
    print(f"ROC AUC: {auc:.6f}")
    print(f"Accuracy: {acc:.6f}")
    print(f"Sensitivity: {sen:.6f}")
    print(f"Specificity: {spe:.6f}")
    print(f"Precision: {ppv:.6f}")
    print(f"F1-score: {f1:.6f}")
    print(f"F2-score: {f2:.6f}")

# %% [code]
from scipy import optimize
from scipy import special

class FocalLoss:

    def __init__(self, gamma, alpha=None):
        self.alpha = alpha
        self.gamma = gamma

    def at(self, y):
        if self.alpha is None:
            return np.ones_like(y)
        return np.where(y, self.alpha, 1 - self.alpha)

    def pt(self, y, p):
        p = np.clip(p, 1e-15, 1 - 1e-15)
        return np.where(y, p, 1 - p)

    def __call__(self, y_true, y_pred):
        at = self.at(y_true)
        pt = self.pt(y_true, y_pred)
        return -at * (1 - pt) ** self.gamma * np.log(pt)

    def grad(self, y_true, y_pred):
        y = 2 * y_true - 1  # {0, 1} -> {-1, 1}
        at = self.at(y_true)
        pt = self.pt(y_true, y_pred)
        g = self.gamma
        return at * y * (1 - pt) ** g * (g * pt * np.log(pt) + pt - 1)

    def hess(self, y_true, y_pred):
        y = 2 * y_true - 1  # {0, 1} -> {-1, 1}
        at = self.at(y_true)
        pt = self.pt(y_true, y_pred)
        g = self.gamma

        u = at * y * (1 - pt) ** g
        du = -at * y * g * (1 - pt) ** (g - 1)
        v = g * pt * np.log(pt) + pt - 1
        dv = g * np.log(pt) + g + 1

        return (du * v + u * dv) * y * (pt * (1 - pt))

    def init_score(self, y_true):
        res = optimize.minimize_scalar(
            lambda p: self(y_true, p).sum(),
            bounds=(0, 1),
            method='bounded'
        )
        p = res.x
        log_odds = np.log(p / (1 - p))
        return log_odds

    def lgb_obj(self, preds, train_data):
        y = train_data.get_label()
        p = special.expit(preds)
        return self.grad(y, p), self.hess(y, p)

    def lgb_eval(self, preds, train_data):
        y = train_data.get_label()
        p = special.expit(preds)
        is_higher_better = False
        return 'focal_loss', self(y, p).mean(), is_higher_better

# %% [code]
fl = FocalLoss(alpha=None, gamma=0)

# %% [code]
data_fit = lightgbm.Dataset(X_train, y_train,
                            init_score=np.full_like(y_train, fl.init_score(y_train), dtype=float))

# %% [code]
data_val = lightgbm.Dataset(X_val, y_val,
                            init_score=np.full_like(y_val, fl.init_score(y_train), dtype=float), reference=data_fit)

# %% [code]
model = lightgbm.train(train_set=data_fit, valid_sets=(data_fit, data_val), valid_names=('fit', 'val'),
                       num_boost_round=10000,
                       callbacks=[lightgbm.early_stopping(stopping_rounds=20)],
                       params={"objective": fl.lgb_obj, 'learning_rate': 0.01},
                       feval=fl.lgb_eval)

# %% [code]
y_test_prob = special.expit(fl.init_score(y_train) + model.predict(X_test))
y_test_predicted = y_test_prob >= 0.5
compute_metrics(y_test, y_test_predicted, y_test_prob)

# %% [code]


# %% [code]
from sklearn.neighbors import KNeighborsClassifier

knn_model = Pipeline([("scaler", StandardScaler()),
                      ("classifier", KNeighborsClassifier(weights='distance', n_jobs=-1))])
knn_model.fit(X_train, y_train)

y_test_predicted_knn = knn_model.predict(X_test)
y_test_prob_knn = knn_model.predict_proba(X_test)[:,1]
compute_metrics(y_test, y_test_predicted_knn, y_test_prob_knn)

# %% [code]
from sklearn.linear_model import SGDClassifier

svm_model = Pipeline([("scaler", StandardScaler()),
                      ("classifier", SGDClassifier(loss="log_loss", random_state=0))])
svm_model.fit(X_train, y_train)

y_test_predicted_svm = svm_model.predict(X_test)
y_test_prob_svm = svm_model.predict_proba(X_test)[:,1]
compute_metrics(y_test, y_test_predicted_svm, y_test_prob_svm)

# %% [code]
lr_model = Pipeline([("scaler", StandardScaler()),
                     ("classifier", LogisticRegression(random_state=0))])
lr_model.fit(X_train, y_train)

y_test_predicted_lr = lr_model.predict(X_test)
y_test_prob_lr = lr_model.predict_proba(X_test)[:,1]
compute_metrics(y_test, y_test_predicted_lr, y_test_prob_lr)

# %% [code]
rf_model = RandomForestClassifier(random_state=0)
rf_model.fit(X_train, y_train)

y_test_predicted_rf = rf_model.predict(X_test)
y_test_prob_rf = rf_model.predict_proba(X_test)[:,1]
compute_metrics(y_test, y_test_predicted_rf, y_test_prob_rf)

# %% [code]


# %% [code]
hgbc_model = HistGradientBoostingClassifier(random_state=0)
hgbc_model.fit(X_train, y_train)

y_test_predicted_hgbc = hgbc_model.predict(X_test)
y_test_prob_hgbc = hgbc_model.predict_proba(X_test)[:,1]
compute_metrics(y_test, y_test_predicted_hgbc, y_test_prob_hgbc)

# %% [code]
from lightgbm import LGBMClassifier

lgb_model = LGBMClassifier(random_state=0)
lgb_model.fit(X_train, y_train)

y_test_predicted_lgb = lgb_model.predict(X_test)
y_test_prob_lgb = lgb_model.predict_proba(X_test)[:,1]
compute_metrics(y_test, y_test_predicted_lgb, y_test_prob_lgb)

# %% [code]
from sklearn.metrics import roc_curve

fpr_knn, tpr_knn, _ = roc_curve(y_test, y_test_prob_knn)
fpr_svm, tpr_svm, _ = roc_curve(y_test, y_test_prob_svm)
fpr_lr, tpr_lr, _ = roc_curve(y_test, y_test_prob_lr)
fpr_rf, tpr_rf, _ = roc_curve(y_test, y_test_prob_rf)
fpr_hgbc, tpr_hgbc, _ = roc_curve(y_test, y_test_prob_hgbc)
fpr_lgb, tpr_lgb, _ = roc_curve(y_test, y_test_prob_lgb)
fpr, tpr, _ = roc_curve(y_test, y_test_prob)

# %% [code]
plt.figure(figsize=(5,5))
plt.plot([0, 1], [0, 1], linestyle='--', color="#999999")
plt.plot(fpr_knn, tpr_knn, label='k-NN', color="#D55E00")
plt.plot(fpr_svm, tpr_svm, label='SVM', color="#CC79A7", linestyle='--')
plt.plot(fpr_lr, tpr_lr, label='LR', color="#E69F00")
plt.plot(fpr_rf, tpr_rf, label='RF', color="#56B4E9")
plt.plot(fpr_hgbc, tpr_hgbc, label='XGBoost', color="#009E73", linestyle='--')
plt.plot(fpr_lgb, tpr_lgb, label='LightGBM', color="#D55E00", alpha=0.8)
plt.plot(fpr, tpr, label='LightGBM-FL', color="#0072B2") # next: D55E00, CC79A7
plt.xlabel('False Positive Rate')
plt.ylabel('True Positive Rate')
plt.title('ROC curves')
plt.legend()

plt.gcf().savefig("ROC.pdf", bbox_inches="tight");

# %% [code]
from sklearn.metrics import precision_recall_curve

pre_knn, rec_knn, _ = precision_recall_curve(y_test, y_test_prob_knn)
pre_svm, rec_svm, _ = precision_recall_curve(y_test, y_test_prob_svm)
pre_lr, rec_lr, _ = precision_recall_curve(y_test, y_test_prob_lr)
pre_rf, rec_rf, _ = precision_recall_curve(y_test, y_test_prob_rf)
pre_hgbc, rec_hgbc, _ = precision_recall_curve(y_test, y_test_prob_hgbc)
pre_lgb, rec_lgb, _ = precision_recall_curve(y_test, y_test_prob_lgb)
pre, rec, _ = precision_recall_curve(y_test, y_test_prob)

# %% [code]
plt.figure(figsize=(5,5))
plt.plot(rec_knn, pre_knn, label='k-NN', color="#D55E00")
plt.plot(rec_svm, pre_svm, label='SVM', color="#CC79A7", linestyle='--')
plt.plot(rec_lr, pre_lr, label='LR', color="#E69F00")
plt.plot(rec_rf, pre_rf, label='RF', color="#56B4E9")
plt.plot(rec_hgbc, pre_hgbc, label='XGBoost', color="#009E73", linestyle='--')
plt.plot(rec_lgb, pre_lgb, label='LightGBM', color="#D55E00", alpha=0.8)
plt.plot(rec, pre, label='LightGBM-FL', color="#0072B2") # next: D55E00, CC79A7
plt.xlabel('Recall')
plt.ylabel('Precision')
plt.title('Precision-Recall curves')
plt.legend()

plt.gcf().savefig("PR.pdf", bbox_inches="tight");

# %% [code]
feature_imp = pd.DataFrame({'Value':model.feature_importance(),'Feature':X_train.columns})

# %% [code]
features = feature_imp.sort_values(by='Value', ascending=True)

# %% [code]
features

# %% [code]
top_n = 15
imp_thres = 5100

fig, ax = plt.subplots(figsize=(8, 6))
ax.barh(features[-top_n:]["Feature"], features[-top_n:]["Value"], color="#0072B2")

for s in ['top','bottom','left','right']:
    ax.spines[s].set_visible(False)

ax.xaxis.set_ticks_position("none")
ax.yaxis.set_ticks_position("none")

ax.xaxis.set_tick_params(pad=5)
ax.yaxis.set_tick_params(pad=5)

ax.grid(color="#999999", linestyle="-.", linewidth=0.5, alpha=0.2)

ax.set_title("Top {} important features".format(top_n), loc="left", pad=5)

for i in ax.patches:
    ax.text(i.get_width()+100, i.get_y()+0.3, str(round((i.get_width()), 2)),
            fontsize=8, color='grey')
    if i.get_width() < imp_thres:
        i.set_facecolor(color="#999999")
        
plt.show()
fig.savefig("top_features.pdf", bbox_inches='tight')

# %% [code]


# %% [code]
import torch_frame
from torch_frame.data import Dataset

# %% [code]
X = pd.concat([train, val, test], ignore_index=True)

# %% [code]
col_to_stype = {}
for i in X.columns:
    col_to_stype[i] = torch_frame.numerical
col_to_stype['CBPs'] = torch_frame.categorical

# %% [code]
dataset = Dataset(X, col_to_stype=col_to_stype, target_col="CBPs")

# %% [code]
import torch
import torch.nn.functional as F
from torch.optim.lr_scheduler import ExponentialLR
from tqdm import tqdm

from torch_frame.data import DataLoader
from torch_frame.nn import TabTransformer

# %% [code]
channels = 32
num_heads = 8
num_layers = 6
encoder_pad_size = 2
attention_dropout = 0.3
ffn_dropout = 0.3
batch_size = 128
lr = 0.0001
epochs = 30
seed = 0
compile = 'store_true'

# %% [code]
torch.manual_seed(seed)
device = torch.device('cuda' if torch.cuda.is_available() else 'cpu')

# %% [code]
dataset.materialize()

# %% [code]
train_dataset, val_dataset, test_dataset = dataset[:180000], dataset[180000:200000], dataset[200000:]

# %% [code]
train_tensor_frame = train_dataset.tensor_frame
val_tensor_frame = val_dataset.tensor_frame
test_tensor_frame = test_dataset.tensor_frame
train_loader = DataLoader(train_tensor_frame, batch_size=batch_size, shuffle=True)
val_loader = DataLoader(val_tensor_frame, batch_size=batch_size)
test_loader = DataLoader(test_tensor_frame, batch_size=batch_size)

# %% [code]
# Set up model and optimizer
model = TabTransformer(
    channels=channels,
    out_channels=dataset.num_classes,
    num_layers=num_layers,
    num_heads=num_heads,
    encoder_pad_size=encoder_pad_size,
    attn_dropout=attention_dropout,
    ffn_dropout=ffn_dropout,
    col_stats=dataset.col_stats,
    col_names_dict=train_tensor_frame.col_names_dict,
).to(device)

# %% [code]
#model = torch.compile(model, dynamic=True) if compile else model
optimizer = torch.optim.Adam(model.parameters(), lr=lr)
lr_scheduler = ExponentialLR(optimizer, gamma=0.95)

# %% [code]
#model = torch.compile(model, dynamic=True) if compile else model
optimizer = torch.optim.Adam(model.parameters(), lr=lr)
lr_scheduler = ExponentialLR(optimizer, gamma=0.95)

# %% [code]
def train_model(epoch: int) -> float:
    model.train()
    loss_accum = total_count = 0

    for tf in tqdm(train_loader, desc=f'Epoch: {epoch}'):
        tf = tf.to(device)
        pred = model.forward(tf)
        loss = F.cross_entropy(pred, tf.y)
        optimizer.zero_grad()
        loss.backward()
        loss_accum += float(loss) * len(tf.y)
        total_count += len(tf.y)
        optimizer.step()
    return loss_accum / total_count

# %% [code]
@torch.no_grad()
def test_model(loader: DataLoader) -> float:
    model.eval()
    all_preds = []
    all_labels = []
    all_probs = []
    for tf in loader:
        tf = tf.to(device)
        pred = model(tf)
        pred_class = pred.argmax(dim=-1)

        all_labels.append(tf.y)
        all_preds.append(pred_class)
        all_probs.append(pred)
    all_labels = torch.cat(all_labels).cpu()
    all_preds = torch.cat(all_preds).cpu()
    all_probs = torch.cat(all_probs).cpu()[:,1]

    # Compute the overall AUC
    overall_auc = roc_auc_score(all_labels.numpy(), all_probs.numpy())
    return overall_auc, all_labels.numpy(), all_probs.numpy()

# %% [code]
metric = 'AUC'
best_val_metric = 0
best_test_metric = 0
best_test_labels = []
best_test_probs = []

for epoch in range(1, epochs + 1):
    train_loss = train_model(epoch)
    train_metric, _, _ = test_model(train_loader)
    val_metric, _, _ = test_model(val_loader)
    test_metric, test_labels, test_probs = test_model(test_loader)

    if val_metric > best_val_metric:
        best_val_metric = val_metric
        best_test_metric = test_metric
        best_test_labels = test_labels
        best_test_probs = test_probs

    print(f'Train Loss: {train_loss:.4f}, Train {metric}: {train_metric:.4f}, '
          f'Val {metric}: {val_metric:.4f}, Test {metric}: {test_metric:.4f}')
    lr_scheduler.step()

# %% [code]
best_test_metric

# %% [code]
y_test_predicted = best_test_probs >= 0.5
compute_metrics(best_test_labels, y_test_predicted, best_test_probs)

# %% [code]


# %% [code]
from sklearn.metrics import roc_curve

fpr_knn, tpr_knn, _ = roc_curve(y_test, y_test_prob_knn)
fpr_svm, tpr_svm, _ = roc_curve(y_test, y_test_prob_svm)
fpr_lr, tpr_lr, _ = roc_curve(y_test, y_test_prob_lr)
fpr_rf, tpr_rf, _ = roc_curve(y_test, y_test_prob_rf)
fpr_hgbc, tpr_hgbc, _ = roc_curve(y_test, y_test_prob_hgbc)
fpr_lgb, tpr_lgb, _ = roc_curve(y_test, y_test_prob_lgb)
fpr_tabtf, tpr_tabtf, _ = roc_curve(best_test_labels, best_test_probs)
fpr, tpr, _ = roc_curve(y_test, y_test_prob)

# %% [code]
plt.figure(figsize=(5,5))
plt.plot([0, 1], [0, 1], linestyle='--', color="#555555")
plt.plot(fpr_knn, tpr_knn, label='k-NN', color="#999999")
plt.plot(fpr_svm, tpr_svm, label='SVM', color="#CC79A7", linestyle='--')
plt.plot(fpr_lr, tpr_lr, label='LR', color="#E69F00")
plt.plot(fpr_rf, tpr_rf, label='RF', color="#F0E442")
plt.plot(fpr_tabtf, tpr_tabtf, label='TabTransformer', color="#56B4E9")
plt.plot(fpr_hgbc, tpr_hgbc, label='XGBoost', color="#009E73", linestyle='--')
plt.plot(fpr_lgb, tpr_lgb, label='LightGBM', color="#D55E00", alpha=0.8)
plt.plot(fpr, tpr, label='LightGBM-FL', color="#0072B2") # next: D55E00, CC79A7
plt.xlabel('False Positive Rate')
plt.ylabel('True Positive Rate')
plt.title('ROC curves')
plt.legend()

plt.gcf().savefig("ROC.pdf", bbox_inches="tight");

# %% [code]
from sklearn.metrics import precision_recall_curve

pre_knn, rec_knn, _ = precision_recall_curve(y_test, y_test_prob_knn)
pre_svm, rec_svm, _ = precision_recall_curve(y_test, y_test_prob_svm)
pre_lr, rec_lr, _ = precision_recall_curve(y_test, y_test_prob_lr)
pre_rf, rec_rf, _ = precision_recall_curve(y_test, y_test_prob_rf)
pre_tabtf, rec_tabtf, _ = precision_recall_curve(best_test_labels, best_test_probs)
pre_hgbc, rec_hgbc, _ = precision_recall_curve(y_test, y_test_prob_hgbc)
pre_lgb, rec_lgb, _ = precision_recall_curve(y_test, y_test_prob_lgb)
pre, rec, _ = precision_recall_curve(y_test, y_test_prob)

# %% [code]
plt.figure(figsize=(5,5))
plt.plot(rec_knn, pre_knn, label='k-NN', color="#999999")
plt.plot(rec_svm, pre_svm, label='SVM', color="#CC79A7", linestyle='--')
plt.plot(rec_lr, pre_lr, label='LR', color="#E69F00")
plt.plot(rec_rf, pre_rf, label='RF', color="#F0E442")
plt.plot(rec_tabtf, pre_tabtf, label='TabTransformer', color="#56B4E9")
plt.plot(rec_hgbc, pre_hgbc, label='XGBoost', color="#009E73", linestyle='--')
plt.plot(rec_lgb, pre_lgb, label='LightGBM', color="#D55E00", alpha=0.8)
plt.plot(rec, pre, label='LightGBM-FL', color="#0072B2") # next: D55E00, CC79A7
plt.xlabel('Recall')
plt.ylabel('Precision')
plt.title('Precision-Recall curves')
plt.legend()

plt.gcf().savefig("PR.pdf", bbox_inches="tight");
