# Supplementary material for: Patent lifetime prediction using LightGBM with a customized loss
Source: PeerJ Comput Sci. 2024 May 10;10:e2044. doi: 10.7717/peerj-cs.2044 (PMC11157541; doi:10.7717/peerj-cs.2044)
Supplement: Supplemental Information 1 [file peerj-cs-10-2044-s001.zip › val.csv]

reg_num	number_ipc	number_word_abstract	number_word_ft	number_citation	number_citation_nation	number_priority	number_priority_nation	number_claim	number_claim_indep	number_claim_dep	number_claim_altered	number_applicant	number_foreign_applicant	number_applicant_nation	number_assignee	number_avgword_indep	average_gap_citation	delivery_time	number_family	number_foreign_family	number_family_nation	ipc_A	ipc_B	ipc_C	ipc_D	ipc_E	ipc_F	ipc_G	ipc_H	CBPs	ipc_activity	ipc_comp	ipc_size
7020386	1	152	5271	3	1	0	0	23	4	19	3	2	0	1	1	184	9	2	2	0	1	0	0	0	0	0	1	0	0	1	243.0	2.308641975	1227.0
6902111	1	175	22436	10	1	0	0	51	10	41	10	2	0	1	0	160	5	3	2	0	1	0	0	0	0	0	0	1	0	0	2309.0	2.296232135	13917.0
6822004	2	100	154	7	1	0	0	8	8	0	0	2	2	1	1	35	7	1	0	0	0	1	0	0	0	0	0	0	0	0	3219.5	3.40322264	20559.5
6915400	1	126	12909	11	2	1	1	37	2	35	6	1	1	1	1	154	6	3	10	8	6	0	0	0	0	0	0	1	0	1	14038.0	2.502208291	73134.0
6632478	2	195	140	35	1	0	0	46	37	9	11	5	5	2	1	36	4	3	2	0	1	0	0	1	0	0	0	0	1	0	5906.0	2.743776882	21851.5
6580617	1	97	174	1	1	1	1	20	20	0	1	1	1	1	1	57	7	1	3	1	2	0	0	0	0	0	0	0	1	1	1643.0	2.414485696	6227.0
6724178	1	179	135	3	1	0	0	7	7	0	0	1	1	1	1	42	9	4	0	0	0	0	0	0	0	0	0	1	0	1	2068.0	2.291102514	8940.0
8397981	1	46	7523	7	2	1	1	4	1	3	6	2	2	1	1	153	10	4	5	3	3	0	0	0	0	0	0	1	0	0	41590.0	2.723274825	294445.0
6983770	1	299	38452	19	6	3	1	8	3	5	26	2	2	1	1	128	38	2	9	5	3	0	0	0	0	0	1	0	0	1	629.0	1.995230524	5274.0
6739329	1	129	164	18	1	0	0	8	8	0	0	1	1	1	1	136	15	2	2	0	1	0	0	0	0	0	1	0	0	0	110.0	1.972727272	564.0
8161670	2	130	8846	13	3	1	1	12	3	9	0	2	2	1	1	261	23	5	9	7	5	0	0	0	1	0	0	0	0	0	234.0	2.743589743	1875.0
6785403	1	185	184	14	1	1	1	5	5	0	0	2	2	1	1	132	12	4	4	4	2	0	0	0	0	0	0	1	0	1	2860.0	2.343356643	11608.0
6695588	1	150	164	16	1	1	1	32	32	0	0	1	1	1	1	48	11	2	23	23	10	0	0	0	0	0	1	0	0	1	73.0	2.191780821	295.0
6431065	1	154	159	9	1	1	1	6	6	0	0	3	3	1	1	127	8	2	6	6	3	0	1	0	0	0	0	0	0	0	305.0	2.013114754	854.0
6389356	1	147	158	8	1	1	1	13	13	0	0	1	1	1	1	49	4	2	3	3	2	0	0	0	0	0	0	1	0	0	559.0	2.101967799	1320.0
6588678	1	161	167	12	1	1	1	19	4	15	0	1	1	1	1	23	3	1	9	9	6	0	1	0	0	0	0	0	0	0	522.0	1.986590038	2003.0
6610940	1	49	153	13	1	1	1	15	15	0	4	2	2	1	1	35	11	2	8	6	4	0	0	0	0	0	0	0	1	1	1168.0	3.035102739	4358.0
7512174	2	147	12218	4	2	1	1	9	3	6	3	6	6	1	1	389	5	4	5	3	3	0	0	0	0	0	0	0	1	0	5029.0	2.563280166	33420.5
6546804	1	52	162	18	1	0	0	13	13	0	10	2	2	1	1	97	11	2	9	6	5	0	0	0	0	0	0	1	0	1	490.0	2.551020408	1515.0
6894764	1	68	12189	10	1	1	1	20	13	7	1	1	1	1	1	119	7	2	4	2	2	0	0	0	0	0	0	1	0	0	1121.0	2.174843889	7428.0
7328887	2	67	11525	11	3	0	0	30	5	25	10	1	0	1	1	236	10	3	16	12	7	0	1	0	0	0	1	0	0	0	184.5	2.113065327	1878.5
6897964	2	168	27611	6	3	1	1	28	2	26	0	3	3	1	1	322	8	4	9	7	6	0	0	0	0	0	0	1	0	1	1055.0	2.310900473	6271.0
7150960	1	66	4837	5	2	1	1	9	1	8	0	1	1	1	1	177	9	1	6	4	3	0	0	0	0	0	0	1	0	0	469.0	2.735607675	4310.0
6557720	1	210	160	77	1	0	0	48	48	0	27	10	10	1	1	42	22	2	2	0	1	0	1	0	0	0	0	0	0	1	1618.0	1.89369592	7780.0
6716885	4	125	159	9	1	1	1	20	18	2	0	2	2	1	1	22	23	2	22	22	13	0	1	1	0	0	0	0	0	1	601.5	3.152533968	3157.25
6455373	1	111	149	1	1	0	0	5	5	0	0	6	6	1	1	77	2	1	1	0	1	0	0	0	0	0	0	0	1	1	10435.0	2.568950646	28669.0
6908323	1	119	11136	63	5	0	0	29	4	25	0	1	0	1	1	98	7	1	9	5	4	0	0	0	0	0	0	0	1	1	2083.0	2.086413826	13989.0
7236286	1	63	14042	117	2	0	0	6	1	5	9	3	0	1	1	87	14	2	7	0	1	0	0	0	0	0	0	1	0	0	1448.0	2.757596685	11020.0
6578889	1	127	146	8	1	0	0	20	20	0	0	1	1	1	0	36	15	2	3	0	1	1	0	0	0	0	0	0	0	1	350.0	1.591428571	1508.0
6455880	3	273	149	1	1	2	1	19	19	0	0	5	5	1	1	66	3	3	0	0	0	0	0	0	0	0	0	0	1	0	10435.0	2.568950646	28669.0
6551574	2	53	139	3	1	0	0	22	22	0	0	1	1	1	1	23	5	4	4	0	1	1	0	0	0	0	0	0	0	0	4537.0	2.921047201	17544.0
6719759	1	84	139	28	1	0	0	39	39	0	18	3	3	3	2	31	16	3	28	23	16	1	0	0	0	0	0	0	0	1	2968.0	2.539757412	17456.0
7289233	5	141	31276	10	3	1	1	16	3	13	3	3	3	1	1	273	7	4	9	7	4	0	0	0	0	0	0	1	0	0	2046.6	2.519069892	13179.4
6523512	1	59	188	8	1	1	1	10	2	8	1	2	2	1	1	26	8	2	8	6	4	0	0	0	0	0	1	0	0	1	299.0	2.200668896	1144.0
7049317	5	37	16887	10	4	0	0	13	2	11	19	1	0	1	1	29	11	4	16	13	11	1	0	1	0	0	0	0	0	0	4376.0	4.12746248	32100.0
6751997	1	82	161	12	1	1	1	19	0	19	0	2	2	1	1	0	36	2	9	9	5	0	1	0	0	0	0	0	0	0	433.0	2.290993071	2291.0
6432955	4	8	154	5	1	1	1	9	4	5	0	3	3	1	1	42	8	2	20	16	10	1	0	1	0	0	0	0	0	1	5474.5	3.784132013	15265.5
6669730	1	107	143	26	1	0	0	17	17	0	2	2	2	1	1	78	8	2	4	0	1	1	0	0	0	0	0	0	0	0	2313.0	2.416342412	8243.0
8469722	1	122	5430	12	1	0	0	14	3	11	5	1	1	1	1	313	4	2	2	0	1	0	0	0	0	0	0	0	1	0	2236.0	2.280858676	33852.0
7294289	5	118	15268	17	2	1	1	1	1	0	1	1	1	1	1	156	8	1	12	8	5	0	1	0	0	0	0	0	1	0	378.3333	2.908055785	3825.6667
6490247	1	123	150	17	1	0	0	50	50	0	0	3	3	2	1	52	10	6	6	6	5	0	0	0	0	0	0	0	1	1	1060.0	2.441509433	3079.0
7259412	1	149	4294	7	2	1	1	15	2	13	4	4	4	1	1	226	4	2	5	3	3	0	0	0	0	0	0	0	1	0	10499.0	2.786360605	81827.0
6724896	3	193	162	22	1	0	0	42	42	0	0	4	4	1	1	53	10	7	2	2	2	0	0	0	0	0	0	1	1	1	5797.3333	2.348920072	23980.0
6900800	1	33	26537	12	1	0	0	22	8	14	15	1	1	1	0	77	5	3	2	0	1	0	0	0	0	0	0	1	0	1	529.0	2.412098298	3462.0
6530099	1	178	169	24	1	0	0	12	12	0	0	1	1	1	1	113	22	3	3	3	2	0	1	0	0	0	0	0	0	1	368.0	1.614130434	1827.0
6762484	5	123	160	23	1	1	1	22	20	2	6	1	1	1	0	38	14	2	17	15	9	0	0	0	0	0	0	0	1	1	11190.0	2.675067024	50675.0
6767798	2	205	163	25	1	0	0	17	17	0	11	6	6	1	1	46	8	2	8	4	4	0	0	0	0	0	0	0	1	1	5617.0	2.667078967	25365.0
6856831	1	164	10599	15	1	0	0	32	2	30	6	2	0	1	1	58	14	4	17	11	9	1	0	0	0	0	0	0	0	1	2385.0	2.518238993	19841.0
6433242	4	53	162	12	1	1	1	15	15	0	0	1	1	1	1	24	14	2	15	15	13	0	1	1	0	0	0	0	0	0	2048.5	2.963643643	5889.5
6859126	1	158	9742	3	3	1	1	22	3	19	0	3	3	1	1	73	29	2	12	10	6	0	0	0	0	0	0	0	1	0	488.0	2.625	2805.0
6738711	1	116	154	23	1	1	1	17	17	0	2	2	2	1	1	83	4	3	6	4	4	0	0	0	0	0	0	1	0	1	608.0	2.263157894	2561.0
6553810	3	144	153	24	1	0	0	11	11	0	9	2	2	2	1	37	16	1	3	0	1	0	1	0	0	0	0	1	0	1	1999.3333	2.57086974	7367.3333
6725608	1	125	163	4	1	0	0	12	12	0	0	1	1	1	0	43	10	2	0	0	0	0	0	0	0	1	0	0	0	0	101.0	1.465346534	508.0
6523862	2	124	148	26	1	0	0	6	6	0	0	1	1	1	1	72	46	2	2	2	1	0	1	0	0	0	1	0	0	0	620.0	2.055502739	2601.0
6398653	1	50	182	5	1	0	0	6	6	0	0	1	1	1	0	84	19	1	0	0	0	0	0	0	0	0	1	0	0	0	82.0	1.524390243	274.0
6884996	1	81	14866	7	1	0	0	30	5	25	0	1	0	1	1	88	10	1	11	9	5	0	0	0	0	0	0	0	1	0	1629.0	2.69674647	10027.0
7351757	2	99	4720	11	3	0	0	2	1	1	2	2	2	1	1	60	8	3	5	3	4	0	0	1	0	0	0	0	0	0	449.0	3.093541202	6567.0
6878314	1	121	7518	13	3	0	0	8	2	6	3	1	0	1	1	159	10	3	21	18	12	0	1	0	0	0	0	0	0	1	290.0	2.658620689	1774.0
6608851	1	135	184	7	1	1	1	9	9	0	0	1	1	1	1	65	8	2	10	8	5	0	0	0	0	0	0	0	1	0	979.0	2.561797752	3025.0
6704404	1	86	170	11	1	1	1	31	31	0	0	1	1	1	1	46	7	4	8	8	5	0	0	0	0	0	0	0	1	1	1906.0	2.352570828	7658.0
7040663	2	63	9497	86	8	1	1	6	6	0	0	3	3	1	1	87	9	6	17	17	11	0	1	0	0	0	0	0	0	0	70.0	2.0	930.0
6760613	1	107	159	247	1	0	0	19	19	0	13	3	3	1	1	23	10	2	17	9	6	1	0	0	0	0	0	0	0	0	2968.0	2.539757412	17456.0
6761555	1	90	160	5	1	1	1	55	55	0	0	2	2	1	1	27	13	3	11	9	7	0	1	0	0	0	0	0	0	1	131.0	2.465648854	622.0
6734446	2	41	172	27	1	2	1	29	29	0	0	3	3	1	1	42	10	4	9	0	1	0	0	0	0	0	0	0	1	0	6579.0	2.652320097	29536.5
6885376	1	121	11295	6	1	0	0	29	9	20	9	2	0	1	1	200	4	2	8	6	4	0	0	0	0	0	0	1	0	1	529.0	2.412098298	3462.0
6418782	1	188	159	10	1	1	1	3	3	0	0	5	5	1	1	90	11	3	3	3	2	0	0	0	0	0	0	1	0	0	3432.0	2.654428904	9550.0
6732315	3	137	145	21	1	0	0	10	10	0	112	3	3	1	1	60	7	3	4	2	3	0	0	0	0	0	0	0	1	1	1456.0	2.1842377	6087.0
6521811	2	136	145	63	1	0	0	21	21	0	0	3	3	2	1	78	25	2	23	20	12	1	0	0	0	0	0	0	0	0	2313.0	2.416342412	8243.0
7971548	1	170	7286	8	1	0	0	35	3	32	21	1	0	1	1	143	34	2	2	0	1	0	1	0	0	0	0	0	0	0	249.0	1.72690763	3644.0
7830740	1	63	5740	7	2	1	1	14	2	12	7	1	1	1	1	191	8	3	3	1	2	0	0	0	0	0	0	1	0	0	3352.0	2.358890214	27613.0
6580532	3	22	157	19	1	0	0	64	64	0	0	3	3	1	1	33	9	3	7	7	4	0	0	0	0	0	0	0	1	0	1373.0	2.26120967	4918.6667
7540435	1	135	3562	7	3	1	1	11	4	7	1	2	2	1	1	182	14	4	9	7	5	0	0	0	0	0	1	0	0	0	526.0	2.477186311	6866.0
6475378	1	141	170	4	1	0	0	16	16	0	0	1	1	1	1	47	38	2	4	4	2	0	1	0	0	0	0	0	0	0	1864.0	2.465128755	5457.0
6542337	1	116	169	5	1	1	1	14	14	0	3	1	1	1	1	131	1	1	3	1	2	0	0	0	0	0	0	1	0	0	2950.0	2.746101694	10874.0
7429069	1	152	3490	13	1	1	1	8	1	7	4	1	1	1	1	197	19	2	4	2	2	0	1	0	0	0	0	0	0	0	1051.0	2.354900095	9117.0
6987027	1	127	7677	49	2	0	0	4	1	3	8	1	0	1	1	93	5	2	6	4	3	0	0	0	0	0	0	0	1	0	10615.0	2.751483749	71328.0
6795360	1	128	145	44	1	0	0	56	56	0	14	2	2	1	1	61	3	3	11	5	4	0	0	0	0	0	0	1	0	1	2290.0	2.228384279	11207.0
6531055	1	71	159	8	1	0	0	5	5	0	0	1	1	1	1	35	13	3	16	16	10	0	0	1	0	0	0	0	0	0	191.0	3.209424083	881.0
7608027	1	60	2663	15	1	0	0	10	2	8	0	1	0	1	0	145	29	3	2	0	1	1	0	0	0	0	0	0	0	0	1110.0	1.957657657	11259.0
6480021	1	26	148	2	1	0	0	20	20	0	0	3	3	2	1	40	0	1	17	15	6	0	0	0	0	0	0	0	1	1	1395.0	1.989247311	4094.0
6667027	2	214	147	24	1	0	0	9	8	1	15	2	2	1	1	51	18	2	5	0	1	1	0	0	0	0	0	0	0	1	7202.0	3.421688419	28866.0
6549491	1	125	170	1	1	1	1	7	7	0	0	4	4	1	1	122	1	2	4	2	2	0	0	0	0	0	0	1	0	0	2950.0	2.746101694	10874.0
6699919	1	53	147	12	1	1	1	15	15	0	0	1	1	1	1	34	10	2	33	32	10	0	0	1	0	0	0	0	0	1	454.0	3.127753303	2872.0
6385680	1	231	146	6	1	0	0	21	21	0	0	3	3	1	1	74	7	3	0	0	0	0	0	0	0	0	0	1	0	1	11322.0	2.466172054	32435.0
6710912	2	168	144	8	1	0	0	20	20	0	0	2	2	1	1	32	8	1	0	0	0	0	0	0	0	0	0	1	0	1	1610.0	2.654037267	6311.0
6841230	1	169	11437	0	0	1	1	10	3	7	0	5	5	1	1	71	0	2	4	2	2	0	1	0	0	0	0	0	0	0	2267.0	2.836347595	17614.0
8089053	2	140	9377	10	1	0	0	11	1	10	0	1	0	1	1	121	4	2	0	0	0	0	0	0	0	0	0	1	0	0	440.0	2.569509754	5190.0
6750321	1	41	154	67	1	0	0	7	7	0	0	6	6	3	1	23	11	4	2	0	1	0	0	1	0	0	0	0	0	0	1206.0	3.349917081	6702.0
6457206	1	191	151	12	1	0	0	9	9	0	0	1	1	1	0	39	9	2	0	0	0	1	0	0	0	0	0	0	0	1	295.0	2.169491525	1000.0
7621017	2	103	3622	16	4	4	1	2	1	1	5	1	1	1	0	175	20	2	5	3	4	0	1	0	0	0	0	0	0	0	639.0	1.896199452	7833.0
6424876	1	147	150	9	1	0	0	42	42	0	0	4	4	1	1	39	3	3	0	0	0	0	0	0	0	0	0	1	0	1	11322.0	2.466172054	32435.0
7124508	1	131	17652	14	2	2	1	19	2	17	1	1	1	1	1	181	34	3	3	1	2	0	1	0	0	0	0	0	0	0	178.0	1.825842696	1321.0
6784879	1	144	147	6	1	0	0	24	24	0	0	1	1	1	1	60	7	7	0	0	0	0	0	0	0	0	0	1	0	1	2201.0	2.293502953	8446.0
6628474	1	163	170	145	1	0	0	18	18	0	0	2	2	1	1	79	10	3	4	4	3	0	0	0	0	0	0	1	0	1	2950.0	2.746101694	10874.0
8356479	2	99	4981	13	4	1	1	9	1	8	1	1	1	1	1	93	20	5	8	6	6	0	1	0	0	0	1	0	0	0	1162.0	2.571294773	10418.0
6347205	1	131	163	2	1	0	0	12	12	0	0	2	2	1	1	78	6	1	2	2	2	0	0	0	0	0	0	1	0	0	1347.0	2.97104677	4257.0
6543821	1	140	151	49	1	0	0	41	41	0	0	2	2	1	1	127	34	1	0	0	0	0	0	0	0	1	0	0	0	1	207.0	1.826086956	753.0
6801344	2	154	154	17	1	5	1	27	27	0	17	6	6	1	1	46	9	5	14	11	6	0	0	0	0	0	0	0	1	0	2989.0	2.241886918	13721.0
6929057	2	54	3308	15	2	0	0	12	1	11	0	7	0	1	1	410	24	3	0	0	0	0	0	0	0	0	1	0	0	0	258.0	2.411308714	1866.0
6652265	3	69	173	76	1	0	0	13	13	0	0	1	1	1	1	78	17	2	2	0	1	0	0	0	0	0	0	1	0	1	1096.0	2.846713842	4409.5
6899327	1	132	10608	19	4	3	1	12	1	11	4	4	4	1	1	110	6	2	10	8	4	0	1	0	0	0	0	0	0	0	628.0	2.226114649	5475.0
6682395	1	131	161	13	1	0	0	34	33	1	0	2	2	2	1	29	21	1	0	0	0	1	0	0	0	0	0	0	0	1	40.0	1.375	241.0
6733135	1	135	154	4	1	1	1	16	16	0	0	1	1	1	1	44	15	1	3	1	2	0	0	0	0	0	0	1	0	0	1423.0	2.09276177	6307.0
6557137	1	62	155	5	1	1	1	11	9	2	0	3	3	1	1	171	4	3	4	4	3	0	0	0	0	0	0	0	1	0	1020.0	1.966666666	3510.0
6361200	1	174	162	19	1	1	1	12	12	0	0	1	1	1	1	65	19	1	7	4	3	0	1	0	0	0	0	0	0	0	393.0	2.267175572	1206.0
8277382	1	207	19790	12	5	1	1	17	2	15	0	3	3	1	1	122	6	6	4	2	3	1	0	0	0	0	0	0	0	0	6875.0	2.772218181	48134.0
6485732	5	24	157	19	1	0	0	18	17	1	0	1	1	1	1	32	6	1	10	8	7	1	0	0	0	0	0	0	0	0	7737.0	3.317952694	21664.0
6777456	1	80	145	11	1	3	1	17	13	4	2	3	3	1	1	38	7	2	11	5	4	0	0	1	0	0	0	0	0	1	818.0	3.205378973	4567.0
6970018	1	92	6832	11	1	0	0	35	9	26	3	3	0	1	1	98	3	1	4	0	1	0	0	0	0	0	0	0	1	0	1120.0	2.141964285	7676.0
6409629	2	70	146	41	1	0	0	20	17	3	0	1	1	1	1	49	8	2	7	7	3	0	0	0	0	0	1	0	0	1	859.0	2.122235157	2541.0
6590971	2	52	158	10	1	0	0	28	28	0	0	3	3	1	1	33	6	3	0	0	0	0	0	0	0	0	0	1	1	1	7483.5	2.442906563	26883.5
6895831	4	138	16920	49	3	0	0	42	8	34	18	1	0	1	1	82	8	2	14	0	1	0	0	0	0	0	0	1	1	1	2917.75	2.495614433	17595.75
6961526	1	164	26833	9	1	1	1	20	4	16	0	4	4	1	1	162	9	3	4	2	2	0	0	0	0	0	0	1	0	1	1183.0	3.077768385	8104.0
6683217	1	179	160	6	1	1	1	7	7	0	3	2	2	1	1	57	16	1	0	0	0	0	0	1	0	0	0	0	0	0	1524.0	3.650918635	9642.0
6579183	1	151	171	13	1	1	1	15	15	0	0	2	2	1	1	90	4	3	13	13	7	1	0	0	0	0	0	0	0	1	703.0	1.994310099	2353.0
8273503	3	106	3556	14	3	1	1	16	2	14	1	2	2	1	1	92	11	7	6	4	4	0	0	0	0	0	0	0	1	0	2388.0	3.039782244	17334.0
6830407	1	144	152	57	1	0	0	20	20	0	0	1	1	1	1	57	35	4	0	0	0	0	0	0	0	1	0	0	0	1	75.0	1.466666666	356.0
6813608	2	101	138	16	1	0	0	26	25	1	0	1	1	1	1	65	5	5	0	0	0	0	0	0	0	0	0	1	0	1	14159.0	2.464157073	59096.0
6591862	3	91	137	3	1	1	1	5	5	0	0	2	2	1	1	211	7	4	3	3	3	0	0	0	0	0	1	1	0	0	1865.5	2.438900165	6691.5
7554254	4	63	21235	8	2	2	1	15	1	14	63	7	7	1	1	179	8	4	8	3	2	0	0	0	0	0	1	0	1	0	1177.6667	2.501440059	11539.3333
6791145	3	123	163	11	1	2	1	5	5	0	57	1	1	1	1	34	11	1	24	7	4	0	0	0	0	0	0	0	1	1	11190.0	2.675067024	50675.0
6574861	1	128	154	67	1	0	0	34	31	3	0	2	2	1	1	36	9	2	0	0	0	0	0	0	0	0	0	0	1	1	2069.0	2.034316094	9547.0
7304886	1	146	12634	1	1	1	1	20	3	17	0	3	3	1	1	74	5	2	6	2	2	0	0	0	0	0	0	1	0	0	2728.0	2.285557184	18721.0
6904332	2	132	6900	17	3	1	1	15	1	14	0	3	3	1	1	111	9	4	12	10	6	0	0	0	0	0	0	1	1	0	12038.0	2.612132239	66923.5
6589665	2	7	149	8	1	1	1	26	21	5	0	6	6	3	1	49	5	2	11	9	8	0	1	0	0	0	0	1	0	1	3518.0	2.587177199	12511.0
6605999	1	202	168	3	1	1	1	47	47	0	28	5	5	1	2	79	3	2	6	4	4	0	0	0	0	0	0	0	1	1	548.0	1.864963503	1925.0
6592600	1	115	166	7	1	0	0	20	20	0	0	1	1	1	0	42	31	5	0	0	0	1	0	0	0	0	0	0	0	0	3933.0	2.489956775	14488.0
6424637	2	136	151	5	1	0	0	24	24	0	0	3	3	3	1	112	4	2	14	14	8	0	0	0	0	0	0	0	1	1	1118.5	2.34734775	3370.0
6427547	2	131	150	6	1	0	0	17	17	0	0	1	1	1	1	75	8	1	2	0	1	0	0	0	0	0	1	0	0	0	825.0	2.116111257	2467.5
6397638	1	193	164	11	1	1	1	32	31	1	0	1	1	1	2	47	6	1	6	6	4	0	0	0	1	0	0	0	0	1	69.0	1.623188405	349.0
6884276	2	85	9371	84	7	0	0	32	3	29	25	1	0	1	0	120	18	3	10	5	5	0	0	1	0	0	0	0	0	1	222.0	2.882882882	1826.0
6497923	2	100	154	6	1	1	1	22	19	3	0	4	4	1	1	23	13	2	13	11	9	0	0	1	0	0	0	0	1	0	411.0	3.049159848	1251.5
6521930	2	179	160	7	1	1	1	3	0	3	13	1	1	1	1	0	9	2	3	1	2	0	0	0	0	0	0	0	1	1	10816.0	2.633136094	39485.0
6443958	3	160	188	24	1	0	0	35	35	0	0	4	4	2	1	45	9	1	7	5	4	1	0	0	0	0	0	0	0	1	1742.0	2.588190172	5308.0
6968132	1	46	8585	8	1	0	0	6	1	5	0	1	0	1	1	249	5	5	0	0	0	0	0	0	0	0	0	1	0	1	3845.0	2.512613784	20774.0
6824372	1	169	159	66	1	0	0	16	16	0	4	2	2	1	1	51	14	2	0	0	0	0	1	0	0	0	0	0	0	1	1228.0	2.377850162	6184.0
6807656	3	77	153	10	1	0	0	27	27	0	0	5	5	2	1	40	2	2	0	0	0	0	0	0	0	0	0	1	0	0	8113.5	2.377629793	34018.0
6528490	1	48	157	16	1	1	1	24	24	0	0	2	2	1	1	20	10	3	5	3	4	1	0	0	0	0	0	0	0	1	7202.0	3.421688419	28866.0
8114996	1	81	7860	1	1	2	1	29	2	27	12	4	4	2	1	92	7	1	25	22	16	0	0	1	0	0	0	0	0	0	4161.0	4.995674116	38713.0
6750213	5	94	137	3	1	0	0	24	20	4	13	4	4	1	1	17	4	2	4	2	3	1	0	1	0	0	0	0	0	0	2742.3333	4.294708096	16721.6667
8045061	2	143	8645	8	4	1	1	13	2	11	0	1	1	1	1	106	11	3	9	7	4	0	0	0	0	0	0	0	1	0	6807.0	2.348611723	46213.0
7310108	1	135	10765	136	2	0	0	18	4	14	2	1	0	1	1	142	6	3	2	0	1	0	1	0	0	0	0	0	0	0	1910.0	2.434031413	15508.0
7939526	2	58	60142	137	4	0	0	39	5	34	21	4	0	1	1	441	9	6	13	11	9	1	0	1	0	0	0	0	0	0	5956.0	4.499065517	56803.5
6598632	1	172	149	3	1	1	1	15	15	0	0	5	5	3	1	38	17	3	10	10	7	0	1	0	0	0	0	0	0	1	328.0	2.140243902	1186.0
7741478	3	61	6935	11	3	1	1	9	4	5	2	6	6	1	1	50	11	5	11	9	6	0	0	1	0	0	0	0	0	0	3638.0	5.083012644	30910.0
6488302	1	72	165	17	1	0	0	12	12	0	0	1	1	1	0	32	9	1	5	3	3	0	1	0	0	0	0	0	0	0	14.0	1.428571428	63.0
6454358	1	139	156	9	1	0	0	4	4	0	0	1	1	1	0	98	16	1	0	0	0	1	0	0	0	0	0	0	0	0	543.0	1.878453038	1733.0
6896252	1	90	7464	20	3	1	1	12	1	11	0	1	1	1	1	95	14	2	50	16	10	0	1	0	0	0	0	0	0	0	628.0	2.226114649	5475.0
6960602	2	50	10428	102	7	1	1	10	1	9	2	2	2	1	1	150	12	4	7	5	5	1	0	1	0	0	0	0	0	0	3501.5	4.111835717	27724.0
6498810	1	71	164	8	1	1	1	24	21	3	0	4	4	1	1	64	5	5	8	8	4	0	0	0	0	0	0	0	1	1	2497.0	2.24349219	6954.0
6998383	4	62	12665	4	2	0	0	13	3	10	0	3	0	1	1	41	6	4	12	10	7	1	0	1	0	0	0	0	0	0	3411.3333	3.398125309	24305.6667
7116396	1	83	53308	11	3	1	1	40	13	27	2	3	3	1	1	123	9	2	7	5	5	0	0	0	0	0	0	1	0	0	1480.0	2.242567567	8908.0
6337419	1	63	136	29	1	0	0	18	5	13	0	2	2	2	1	119	20	2	4	0	1	0	0	1	0	0	0	0	0	1	2233.0	3.462158531	6322.0
6844047	1	32	27881	14	1	0	0	64	3	61	16	4	0	1	1	53	11	2	4	2	2	0	1	0	0	0	0	0	0	1	2267.0	2.836347595	17614.0
6720523	1	185	154	18	1	0	0	9	4	5	0	1	1	1	1	110	10	2	2	0	1	0	1	0	0	0	0	0	0	0	948.0	2.543248945	4629.0
6638771	8	31	150	8	1	1	1	10	10	0	0	1	1	1	0	32	6	3	0	0	0	0	0	1	0	0	0	1	0	1	2510.5	2.993638727	9370.5
6913505	1	140	2773	6	1	0	0	14	1	13	0	1	1	1	0	118	12	1	1	1	1	1	0	0	0	0	0	0	0	0	212.0	1.636792452	2029.0
6658569	1	60	156	4	1	1	1	43	34	9	0	2	2	1	1	76	7	4	12	12	8	0	0	0	0	0	0	0	1	1	2465.0	2.392292089	8830.0
8339332	1	167	5807	4	2	1	1	2	1	1	3	1	1	1	1	133	8	5	5	3	3	0	0	0	0	0	0	1	0	0	3774.0	2.49708532	29979.0
6508697	1	60	144	7	1	0	0	1	1	0	0	4	3	2	0	189	3	2	2	0	1	0	1	0	0	0	0	0	0	1	689.0	2.470246734	2884.0
6659161	2	132	149	27	1	0	0	26	26	0	0	1	1	1	1	22	6	3	2	0	1	0	1	1	0	0	0	0	0	1	643.0	2.680657111	2601.5
7485238	4	119	56817	29	3	5	1	2	1	1	2	2	2	1	1	228	13	4	6	2	2	0	1	1	0	0	0	0	0	0	175.3333	3.035292594	1812.3333
6864430	1	123	10993	5	1	0	0	4	3	1	35	4	0	1	1	222	4	3	12	10	5	0	0	0	0	0	0	0	1	1	288.0	2.614583333	2298.0
6664053	2	102	131	11	1	0	0	14	14	0	0	6	6	2	1	33	8	3	4	3	3	0	0	1	0	0	0	0	0	0	1607.5	3.05489456	6717.0
7004195	1	92	4153	15	6	0	0	15	1	14	14	1	0	1	1	35	37	2	4	0	1	0	0	0	0	0	1	0	0	0	845.0	2.031952662	5791.0
6823610	2	62	176	32	1	0	0	20	20	0	0	1	1	1	0	53	37	2	0	0	0	1	0	0	0	0	0	0	0	0	133.5	1.604009217	668.0
7303398	1	197	6824	27	1	0	0	28	4	24	8	1	0	1	0	235	10	3	2	0	1	0	0	0	0	0	0	1	0	0	195.0	2.025641025	2195.0
6833159	2	93	153	8	1	0	0	7	2	5	0	2	2	1	1	20	13	5	0	0	0	0	1	1	0	0	0	0	0	1	971.5	2.896348874	5161.5
6569803	5	48	154	34	1	2	1	23	19	4	6	1	1	1	1	22	10	2	10	8	4	0	1	0	0	0	0	0	0	1	876.0	3.276255707	3621.0
7589198	1	79	6804	3	2	1	1	19	3	16	6	4	4	1	1	92	14	6	19	17	14	0	0	1	0	0	0	0	0	0	2947.0	4.961655921	27272.0
6958636	1	67	4093	8	1	0	0	17	7	10	0	3	0	1	1	105	4	2	2	0	1	0	0	0	0	0	0	0	1	1	1120.0	2.141964285	7676.0
6626649	1	96	179	13	1	0	0	29	29	0	0	1	1	1	1	90	8	2	2	0	1	0	0	0	0	0	1	0	0	1	648.0	2.354938271	2726.0
8089319	1	140	9998	20	2	0	0	17	3	14	1	1	0	1	1	144	12	2	2	0	1	0	0	0	0	0	0	0	1	0	350.0	2.194285714	4211.0
6507666	5	177	164	3	1	0	0	14	14	0	0	1	1	1	0	61	4	4	17	12	8	0	0	0	0	0	0	1	1	0	2108.3333	2.426714884	7582.3333
6627688	1	55	157	14	1	1	1	10	10	0	0	1	1	1	1	30	10	2	0	0	0	0	0	1	0	0	0	0	0	0	883.0	3.058890147	3616.0
6637147	1	115	163	22	1	0	0	1	1	0	3	1	1	1	0	364	54	2	0	0	0	1	0	0	0	0	0	0	0	0	767.0	1.778357235	2988.0
7522831	2	107	4973	7	1	1	1	16	2	14	4	2	2	1	1	123	10	4	5	3	2	0	0	0	0	0	0	1	1	0	1130.0	2.342297405	11451.0
6419067	1	89	171	3	1	0	0	8	8	0	0	1	1	1	1	47	5	2	3	3	2	0	0	0	0	0	1	0	0	0	791.0	2.109987357	2394.0
7848338	1	100	9399	32	3	0	0	26	9	17	4	1	0	1	1	200	4	4	6	4	4	0	0	0	0	0	0	0	1	0	7945.0	2.675267463	43226.0
6516640	1	143	164	60	1	0	0	23	23	0	17	3	3	2	1	44	15	2	2	0	1	0	1	0	0	0	0	0	0	0	983.0	2.307222787	4294.0
6822653	1	96	140	4	1	0	0	60	58	2	0	4	4	1	1	37	4	2	0	0	0	0	0	0	0	0	0	1	0	1	604.0	2.331125827	2933.0
7310264	1	48	10526	12	1	0	0	25	3	22	33	2	0	1	1	70	13	2	4	0	1	0	0	0	0	0	0	1	0	0	2728.0	2.285557184	18721.0
6881761	2	164	32921	16	5	3	1	35	13	22	4	5	5	2	1	95	17	4	2	0	1	0	1	1	0	0	0	0	0	1	1170.5	3.017910028	9093.5
6370230	3	144	170	8	1	0	0	22	22	0	0	1	1	1	1	63	4	2	2	2	2	0	0	0	0	0	0	0	1	1	1503.0	2.369926813	4179.0
6911461	3	37	48800	5	3	1	1	5	2	3	1	7	7	1	1	10	20	2	192	169	40	1	0	1	0	0	0	0	0	1	2468.0	4.346377593	19189.6667
8028444	2	52	13243	14	5	2	1	21	7	14	2	4	4	1	1	182	22	3	10	8	6	0	0	0	1	0	0	0	0	0	202.0	3.321782178	1641.0
6566750	1	93	166	5	1	1	1	13	13	0	0	4	4	1	1	66	9	4	8	8	4	0	0	0	0	0	0	0	1	1	10816.0	2.633136094	39485.0
6776471	2	143	165	18	1	1	1	16	16	0	0	1	1	1	1	68	5	2	3	1	2	0	1	0	0	0	0	0	0	0	1943.0	2.546577457	10033.0
6725645	1	91	152	6	1	0	0	20	20	0	0	2	2	1	1	27	15	2	11	9	5	0	0	0	0	0	1	0	0	1	75.0	2.493333333	437.0
8063265	2	78	13650	31	6	2	1	13	1	12	10	7	7	1	1	127	14	7	30	24	11	1	0	0	0	0	0	0	0	0	2968.0	2.674528301	23032.0
6582678	2	71	155	31	1	1	1	42	41	1	1	1	1	1	1	23	20	2	17	12	9	1	0	0	0	0	0	0	0	1	3778.0	2.972143645	15089.5
6729870	1	128	156	10	1	0	0	20	20	0	0	2	2	2	1	34	8	2	4	2	3	0	1	0	0	0	0	0	0	0	331.0	2.580060422	1484.0
6937856	1	101	11967	7	1	0	0	34	4	30	0	2	0	1	1	70	3	2	10	8	6	0	0	0	0	0	0	0	1	1	1644.0	2.25486618	9302.0
8046845	4	50	5763	59	1	0	0	31	3	28	0	4	0	1	1	209	22	3	0	0	0	1	0	0	0	0	1	0	0	0	108.0	2.265615603	866.5
7165392	2	117	8940	13	2	1	1	21	4	17	0	1	1	1	1	222	11	3	6	4	3	0	0	0	0	0	1	0	0	0	327.0	2.688073394	2539.0
6447762	3	90	160	2	1	1	1	12	12	0	0	1	1	1	1	30	2	3	24	24	16	1	0	0	0	0	0	0	0	1	7737.0	3.317952694	21664.0
7037058	1	65	2926	33	5	0	0	2	1	1	2	1	1	1	1	120	25	4	2	0	1	0	0	0	0	0	1	0	0	0	310.0	1.767741935	2671.0
6533677	2	178	185	7	1	2	1	5	5	0	0	2	2	1	1	139	7	4	2	2	1	0	0	0	0	0	0	0	1	1	1.0	2.0	7.0
7527983	1	85	4877	12	3	1	1	20	5	15	0	4	4	2	1	81	4	5	14	12	10	0	0	0	0	0	0	0	1	0	11372.0	2.807245867	103510.0
7286349	1	96	4002	17	4	0	0	17	4	13	6	3	0	1	1	94	8	3	6	4	3	0	0	0	0	0	0	0	1	0	1581.0	2.515496521	12006.0
7264368	1	168	10992	23	6	1	1	15	7	8	0	1	1	1	0	67	10	4	22	20	13	0	0	0	0	0	1	0	0	0	1063.0	2.192850423	6111.0
6346109	1	154	179	62	1	0	0	6	6	0	0	4	4	1	1	37	35	2	8	5	5	1	0	0	0	0	0	0	0	1	3465.0	2.439538239	10555.0
7420543	1	90	10404	18	1	0	0	20	5	15	0	1	1	1	0	121	11	4	6	2	3	0	0	0	0	0	0	1	0	0	2134.0	2.368322399	17755.0
6458426	1	137	155	4	1	0	0	18	18	0	0	2	2	2	1	49	12	2	0	0	0	0	1	0	0	0	0	0	0	1	1010.0	2.817821782	3096.0
6480588	1	108	150	35	1	0	0	22	22	0	0	1	1	1	1	69	2	3	19	13	9	0	0	0	0	0	0	0	1	1	1503.0	2.369926813	4179.0
7929290	2	81	2364	3	1	1	1	6	2	4	9	1	1	1	1	306	10	2	3	1	2	0	0	0	0	0	0	0	1	0	2326.0	2.602751504	19836.0
6780954	2	174	143	166	1	0	0	6	4	2	58	4	4	2	1	34	16	2	39	32	10	0	0	1	0	0	0	0	0	0	1312.0	3.306402439	7013.0
7191045	1	81	4893	7	2	1	1	6	1	5	1	3	3	1	1	117	7	2	2	0	1	0	1	0	0	0	0	0	0	0	906.0	2.322295805	8066.0
6703973	2	81	148	5	1	0	0	5	5	0	0	1	1	1	1	56	4	1	1	0	1	0	0	0	0	0	0	1	1	1	1697.5	2.224613233	7734.0
6412907	1	122	160	6	1	0	0	48	48	0	2	5	5	2	1	62	8	1	8	6	4	1	0	0	0	0	0	0	0	1	2.0	3.0	2.0
6480207	1	86	165	3	1	0	0	8	8	0	0	2	2	1	1	75	1	3	0	0	0	0	0	0	0	0	0	1	0	0	11322.0	2.466172054	32435.0
6369941	2	205	143	14	1	1	1	10	1	9	0	1	1	1	1	93	8	1	7	5	4	0	0	0	0	0	0	1	0	1	1984.0	2.206601382	5215.5
7456551	1	61	3016	5	1	0	0	15	1	14	0	3	0	1	2	74	4	2	2	0	1	0	0	0	0	0	0	0	1	0	10311.0	2.790321016	92138.0
6355867	5	118	160	22	1	0	0	28	27	1	0	1	1	1	1	29	15	2	0	0	0	1	0	1	0	0	0	0	0	1	1611.5	2.845835523	5145.5
6930724	3	148	5914	9	2	1	1	2	2	0	0	3	3	1	1	256	4	5	1	1	1	0	0	0	0	0	0	0	1	1	2623.0	2.162790697	16344.0
6825866	1	110	157	7	1	0	0	6	6	0	10	2	2	2	1	44	9	3	0	0	0	0	1	0	0	0	0	0	0	0	1943.0	2.546577457	10033.0
6658047	1	89	143	8	1	0	0	10	8	2	0	2	2	1	1	650	5	4	7	7	5	0	0	0	0	0	0	0	1	1	2784.0	2.303520114	9738.0
7237159	2	146	25688	15	2	1	1	7	1	6	0	1	1	1	1	137	10	3	14	12	8	0	0	0	0	0	0	1	0	0	2359.0	2.465027554	15611.0
6435816	1	92	170	11	1	0	0	21	21	0	0	1	1	1	1	33	12	2	13	13	7	0	0	0	0	0	1	0	0	1	230.0	1.995652173	537.0
6851990	1	91	4927	9	1	0	0	18	4	14	2	3	0	1	1	153	18	2	2	0	1	0	1	0	0	0	0	0	0	1	232.0	2.004310344	1613.0
6763192	1	138	147	13	1	0	0	19	19	0	0	1	1	1	1	40	5	4	6	6	3	0	0	0	0	0	0	0	1	1	1268.0	2.42192429	5505.0
6590636	3	108	157	75	1	1	1	26	26	0	6	1	1	1	1	46	9	2	7	4	4	0	0	0	0	0	0	1	0	0	1267.0	2.059194948	4884.0
6873185	1	139	15205	11	1	0	0	35	10	25	49	1	0	1	1	82	4	3	12	4	3	0	0	0	0	0	0	0	1	1	1120.0	2.141964285	7676.0
6369209	1	106	142	32	1	0	0	29	25	4	0	2	2	1	1	52	8	3	14	12	6	0	0	1	0	0	0	0	0	1	1836.0	3.158496732	5221.0
6502891	1	126	175	5	1	1	1	31	31	0	19	1	1	1	1	44	5	2	7	5	3	0	1	0	0	0	0	0	0	1	401.0	2.027431421	1566.0
6877907	1	106	2704	9	2	1	1	15	3	12	10	3	3	1	2	101	20	4	6	4	4	0	0	0	0	0	0	1	0	0	3845.0	2.512613784	20774.0
7071737	2	134	15534	13	2	0	0	23	7	16	0	2	0	1	1	129	8	2	4	2	2	0	0	0	0	0	0	1	0	0	2453.5	2.34993435	14622.5
6467395	1	178	168	6	1	0	0	11	11	0	0	1	1	1	0	39	14	2	2	0	1	0	0	0	0	0	1	0	0	0	322.0	2.052795031	938.0
6622615	1	92	160	49	1	0	0	24	24	0	24	1	1	1	0	31	27	2	13	10	8	1	0	0	0	0	0	0	0	0	363.0	1.669421487	1467.0
7204396	1	51	5493	13	1	0	0	18	5	13	0	1	0	1	1	137	14	4	0	0	0	0	1	0	0	0	0	0	0	0	906.0	2.322295805	8066.0
6392248	1	163	152	5	1	1	1	26	26	0	0	5	5	1	1	52	23	2	5	5	3	0	0	0	0	0	0	1	0	1	189.0	2.47089947	440.0
6840707	1	147	9488	40	7	0	0	13	3	10	0	2	0	1	1	84	16	2	1	0	1	0	0	0	0	1	0	0	0	1	80.0	1.9375	436.0
7598593	3	80	6473	17	5	1	1	9	4	5	2	1	1	1	1	138	6	5	9	7	5	0	0	0	0	0	0	0	1	0	5830.0	2.848067377	53366.0
8115932	2	110	9218	7	1	0	0	19	3	16	1	1	0	1	1	172	9	3	8	6	6	0	0	0	0	0	0	1	1	0	9950.0	2.943087205	99371.5
6959908	1	106	7466	8	2	0	0	22	4	18	0	1	1	1	1	178	25	2	3	1	2	0	0	0	0	0	1	0	0	1	813.0	2.066420664	4946.0
7089456	1	134	7897	10	2	0	0	24	3	21	2	1	0	1	1	125	6	4	9	7	5	0	0	0	0	0	0	1	0	0	19747.0	2.584240644	92881.0
7371798	2	138	6401	15	3	2	1	24	4	20	4	3	3	1	1	39	11	5	9	7	6	0	1	1	0	0	0	0	0	0	1371.5	3.176423278	17350.0
6942682	1	59	15480	41	4	0	0	1	1	0	16	4	0	1	1	112	10	2	20	13	9	1	0	0	0	0	0	0	0	1	1081.0	2.471785383	8656.0
6610067	1	133	150	15	1	0	0	11	11	0	69	2	2	1	1	46	4	2	8	0	1	1	0	0	0	0	0	0	0	1	3933.0	2.489956775	14488.0
6518668	3	150	142	23	1	0	0	60	60	0	3	1	1	1	0	48	4	2	19	6	5	0	0	0	0	0	0	0	1	1	10816.0	2.633136094	39485.0
6530917	1	28	153	11	1	1	1	6	1	5	0	3	3	1	1	32	4	2	11	11	8	1	0	0	0	0	0	0	0	1	3933.0	2.489956775	14488.0
6909537	1	111	9054	15	2	1	1	14	2	12	2	2	2	1	1	74	4	2	9	7	4	0	0	0	0	0	0	0	1	0	896.0	2.690848214	5060.0
6413818	1	217	152	20	1	0	0	28	28	0	0	5	5	2	1	59	5	3	3	3	1	0	0	0	0	0	0	0	1	1	10435.0	2.568950646	28669.0
6527297	3	52	159	24	1	0	0	35	35	0	0	5	5	1	1	33	8	3	11	7	5	0	1	1	0	0	0	0	0	0	360.6667	2.626217119	1555.0
7518683	1	93	43912	12	2	3	1	42	4	38	18	6	6	1	1	111	11	4	6	4	3	0	0	0	0	0	0	1	0	0	1972.0	2.663793103	14656.0
6555964	1	45	147	7	1	1	1	4	4	0	0	4	4	1	1	68	21	3	8	8	4	0	0	0	0	0	0	0	1	1	440.0	2.454545454	1341.0
6370687	1	42	174	6	1	1	1	12	12	0	0	1	1	1	1	51	2	2	1	1	1	0	0	0	0	0	0	1	0	1	11322.0	2.466172054	32435.0
6728810	4	134	157	15	1	1	1	4	4	0	0	1	1	1	1	93	6	4	2	2	1	0	0	0	0	0	0	1	1	0	8595.5	2.451240806	35479.0
6993345	2	141	8347	6	3	1	1	6	3	3	4	2	2	1	1	175	7	3	4	2	2	0	0	0	0	0	0	0	1	1	2411.0	2.475736209	10235.0
7171436	1	107	1398	5	1	1	1	21	3	18	0	2	2	1	1	121	12	5	6	4	4	0	0	0	0	0	0	1	0	0	17884.0	2.602605681	110765.0
6513334	2	162	157	19	1	1	1	24	24	0	0	1	1	1	1	42	6	2	9	7	5	0	0	0	0	0	1	0	0	1	262.0	2.698473282	1000.0
7027797	1	112	3925	16	5	1	1	6	1	5	0	1	1	1	1	104	8	5	9	7	4	0	0	0	0	0	0	0	1	0	4429.0	2.344321517	19609.0
6424799	1	211	158	22	1	0	0	22	22	0	0	1	1	1	1	75	16	5	4	0	1	0	0	0	0	0	0	0	1	1	478.0	2.246861924	1342.0
6668387	1	82	168	33	1	1	1	21	21	0	1	1	1	1	1	35	19	2	18	15	10	1	0	0	0	0	0	0	0	1	47.0	1.340425531	326.0
6760285	1	89	172	4	1	1	1	3	3	0	0	2	2	1	1	246	5	2	3	1	2	0	0	0	0	0	0	1	0	1	3186.0	2.758003766	14060.0
6789947	1	155	143	18	1	1	1	9	9	0	0	1	1	1	1	72	9	2	11	11	7	0	1	0	0	0	0	0	0	0	1413.0	1.867657466	9193.0
6773417	1	162	158	8	1	0	0	23	23	0	2	2	2	1	1	72	14	3	9	7	4	1	0	0	0	0	0	0	0	0	1353.0	2.417590539	7575.0
6504528	1	97	164	11	1	0	0	22	22	0	0	2	2	1	1	44	6	3	3	3	1	0	0	0	0	0	0	1	0	1	1897.0	2.328413284	6245.0
8426631	2	29	97954	11	4	1	1	20	1	19	0	7	7	1	1	532	15	5	21	19	18	1	0	1	0	0	0	0	0	0	2553.0	3.69920303	22648.5
6676609	1	69	164	2	1	0	0	4	4	0	0	2	2	1	1	50	2	1	4	1	2	1	0	0	0	0	0	0	0	1	2968.0	2.539757412	17456.0
6616332	1	207	166	48	1	0	0	19	18	1	0	3	3	1	1	91	15	4	6	6	3	0	0	0	0	0	0	1	0	1	184.0	2.342391304	673.0
6872943	2	109	16605	10	3	2	1	18	6	12	5	5	5	1	1	259	8	3	9	5	3	0	0	0	0	0	0	1	0	1	1598.5	2.588499159	10379.0
6501579	1	114	135	3	1	0	0	54	53	1	0	2	2	1	1	28	7	2	6	4	3	0	0	0	0	0	0	0	1	1	2497.0	2.24349219	6954.0
7159920	1	139	3862	12	1	0	0	12	2	10	3	4	0	1	1	149	7	2	2	0	1	0	1	0	0	0	0	0	0	0	249.0	2.297188755	1994.0
6855396	5	69	14108	24	4	1	1	32	3	29	0	3	3	1	1	116	7	4	21	21	14	0	1	1	0	0	0	0	0	1	1319.0	3.086930841	10493.3333
6460686	1	167	157	8	1	0	0	1	1	0	0	4	4	2	1	197	11	2	0	0	0	0	1	0	0	0	0	0	0	1	933.0	1.98499464	2780.0
8128227	1	118	8910	7	1	0	0	6	3	3	12	2	0	1	2	177	19	3	4	2	2	1	0	0	0	0	0	0	0	0	6875.0	2.772218181	48134.0
6951706	2	172	16810	3	1	2	1	15	3	12	0	3	3	1	1	174	3	2	8	6	4	0	0	0	0	0	0	1	0	0	542.0	2.801531073	4377.5
6752667	1	113	172	16	1	1	1	18	18	0	6	1	1	1	1	45	25	2	12	10	6	0	0	0	0	0	0	0	1	1	2359.0	2.079270877	11906.0
6929471	1	130	4102	3	1	0	0	18	2	16	0	5	5	1	1	95	6	1	0	0	0	0	0	0	0	0	1	0	0	1	58.0	2.396551724	574.0
6594771	1	79	157	16	1	0	0	21	21	0	0	2	2	1	1	96	4	3	1	1	1	0	0	0	0	0	0	1	0	0	12502.0	2.493521036	44937.0
7120155	1	116	12163	66	5	0	0	6	2	4	9	2	1	2	1	217	8	6	5	3	3	0	0	0	0	0	0	0	1	0	4594.0	2.475402699	19439.0
6911417	2	47	9050	16	1	0	0	16	4	12	0	2	0	1	1	156	6	2	8	6	4	0	0	1	0	1	0	0	0	1	673.0	2.842161742	4719.5
6996523	1	228	39628	15	1	0	0	8	1	7	0	2	0	1	1	232	7	4	0	0	0	0	0	0	0	0	0	1	0	1	758.0	2.383905013	3505.0
7826607	1	74	12969	3	1	0	0	15	2	13	0	2	0	1	1	181	6	5	0	0	0	0	0	0	0	0	0	0	1	0	2638.0	2.498483699	20820.0
6442557	1	113	143	26	1	0	0	30	30	0	0	2	2	1	1	50	6	5	0	0	0	0	0	0	0	0	0	1	0	0	11322.0	2.466172054	32435.0
6582913	1	135	155	1	1	0	0	16	16	0	0	7	7	4	2	43	6	3	18	13	8	0	0	1	0	0	0	0	0	1	1462.0	2.956908344	6460.0
6647876	1	138	169	15	1	0	0	10	10	0	0	2	2	2	1	69	12	2	0	0	0	0	1	0	0	0	0	0	0	0	393.0	2.114503816	1247.0
8070814	1	125	10126	22	1	0	0	22	3	19	21	3	0	1	1	79	11	3	23	17	6	1	0	0	0	0	0	0	0	0	2968.0	2.674528301	23032.0
6955053	1	63	3704	8	1	0	0	6	1	5	0	6	0	1	1	148	8	3	0	0	0	0	0	0	0	0	1	0	0	1	42.0	2.571428571	231.0
6644194	2	154	154	14	1	1	1	17	15	2	0	2	2	1	1	100	5	1	0	0	0	0	1	0	0	0	0	0	0	0	393.0	2.114503816	1247.0
8246229	1	126	5390	14	1	0	0	13	2	11	6	1	0	1	0	212	20	6	2	0	1	0	0	0	0	0	0	0	0	0	1.0	1.0	1.0
6568279	1	76	157	156	1	0	0	31	31	0	26	11	11	1	1	28	10	1	26	18	8	0	0	0	0	0	0	1	0	1	490.0	2.551020408	1515.0
6743965	1	50	153	42	1	0	0	38	38	0	0	3	3	2	1	27	16	3	20	18	12	1	0	0	0	0	0	0	0	1	1870.0	2.419251336	10113.0
6346297	5	61	147	3	1	0	0	10	10	0	10	1	1	1	1	33	11	1	3	0	1	1	1	0	0	0	0	0	0	0	2657.5	2.988531125	7554.0
6515325	4	46	152	46	1	0	0	14	14	0	0	2	2	1	1	23	3	1	4	0	1	0	0	0	0	0	0	0	1	1	10816.0	2.633136094	39485.0
6479920	3	181	149	14	1	0	0	36	36	0	0	4	4	1	1	48	5	2	2	0	1	0	0	0	0	0	0	0	1	1	5270.0	2.632094371	14475.5
7011181	5	75	5763	69	6	0	0	19	3	16	1	1	0	1	1	114	15	3	9	5	3	0	1	0	0	1	1	0	0	0	521.0	2.276549517	3990.3333
6460400	1	149	154	8	1	0	0	11	2	9	0	1	1	1	1	142	8	4	12	12	6	0	0	0	0	0	0	1	0	0	3432.0	2.654428904	9550.0
6596782	1	233	146	20	1	1	1	12	10	2	0	4	4	1	1	56	17	5	13	13	8	0	0	1	0	0	0	0	0	1	557.0	3.086175942	2418.0
6367499	1	136	158	6	1	1	1	4	4	0	0	1	1	1	1	88	33	1	1	0	1	0	0	0	0	0	1	0	0	1	734.0	1.961852861	2580.0
6365314	1	51	151	29	1	1	1	35	32	3	0	8	8	1	1	30	18	2	1	0	1	0	0	0	0	0	0	1	0	0	1347.0	2.97104677	4257.0
7260739	1	103	9342	22	1	0	0	29	6	23	0	2	0	1	1	159	6	4	2	0	1	0	0	0	0	0	0	1	0	0	17884.0	2.602605681	110765.0
6775062	3	30	154	17	1	0	0	4	4	0	7	2	2	1	1	58	15	1	5	2	2	0	0	1	0	0	0	1	0	1	2152.0	2.577641779	9060.0
6901042	1	106	17363	3	1	1	1	5	3	2	12	3	3	1	1	183	7	4	13	7	5	0	0	0	0	0	0	1	0	1	2582.0	2.63361735	16642.0
6887089	1	139	9209	10	1	1	1	14	2	12	0	1	1	1	1	223	3	1	5	3	3	0	0	0	0	0	0	0	1	1	2083.0	2.086413826	13989.0
6504109	1	72	148	7	1	1	1	7	0	7	0	6	6	1	1	0	14	3	6	6	3	0	0	0	0	0	0	0	1	1	2069.0	2.034316094	9547.0
6684032	2	113	155	6	1	1	1	16	16	0	0	1	1	1	1	92	8	4	0	0	0	0	0	0	0	0	0	0	1	1	6987.0	2.480313684	31598.5
6335833	1	140	9296	10	1	1	1	7	3	4	0	1	1	1	1	117	20	1	2	1	2	0	0	0	0	0	0	1	0	0	3409.0	2.311234966	9111.0
7235868	1	79	6107	16	2	1	1	2	2	0	4	2	2	1	1	68	6	5	20	15	8	0	0	0	0	0	0	0	1	0	10499.0	2.786360605	81827.0
6740492	2	91	144	11	1	0	0	5	5	0	0	1	1	1	1	55	7	3	13	11	8	0	0	1	0	0	0	1	0	0	2347.0	2.910784791	12199.5
6859151	1	118	4777	5	2	1	1	4	3	1	3	2	2	1	1	313	8	4	9	7	5	0	0	0	0	0	0	0	1	0	944.0	2.123940677	5460.0
7422403	1	107	2487	147	5	0	0	5	1	4	0	3	0	1	1	148	17	4	0	0	0	0	0	0	0	0	1	0	0	0	235.0	1.880851063	3168.0
6801667	1	129	146	6	1	1	1	16	16	0	0	1	1	1	1	100	4	4	3	3	1	0	0	0	0	0	0	1	0	0	2860.0	2.343356643	11608.0
6599850	7	89	145	13	1	0	0	24	22	2	0	1	1	1	0	31	16	3	24	23	13	0	1	0	1	0	0	0	0	1	1132.0	2.194130379	4239.0
6958620	1	132	3037	3	2	1	1	1	1	0	0	1	1	1	1	95	4	1	9	9	5	0	0	0	0	0	0	1	0	1	1912.0	2.340481171	10852.0
6459056	2	208	173	26	1	0	0	50	50	0	0	1	1	1	0	89	22	3	2	2	1	1	0	0	0	0	0	0	1	1	572.5	2.295922233	1713.5
7519281	2	98	10444	2	1	1	1	18	2	16	2	2	2	1	1	137	5	4	4	2	2	0	0	0	0	0	0	1	0	0	1499.0	2.258839226	13248.0
6872120	3	158	21413	12	3	1	1	14	1	13	2	3	3	1	1	135	9	4	9	7	5	0	1	0	0	0	0	0	0	1	675.0	2.365925925	4245.0
6368436	1	61	172	10	1	1	1	14	13	1	0	3	3	1	1	33	14	2	16	15	8	0	1	0	0	0	0	0	0	0	3122.0	2.780909673	8875.0
7937147	1	139	12575	11	1	0	0	20	1	19	4	3	0	1	1	55	9	4	2	0	1	1	0	0	0	0	0	0	0	0	1422.0	2.869198312	10299.0
6806243	1	80	167	27	1	2	1	21	21	0	3	3	3	2	1	32	11	2	5	3	3	0	0	1	0	0	0	0	0	0	462.0	3.588744588	2953.0
6979812	1	91	11435	133	3	0	0	6	2	4	0	1	0	1	1	129	6	1	25	13	6	0	0	0	0	0	0	0	1	1	10038.0	2.722056186	60713.0
6873536	1	98	35770	7	1	0	0	20	2	18	8	1	1	1	1	260	3	3	2	0	1	0	0	0	0	0	0	1	0	1	2279.0	2.211057481	13486.0
6506145	1	212	153	11	1	0	0	30	30	0	0	3	3	1	1	60	13	8	9	7	6	1	0	0	0	0	0	0	0	1	849.0	2.360424028	3109.0
7395749	2	124	6314	28	3	1	1	10	2	8	10	1	1	1	0	184	25	2	3	1	2	0	0	0	0	0	1	0	0	0	120.5	1.93216011	1476.5
8189070	3	107	9600	18	1	0	0	14	3	11	0	2	0	1	1	166	10	3	0	0	0	0	0	0	0	0	0	0	1	0	9545.0	2.348873755	55758.0
6869153	1	107	5547	39	4	0	0	12	4	8	1	3	0	1	1	233	15	3	6	4	3	0	1	0	0	0	0	0	0	1	691.0	2.366136034	4176.0
6589041	1	112	154	6	1	1	1	8	8	0	1	1	1	1	1	41	16	2	8	6	4	0	1	0	0	0	0	0	0	1	1313.0	2.420411271	4956.0
7041933	2	127	14558	58	3	0	0	21	3	18	1	3	0	1	1	140	13	3	6	4	3	0	1	0	0	0	0	0	0	0	46.0	2.934782608	462.0
7515947	1	112	5124	32	4	1	1	23	3	20	0	1	1	1	1	162	8	5	6	4	3	0	0	0	0	0	0	0	1	0	2155.0	2.426914153	18182.0
6603662	1	34	159	9	1	0	0	14	14	0	33	1	1	1	1	27	9	2	2	0	1	0	0	0	0	0	0	0	1	1	1643.0	2.414485696	6227.0
6776988	5	49	149	41	1	0	0	9	9	0	0	4	4	1	1	37	9	2	16	12	8	1	0	1	0	0	0	0	0	1	1547.0	3.275279768	9623.6667
6645747	3	50	137	1	1	0	0	10	10	0	0	4	4	3	1	52	2	3	0	0	0	0	0	1	0	0	0	0	0	0	2152.0	3.123284762	9208.0
8029987	4	61	10299	7	3	1	1	16	4	12	48	2	2	1	1	76	10	5	8	6	6	0	0	1	0	0	0	0	0	0	1832.0	3.528636408	17495.3333
6732482	3	73	148	16	1	0	0	9	7	2	27	1	1	1	0	17	13	2	8	5	5	0	0	0	0	1	0	0	0	0	240.0	1.644191458	1374.3333
6694605	4	159	157	9	1	0	0	5	4	1	12	1	1	1	0	55	15	2	4	0	1	0	0	0	0	0	0	0	1	0	922.0	2.292841648	4264.0
6966974	1	256	3166	16	4	1	1	17	2	15	0	3	3	1	1	210	12	6	12	12	7	0	1	0	0	0	0	0	0	0	1352.0	2.502958579	10185.0
8408169	1	121	3615	8	3	1	1	19	2	17	1	1	1	1	1	155	20	4	14	12	9	0	0	0	0	0	1	0	0	0	115.0	2.669565217	1246.0
8065482	1	118	10754	7	1	1	1	10	4	6	0	4	4	1	1	213	3	3	3	1	2	0	0	0	0	0	0	1	0	0	31344.0	2.750542368	215356.0
6620471	1	64	167	7	1	1	1	20	20	0	0	1	1	1	1	24	23	3	9	9	6	1	0	0	0	0	0	0	0	1	399.0	1.471177944	1748.0
6909105	1	106	18322	23	4	1	1	23	2	21	0	2	2	1	1	173	11	5	6	6	4	0	0	0	0	0	0	1	0	1	562.0	2.386120996	3206.0
6568178	1	127	159	45	1	3	1	21	21	0	2	6	6	1	1	86	10	2	2	0	1	0	0	0	0	0	1	0	0	0	328.0	2.81707317	1196.0
7159934	1	132	5823	24	6	0	0	19	3	16	1	5	0	1	1	178	7	2	6	3	2	0	1	0	0	0	0	0	0	0	249.0	2.297188755	1994.0
6745828	1	139	161	13	1	1	1	23	4	19	0	1	1	1	1	22	21	3	13	13	7	0	0	0	0	0	1	0	0	0	217.0	2.359447004	1075.0
6883764	1	98	11041	127	5	0	0	50	1	49	0	2	0	1	1	279	31	6	22	13	8	0	0	0	0	0	1	0	0	1	147.0	2.06802721	1326.0
6885212	1	155	21392	9	2	2	1	23	1	22	22	9	9	1	1	115	5	2	13	9	4	0	0	0	0	0	0	1	0	0	1912.0	2.340481171	10852.0
7485407	5	53	9377	5	3	1	1	10	3	7	0	5	5	1	1	81	7	2	5	3	3	0	0	1	0	0	0	1	0	0	494.0	3.200059262	5759.6667
6414010	2	43	163	24	1	1	1	27	22	5	0	1	1	1	1	21	9	3	31	27	15	1	0	0	0	0	0	0	0	1	1546.0	3.287192755	4497.0
6640018	1	129	156	4	1	2	1	5	5	0	0	1	1	1	1	3548	12	3	0	0	0	0	0	0	0	0	0	1	0	0	2686.0	2.29113924	8748.0
6970732	1	180	9016	7	1	0	0	14	1	13	15	2	0	1	1	194	7	3	17	12	9	1	0	0	0	0	0	0	0	1	2385.0	2.518238993	19841.0
7058013	2	73	6382	19	3	1	1	21	6	15	4	1	1	1	1	111	8	5	13	8	5	0	0	0	0	0	0	0	1	0	4594.0	2.475402699	19439.0
6398776	1	172	181	15	1	1	1	22	21	1	0	2	2	1	1	74	8	5	8	6	3	1	0	0	0	0	0	0	0	1	1386.0	2.252525252	4350.0
6554046	1	139	162	124	1	0	0	5	5	0	0	2	2	1	1	74	15	2	1	0	1	0	1	0	0	0	0	0	0	1	3303.0	2.795034816	12178.0
6603741	1	98	148	8	1	1	1	3	3	0	0	5	5	1	1	139	5	4	3	3	1	0	0	0	0	0	0	0	1	1	1158.0	2.417962003	4237.0
6487563	1	199	173	8	1	1	1	10	10	0	0	1	1	1	1	54	3	3	11	9	6	0	0	0	0	0	0	1	0	0	11322.0	2.466172054	32435.0
6762306	1	10	150	0	0	1	1	2	1	1	5	2	2	1	1	15	0	2	5	1	2	0	0	1	0	0	0	0	0	0	2376.0	4.470959595	14057.0
6933734	2	129	5407	9	2	1	1	4	1	3	0	1	1	1	1	156	5	1	4	2	3	0	0	0	0	0	0	1	0	1	7975.0	2.421344731	41993.0
8379156	2	157	26536	10	2	1	1	19	2	17	1	2	2	1	1	141	6	3	5	3	3	0	0	0	0	0	0	0	1	0	10139.0	2.399644935	65897.0
7072284	2	119	13209	12	2	2	1	3	3	0	0	1	1	1	1	142	5	1	76	28	4	0	1	0	0	0	0	1	0	0	2820.5	2.752721428	19948.5
6933803	2	89	14894	7	2	1	1	16	2	14	0	1	1	1	1	98	6	2	14	12	6	0	0	0	0	0	0	0	1	1	5208.0	2.559440791	31420.0
7014379	2	111	2453	5	1	0	0	12	3	9	3	1	1	1	0	110	73	2	2	0	1	1	0	0	0	0	0	0	0	0	131.0	1.844503389	1152.0
6854039	1	223	19862	15	1	0	0	49	6	43	0	3	0	1	1	194	7	3	0	0	0	0	0	0	0	0	0	1	0	0	14038.0	2.502208291	73134.0
6875782	4	151	47713	9	2	0	0	15	1	14	4	4	0	1	1	318	6	2	40	36	23	1	0	1	0	0	0	0	0	1	3501.5	4.111835717	27724.0
8480182	2	141	4202	10	2	0	0	5	1	4	0	1	1	1	0	334	23	3	2	0	1	0	1	0	0	0	0	0	0	0	158.0	2.044303797	2024.0
6987283	1	162	21785	145	3	3	1	9	4	5	13	5	5	1	1	70	14	4	8	0	1	0	0	0	0	0	0	0	1	0	10615.0	2.751483749	71328.0
6667604	1	121	153	9	1	1	1	6	6	0	0	1	1	1	1	79	7	1	3	1	2	0	0	0	0	0	0	1	0	0	577.0	1.885615251	2467.0
8015914	2	91	6935	7	2	1	1	14	4	10	5	1	1	1	0	179	10	3	5	3	3	0	0	0	0	0	1	0	0	0	204.0	2.145220588	2239.0
6624880	5	153	159	39	1	0	0	68	35	33	4	3	3	2	2	30	8	3	3	1	2	0	1	0	0	0	0	1	0	1	1637.5	2.34433851	6487.0
6804799	1	118	157	17	1	0	0	23	23	0	0	1	1	1	1	55	7	3	15	13	8	0	0	0	0	0	0	1	0	1	14159.0	2.464157073	59096.0
6390751	1	218	157	41	1	0	0	2	2	0	18	2	2	2	1	185	16	1	21	17	7	0	1	0	0	0	0	0	0	1	107.0	1.607476635	308.0
6688213	2	149	173	20	1	0	0	5	2	3	0	1	1	1	1	22	26	3	0	0	0	1	0	0	0	0	0	0	0	1	42.0	2.548611111	248.0
6824061	1	95	167	12	1	0	0	11	11	0	0	2	2	1	1	51	5	1	0	0	0	0	0	0	0	0	0	1	0	1	2860.0	2.343356643	11608.0
7132251	1	124	23356	8	3	1	1	39	3	36	0	3	2	2	1	116	13	6	21	15	7	0	0	1	0	0	0	0	0	0	1295.0	3.186872586	10060.0
6557708	1	14	152	12	1	1	1	19	19	0	13	1	1	1	0	95	21	2	10	8	7	0	1	0	0	0	0	0	0	0	1618.0	1.89369592	7780.0
6920722	2	144	10346	49	4	0	0	5	2	3	2	2	0	1	1	100	25	1	4	0	1	0	0	0	0	1	0	0	0	0	245.0	1.620408163	1856.0
6514596	2	118	153	4	1	0	0	5	5	0	0	1	1	1	0	47	19	3	2	0	1	0	1	0	0	0	0	0	0	1	3303.0	2.795034816	12178.0
6493569	1	123	159	7	1	0	0	30	29	1	2	2	2	1	2	37	8	2	9	7	4	1	0	0	0	0	0	0	0	1	3465.0	2.439538239	10555.0
7377516	1	122	2631	11	1	0	0	14	2	12	1	4	0	1	0	88	4	2	2	0	1	1	0	0	0	0	0	0	0	0	986.0	1.826572008	10149.0
6520836	1	111	160	9	1	0	0	9	9	0	1	6	6	1	1	65	6	2	2	0	1	0	1	0	0	0	0	0	0	1	689.0	2.470246734	2884.0
6475889	2	157	147	18	1	0	0	16	16	0	0	1	1	1	1	49	6	3	23	17	10	0	0	0	0	0	0	0	1	1	10435.0	2.568950646	28669.0
6704316	1	157	162	3	1	0	0	32	32	0	0	1	1	1	1	40	10	6	0	0	0	0	0	0	0	0	0	0	1	1	1268.0	2.42192429	5505.0
7322465	5	38	12079	24	1	0	0	16	3	13	0	1	0	1	0	82	42	2	7	2	2	0	1	0	0	0	0	1	0	0	1865.6667	2.179650258	13757.3333
7717248	1	109	4190	3	1	1	1	8	3	5	0	1	1	1	1	165	7	3	4	2	2	0	0	0	0	0	1	0	0	0	588.0	2.355442176	7096.0
6608504	1	120	152	5	1	1	1	19	19	0	4	1	1	1	1	142	14	2	6	2	2	0	0	0	0	0	0	1	0	0	2256.0	2.19503546	8917.0
6666113	1	149	160	25	1	0	0	8	8	0	0	1	1	1	0	173	46	2	0	0	0	0	1	0	0	0	0	0	0	0	368.0	1.614130434	1827.0
6491585	1	180	147	242	1	1	1	7	7	0	0	4	4	1	1	44	8	2	1	0	1	1	0	0	0	0	0	0	0	1	615.0	1.830894308	1650.0
6346751	1	220	167	14	1	0	0	20	20	0	0	2	2	1	1	82	10	2	0	0	0	0	0	0	0	0	0	0	1	1	602.0	2.26910299	1568.0
6743241	1	119	160	23	1	0	0	12	12	0	0	1	1	1	1	57	7	2	12	9	7	1	0	0	0	0	0	0	0	1	2968.0	2.539757412	17456.0
6443247	1	76	173	6	1	2	1	8	8	0	0	1	1	1	1	46	22	2	12	12	6	0	0	0	0	1	0	0	0	1	933.0	2.308681672	2933.0
6711850	2	54	147	19	1	0	0	29	29	0	0	2	2	1	1	28	9	2	21	19	12	1	0	0	0	0	0	0	0	1	186.0	1.897849462	1219.0
7669065	1	118	3847	5	1	1	1	11	1	10	0	4	4	1	1	113	14	3	4	2	2	0	0	0	0	0	0	1	0	0	30826.0	2.748880814	184012.0
6909600	1	132	3756	3	1	0	0	6	1	5	0	2	2	1	1	235	1	2	2	0	1	0	0	0	0	0	0	1	0	0	14038.0	2.502208291	73134.0
7295757	1	144	16197	3	1	0	0	24	5	19	1	1	0	1	1	260	7	2	4	0	1	0	0	0	0	0	0	0	1	0	3647.0	2.285440087	23907.0
6801282	1	98	158	5	1	1	1	4	4	0	2	1	1	1	2	93	2	2	4	2	2	0	0	0	0	0	0	1	0	1	1610.0	2.654037267	6311.0
7710288	1	59	14525	21	2	0	0	24	3	21	1	2	0	1	1	192	8	2	3	1	2	0	0	0	0	0	0	1	0	0	1822.0	2.45938529	12629.0
6496073	1	145	156	5	1	0	0	34	34	0	0	1	1	1	1	60	7	2	3	1	2	0	0	0	0	0	0	0	1	1	490.0	1.757142857	1377.0
6488245	1	195	181	19	1	0	0	18	18	0	0	1	1	1	0	93	14	2	0	0	0	1	0	0	0	0	0	0	0	0	218.0	1.3853211	749.0
6477565	1	156	154	10	1	0	0	40	40	0	0	5	5	2	1	40	1	3	8	2	3	0	0	0	0	0	0	1	0	1	11322.0	2.466172054	32435.0
7289911	1	142	16630	2	1	0	0	1	1	0	0	1	0	1	0	687	6	6	1	0	1	0	0	0	0	0	0	1	0	0	3586.0	2.865309537	26810.0
6989711	1	98	1862	6	1	0	0	7	1	6	0	2	0	1	1	113	11	2	5	3	2	0	0	0	0	0	0	0	1	0	676.0	1.960059171	3654.0
8298663	1	78	13475	11	3	1	1	19	2	17	10	2	2	1	1	181	15	4	11	7	5	0	1	0	0	0	0	0	0	0	3356.0	2.893027413	35206.0
6847362	1	139	3878	20	1	1	1	2	1	1	0	2	2	1	1	263	10	3	4	2	2	0	0	0	0	0	0	1	0	1	529.0	2.412098298	3462.0
6727696	1	153	152	39	1	0	0	98	98	0	27	4	4	1	1	41	5	3	11	7	5	0	0	0	0	0	0	1	0	1	624.0	2.282051282	2644.0
7532005	1	108	5937	3	2	1	1	6	2	4	0	3	3	1	1	203	8	2	6	4	4	0	0	0	0	0	0	1	0	0	1287.0	2.367521367	11390.0
7274854	2	30	3711	11	4	0	0	7	2	5	0	3	3	1	1	112	14	5	5	3	4	0	0	1	0	0	0	1	0	0	2316.0	2.867066856	17806.0
6550535	2	142	152	13	1	0	0	17	17	0	0	1	1	1	0	62	8	2	0	0	0	0	0	0	0	1	0	0	0	1	994.0	2.389336016	3927.0
6713113	3	72	146	15	1	1	1	20	20	0	0	4	4	3	1	30	8	2	45	41	19	1	0	0	0	0	0	0	0	1	48.5	2.502702703	297.5
6970242	2	93	10224	6	2	0	0	15	2	13	0	1	1	1	1	151	5	1	10	8	6	0	0	0	0	0	0	1	0	1	438.0	2.424657534	2639.0
6524236	1	178	166	13	1	7	1	11	11	0	2	3	3	1	1	91	9	2	10	2	2	1	0	0	0	0	0	0	0	1	3933.0	2.489956775	14488.0
7354200	3	137	10199	5	1	1	1	3	1	2	7	3	3	1	1	151	19	5	8	2	2	0	0	0	0	0	1	0	0	0	181.5	2.680939227	2023.5
7402747	3	114	10830	17	3	2	1	21	4	17	3	4	4	1	1	85	16	4	2	0	1	0	0	0	0	1	0	0	1	0	3554.3333	2.472291389	32046.0
7065933	1	144	12110	26	2	0	0	17	5	12	8	1	0	1	1	105	13	4	13	7	5	0	0	0	0	1	0	0	0	0	142.0	1.887323943	1431.0
8167011	1	114	6250	11	1	0	0	16	1	15	4	2	0	1	1	93	10	2	18	0	1	0	1	0	0	0	0	0	0	0	10.0	1.6	251.0
6617932	1	229	152	9	1	0	0	74	74	0	0	2	2	1	1	30	12	2	3	1	2	0	0	0	0	0	0	0	1	0	444.0	1.988738738	1600.0
6904869	1	134	3215	5	2	0	0	20	4	16	0	1	0	1	1	101	26	1	0	0	0	1	0	0	0	0	0	0	0	0	577.0	1.568457538	4127.0
6834475	1	336	141	5	1	1	1	5	0	5	0	2	2	1	1	0	20	1	0	0	0	0	1	0	0	0	0	0	0	0	849.0	2.088339222	4177.0
6928826	3	135	3849	4	2	1	1	4	3	1	1	3	3	1	1	98	14	2	5	3	3	0	0	0	0	0	1	1	0	1	283.0	2.50436821	1967.5
6409413	1	35	146	12	1	0	0	7	7	0	0	2	2	1	1	106	45	3	0	0	0	0	0	0	0	0	1	0	0	1	523.0	2.292543021	1574.0
6439399	1	59	157	43	1	0	0	16	16	0	0	2	2	1	1	39	23	3	2	0	1	1	0	0	0	0	0	0	0	1	380.0	1.707894736	1158.0
6890838	1	94	12130	250	7	0	0	20	3	17	7	2	0	1	1	80	15	2	3	0	1	0	0	0	0	0	0	0	1	1	10038.0	2.722056186	60713.0
6601050	1	90	154	6	1	0	0	38	38	0	0	1	1	1	1	51	4	3	15	15	9	0	0	0	0	0	0	1	0	0	12502.0	2.493521036	44937.0
6712593	1	191	173	5	1	1	1	5	5	0	0	2	2	1	1	86	9	2	2	0	1	0	1	0	0	0	0	0	0	1	1228.0	2.377850162	6184.0
6475490	1	75	149	6	1	0	0	24	23	1	0	2	2	2	1	25	5	4	9	8	6	1	0	0	0	0	0	0	0	1	7737.0	3.317952694	21664.0
6729428	1	138	170	12	1	1	1	4	4	0	1	1	1	1	1	64	5	2	4	2	2	0	1	0	0	0	0	0	0	1	1016.0	2.253937007	5310.0
6377888	2	187	152	30	1	0	0	23	23	0	0	1	1	1	1	98	17	2	0	0	0	0	0	0	0	0	0	1	1	1	1232.5	2.327504434	3482.0
6569821	2	83	143	11	1	1	1	17	17	0	0	6	6	2	1	39	17	3	8	8	5	0	0	1	0	0	0	0	0	1	190.0	2.821052631	804.0
6625733	1	163	140	4	1	0	0	3	3	0	0	1	1	1	0	76	5	2	14	14	8	0	0	0	0	0	0	1	0	1	12502.0	2.493521036	44937.0
7515965	1	91	18883	36	1	0	0	2	1	1	22	2	0	1	1	111	10	4	12	0	1	1	0	0	0	0	0	0	0	0	821.0	2.75274056	7614.0
6578738	1	71	156	17	1	1	1	22	22	0	0	1	1	1	0	39	16	2	18	16	7	0	1	0	0	0	0	0	0	1	1618.0	1.89369592	7780.0
6786720	1	53	163	8	1	0	0	16	16	0	0	2	2	1	1	28	11	2	6	6	4	1	0	0	0	0	0	0	0	1	305.0	2.032786885	1970.0
7950624	1	147	4675	18	2	0	0	11	1	10	0	1	1	1	0	220	14	3	2	0	1	0	0	0	0	0	1	0	0	0	678.0	2.240412979	8870.0
6998419	1	50	22074	37	4	0	0	39	1	38	25	5	0	1	1	355	10	2	4	0	1	1	0	0	0	0	0	0	0	0	994.0	3.449698189	8542.0
6652370	1	167	145	22	1	0	0	5	5	0	95	1	1	1	1	48	6	1	27	11	7	0	1	0	0	0	0	0	0	1	103.0	2.368932038	390.0
7378040	1	147	21398	4	1	0	0	14	2	12	11	3	0	1	1	58	4	3	2	0	1	0	0	0	0	0	0	0	1	0	364.0	2.835164835	3354.0
6368430	1	28	162	15	1	0	0	18	18	0	0	4	4	2	1	27	14	2	10	10	7	0	0	1	0	0	0	0	0	1	64.0	3.25	194.0
7793306	1	72	10297	4	1	0	0	17	3	14	3	6	0	1	1	163	6	5	2	0	1	0	0	0	0	0	0	1	0	0	30826.0	2.748880814	184012.0
7758150	2	53	8413	18	2	1	1	10	1	9	3	1	1	1	1	230	14	4	3	1	2	0	1	0	0	0	0	1	0	0	1493.0	2.571158797	13000.5
6394743	1	193	167	64	1	0	0	19	19	0	0	2	2	1	1	43	23	2	0	0	0	0	1	0	0	0	0	0	0	0	221.0	1.452488687	682.0
7226542	1	147	8700	9	1	0	0	2	2	0	16	3	0	1	1	98	8	4	2	0	1	0	0	1	0	0	0	0	0	0	493.0	2.517241379	4074.0
7205861	2	56	6239	7	2	2	1	10	8	2	7	2	2	1	1	60	4	2	7	5	4	0	0	0	0	0	0	0	1	0	359.0	2.482596553	2828.0
6558334	1	97	165	4	1	0	0	24	21	3	8	4	3	2	1	58	8	2	6	4	4	1	0	0	0	0	0	0	0	0	3933.0	2.489956775	14488.0
6491098	1	88	155	13	1	0	0	24	23	1	0	1	1	1	0	51	15	2	0	0	0	0	0	0	0	1	0	0	0	1	933.0	2.308681672	2933.0
6468438	1	40	159	24	1	0	0	12	11	1	0	2	2	1	1	57	14	2	1	0	1	0	0	0	0	0	0	1	0	1	1137.0	2.751978891	3263.0
6534397	1	68	128	20	1	0	0	21	20	1	0	3	3	1	1	70	4	2	0	0	0	0	0	0	0	0	0	0	1	1	10816.0	2.633136094	39485.0
6690635	2	146	146	7	1	2	1	16	16	0	0	1	1	1	1	143	7	3	9	7	4	0	0	0	0	0	0	1	0	1	3186.0	2.758003766	14060.0
7290265	4	47	6074	3	1	1	0	3	3	0	7	2	2	1	1	331	4	4	5	1	2	0	0	0	0	0	0	1	0	0	17884.0	2.602605681	110765.0
6673622	1	185	152	7	1	0	0	38	38	0	0	1	1	1	1	37	14	5	4	0	1	0	0	0	0	0	0	1	0	1	3440.0	2.697965116	16685.0
6517271	1	95	176	20	1	2	1	3	3	0	0	3	3	1	1	70	20	3	4	2	3	0	1	0	0	0	0	0	0	0	105.0	1.742857142	527.0
6636877	1	137	144	11	1	0	0	24	24	0	0	3	3	1	1	60	6	4	1	0	1	0	0	0	0	0	0	1	0	0	12502.0	2.493521036	44937.0
6572911	2	212	163	15	1	0	0	34	34	0	0	3	3	2	1	56	10	3	6	6	5	1	0	0	0	0	0	0	0	0	246.5	2.691083307	1124.0
7327211	1	144	18670	74	6	0	0	17	1	16	4	3	0	1	1	213	10	3	3	0	1	0	0	0	0	0	0	0	1	0	705.0	2.255319148	7318.0
6812958	1	91	162	9	1	0	0	35	34	1	0	1	1	1	1	25	7	6	0	0	0	0	0	0	0	0	0	0	1	1	2989.0	2.241886918	13721.0
6834841	1	167	148	15	1	0	0	8	8	0	19	1	1	1	1	65	8	2	0	0	0	0	0	0	0	0	1	0	0	1	163.0	1.840490797	1179.0
7912470	4	75	6264	4	2	1	1	11	4	7	6	6	6	1	1	171	8	4	5	3	3	0	0	0	0	0	0	0	1	0	4419.0	2.636205371	24263.5
6708087	1	125	161	10	1	1	1	21	21	0	0	1	1	1	1	72	4	2	4	2	2	0	0	0	0	0	0	1	0	1	14159.0	2.464157073	59096.0
6825053	1	139	165	3	1	1	1	5	5	0	5	4	4	1	1	72	3	1	0	0	0	0	0	0	0	0	0	0	1	1	11190.0	2.675067024	50675.0
6530002	1	238	146	5	1	0	0	4	4	0	0	3	3	2	0	136	8	2	1	0	1	0	0	0	0	0	0	1	0	1	12502.0	2.493521036	44937.0
6724441	5	227	167	11	1	1	1	6	6	0	0	1	1	1	1	108	9	3	5	3	3	0	0	0	0	0	0	0	1	1	1516.25	2.167978619	6876.75
6677857	1	51	147	18	1	1	1	19	19	0	5	3	3	1	0	61	7	3	15	13	10	0	0	0	0	0	0	1	0	0	898.0	2.212694877	4268.0
7148337	2	44	51533	155	3	0	0	12	3	9	0	4	0	1	1	14	3	2	48	37	13	0	0	1	0	0	0	0	0	0	1532.0	3.409268929	11208.0
6415688	1	147	162	13	1	0	0	31	31	0	0	1	1	1	0	24	25	3	0	0	0	0	1	0	0	0	0	0	0	0	55.0	1.854545454	194.0
8179134	2	38	10307	2	1	1	1	14	3	11	0	4	4	1	1	192	8	3	4	2	2	0	0	0	0	0	0	1	0	0	2740.0	2.540875912	28818.0
6707757	1	119	173	25	1	0	0	48	48	0	0	1	1	1	1	42	7	2	8	0	1	0	0	0	0	0	0	1	0	1	2290.0	2.228384279	11207.0
6773602	1	149	169	5	1	2	1	24	24	0	5	1	1	1	1	52	12	2	9	7	5	0	0	1	0	0	0	0	0	0	530.0	2.320754716	2692.0
6606968	1	132	165	12	1	1	1	18	18	0	0	2	2	1	1	63	10	1	4	2	2	0	0	0	0	0	1	0	0	1	48.0	2.083333333	255.0
7807332	2	98	8870	36	4	0	0	5	2	3	1	3	1	2	1	48	10	2	8	2	2	0	0	0	0	0	0	1	0	0	697.5	2.880481677	7344.5
8439134	2	140	30735	31	1	0	0	4	4	0	2	1	0	1	0	149	29	1	6	0	1	0	0	0	0	1	0	0	0	0	1900.0	2.479473684	17409.0
6569095	1	101	153	5	1	0	0	18	18	0	1	1	1	1	1	41	6	2	17	15	10	1	0	0	0	0	0	0	0	1	3933.0	2.489956775	14488.0
7029871	4	44	5968	1	1	0	0	30	2	28	0	4	0	1	1	50	9	5	5	2	3	0	0	1	0	0	0	0	0	0	2089.5	3.268946841	13828.0
6762844	1	188	149	1	1	0	0	19	18	1	1	3	3	1	1	27	6	3	10	8	3	0	0	0	0	0	0	1	0	0	1091.0	2.255728689	5216.0
7660490	1	120	50475	30	5	2	1	20	1	19	3	3	3	1	1	138	10	5	58	23	4	0	0	0	0	0	0	1	0	0	5577.0	2.502779272	35930.0
7453691	1	128	3260	4	2	1	1	20	3	17	0	4	4	2	2	128	4	2	3	1	2	0	0	0	0	0	0	1	0	0	19975.0	2.677947434	130740.0
6551142	1	114	155	15	1	0	0	12	12	0	0	1	1	1	1	60	9	1	2	0	1	0	0	0	0	0	0	0	1	0	2069.0	2.034316094	9547.0
6618721	1	159	152	12	1	0	0	13	13	0	0	1	1	1	1	54	5	3	0	0	0	0	0	0	0	0	0	1	0	1	12502.0	2.493521036	44937.0
6584204	1	70	138	33	1	0	0	30	30	0	0	3	3	1	1	58	13	5	2	2	2	0	0	0	0	0	0	0	1	1	530.0	2.143396226	1590.0
6663801	1	55	155	49	1	0	0	37	37	0	8	5	5	1	1	45	11	3	19	16	10	0	1	0	0	0	0	0	0	1	335.0	2.671641791	1153.0
6412014	1	55	146	4	1	0	0	10	10	0	0	1	1	1	0	48	4	3	0	0	0	0	0	0	0	0	0	1	0	1	11322.0	2.466172054	32435.0
6903455	1	124	1818	1	1	1	1	7	1	6	0	1	1	1	1	109	3	1	4	2	2	0	0	0	0	0	0	0	1	1	10038.0	2.722056186	60713.0
6805620	1	99	168	6	1	1	1	13	13	0	1	3	3	1	1	55	3	1	3	1	2	0	1	0	0	0	0	0	0	1	686.0	2.307580174	3570.0
6819398	3	115	147	2	1	1	1	9	9	0	0	1	1	1	1	54	2	2	0	0	0	0	0	0	0	0	0	1	0	1	1004.5	2.455083957	4894.5
6695854	1	77	196	19	1	0	0	17	17	0	0	2	2	1	1	58	12	4	19	13	8	1	0	0	0	0	0	0	0	1	2968.0	2.539757412	17456.0
7906757	2	145	6137	3	1	0	0	16	3	13	4	2	2	1	1	122	12	5	5	3	3	0	0	0	0	0	0	1	0	0	15693.0	2.470509279	107924.5
6729342	1	72	171	22	1	0	0	13	13	0	5	1	1	1	1	82	17	1	4	2	3	1	0	0	0	0	0	0	0	1	146.0	1.643835616	808.0
6522462	1	140	149	21	1	0	0	23	20	3	0	4	4	1	1	93	6	2	2	0	1	0	0	0	0	0	0	0	1	0	979.0	2.561797752	3025.0
8216428	1	129	3181	7	3	2	1	14	2	12	0	2	2	1	1	123	15	1	16	11	8	0	0	0	1	0	0	0	0	0	153.0	3.078431372	1618.0
7455308	1	155	5490	16	1	0	0	14	2	12	6	4	0	1	1	251	20	3	11	9	8	0	1	0	0	0	0	0	0	0	103.0	1.796116504	1005.0
7609800	2	113	11651	8	1	1	1	22	3	19	0	3	3	1	1	129	3	1	8	6	4	0	0	0	0	0	0	0	1	0	1430.0	2.188811188	13350.0
6875135	1	76	4842	17	1	0	0	19	3	16	0	1	0	1	0	206	26	2	2	0	1	1	0	0	0	0	0	0	0	0	990.0	1.764646464	6715.0
6457077	1	157	151	5	1	0	0	28	28	0	0	4	4	3	1	44	3	3	3	3	2	0	0	0	0	0	0	1	0	1	11322.0	2.466172054	32435.0
7798402	1	116	17917	50	1	0	0	28	2	26	0	1	0	1	0	141	13	3	4	2	2	0	0	0	0	0	0	1	0	0	30826.0	2.748880814	184012.0
6823294	2	217	148	10	1	0	0	25	23	2	0	1	1	1	1	85	5	5	0	0	0	0	0	0	0	0	0	1	0	1	14159.0	2.464157073	59096.0
6415248	2	114	143	3	1	0	0	28	23	5	0	2	2	1	1	44	2	3	0	0	0	0	0	0	0	0	0	1	0	1	5910.5	2.337294444	16945.0
6491310	2	156	158	5	1	0	0	5	5	0	0	1	1	1	1	54	7	3	0	0	0	1	1	0	0	0	0	0	0	0	209.0	1.523198658	653.0
6816527	1	142	161	4	1	1	1	20	20	0	2	1	1	1	1	56	5	2	0	0	0	0	0	0	0	0	0	0	1	1	1139.0	2.58735733	4164.0
6357017	1	144	162	7	1	0	0	16	16	0	0	2	2	1	1	141	3	1	1	0	1	0	0	0	0	0	0	1	0	1	11322.0	2.466172054	32435.0
6908304	1	132	4530	9	2	1	1	6	1	5	0	1	1	1	1	127	23	3	14	12	8	0	0	0	0	0	1	0	0	1	78.0	2.705128205	651.0
6337572	1	148	155	15	1	1	1	7	1	6	0	1	1	1	1	194	8	2	12	12	7	0	0	0	0	0	0	1	0	0	1910.0	2.294764397	4869.0
6572428	1	17	158	29	1	0	0	6	6	0	12	5	5	2	1	51	34	1	4	0	1	1	0	0	0	0	0	0	0	1	426.0	1.664319248	1502.0
6665745	1	82	148	7	1	0	0	5	5	0	0	2	2	1	1	127	4	3	0	0	0	0	0	0	0	0	0	1	0	1	12502.0	2.493521036	44937.0
7206549	2	70	6127	2	1	1	1	24	2	22	0	3	3	1	1	124	9	2	4	2	2	0	0	0	0	0	0	1	1	0	2294.0	2.48666362	14037.5
6724171	1	53	149	2	1	1	1	14	14	0	0	2	2	1	1	89	4	2	4	2	2	0	0	0	0	0	0	0	1	0	315.0	2.044444444	1876.0
6701044	1	130	134	10	1	0	0	11	11	0	27	3	3	1	1	30	6	3	2	0	1	0	0	0	0	0	0	1	0	1	4085.0	2.488616891	16929.0
7210321	4	120	6574	18	1	1	1	12	1	11	9	1	1	1	1	169	16	3	4	2	2	0	1	0	0	0	0	1	0	0	1765.0	2.472803232	13088.0
6370023	2	114	169	10	1	0	0	8	8	0	0	1	1	1	1	45	4	2	0	0	0	0	0	0	0	0	0	1	1	1	6511.0	2.423380145	18509.5
6596837	1	108	157	25	1	0	0	46	45	1	3	2	2	1	1	34	15	2	2	0	1	0	0	1	0	0	0	0	0	1	886.0	3.243792325	3749.0
6589043	1	195	156	9	1	0	0	12	12	0	0	3	3	2	1	46	13	3	2	0	1	0	1	0	0	0	0	0	0	0	1313.0	2.420411271	4956.0
6428645	1	60	162	7	1	0	0	7	7	0	0	1	1	1	1	81	23	5	0	0	0	0	1	0	0	0	0	0	0	0	3122.0	2.780909673	8875.0
6842795	1	98	15335	16	3	0	0	5	1	4	20	1	0	1	1	60	7	3	6	4	3	0	0	0	0	0	0	1	0	0	14038.0	2.502208291	73134.0
6931276	1	68	4932	11	5	0	0	19	2	17	1	3	3	1	0	82	10	3	5	3	4	1	0	0	0	0	0	0	0	1	2385.0	2.518238993	19841.0
7141301	1	101	14683	18	4	2	1	4	1	3	7	4	4	1	1	85	12	2	14	10	6	0	0	0	1	0	0	0	0	0	127.0	3.79527559	855.0
6893594	2	141	5685	12	1	0	0	1	1	0	5	1	1	1	0	128	5	2	2	0	1	0	0	0	0	1	0	0	0	0	203.5	1.779379019	1498.5
6724640	1	14	155	13	1	0	0	6	6	0	0	1	1	1	0	42	7	2	0	0	0	0	0	0	0	0	0	0	1	1	1574.0	2.479669631	7801.0
6651813	1	149	176	13	1	2	1	20	20	0	3	2	2	1	1	32	20	2	6	4	4	0	1	0	0	0	0	0	0	0	1618.0	1.89369592	7780.0
6932638	1	220	7348	11	1	0	0	16	2	14	0	2	0	1	1	173	14	1	0	0	0	0	0	0	0	0	0	0	1	0	2083.0	2.086413826	13989.0
6438932	4	92	162	15	1	1	1	12	12	0	9	4	4	1	1	35	12	1	23	20	12	0	0	0	1	0	0	0	0	1	81.0	2.608732877	247.0
8121904	1	142	43974	121	6	0	0	40	6	34	24	1	0	1	1	275	21	2	9	3	4	0	0	0	0	0	0	1	0	0	4942.0	2.935855928	17127.0
8000202	1	137	35025	29	6	1	1	2	1	1	0	4	4	1	1	387	11	3	11	8	5	0	0	0	0	0	0	1	0	0	3086.0	2.736228127	35062.0
6337290	3	77	162	7	1	2	1	13	2	11	0	2	2	1	1	102	3	2	11	9	6	0	0	0	0	0	0	0	1	1	10435.0	2.568950646	28669.0
6396006	1	138	147	23	1	1	1	16	14	2	0	3	3	1	1	120	6	2	10	10	5	0	0	0	0	0	0	0	1	0	850.0	2.422352941	2427.0
6523239	5	212	165	40	1	0	0	14	14	0	0	4	4	1	1	85	65	2	3	0	1	0	1	0	0	0	0	0	0	1	628.6667	2.129668503	2499.0
6770284	4	29	127	1	1	1	1	13	13	0	0	1	1	1	1	25	10	3	7	5	6	1	0	1	0	0	0	0	0	0	2724.0	3.430980753	16502.6667
6383784	3	27	153	2	1	1	0	11	10	1	0	1	1	1	1	23	8	2	0	0	0	0	0	1	0	0	0	0	0	1	1615.3333	3.061312957	4716.3333
6508114	1	98	185	38	1	0	0	27	27	0	8	1	1	1	1	45	16	2	17	15	9	0	0	0	0	0	0	1	0	1	490.0	2.551020408	1515.0
6514312	1	32	160	12	1	0	0	11	11	0	12	3	3	2	1	30	6	2	2	0	1	0	0	1	0	0	0	0	0	0	96.0	2.708333333	572.0
7156067	1	164	5069	18	1	0	0	6	3	3	0	1	0	1	0	258	9	2	0	0	0	0	1	0	0	0	0	0	0	0	10.0	2.8	356.0
6890546	1	78	17817	47	3	0	0	17	6	11	0	5	0	1	1	22	7	4	33	28	11	1	0	0	0	0	0	0	0	1	1431.0	2.356394129	11544.0
6583929	2	117	165	21	1	3	1	13	10	3	2	1	1	1	1	58	12	1	8	4	3	0	0	0	0	0	1	1	0	1	2260.0	2.115326881	7786.5
6892673	2	131	3144	14	1	1	0	8	1	7	1	1	1	1	2	171	15	2	3	1	2	1	0	0	0	0	0	0	0	1	577.0	1.568457538	4127.0
6649709	1	532	148	15	1	1	1	16	13	3	0	9	9	1	1	57	13	3	0	0	0	0	0	1	0	0	0	0	0	1	1457.0	3.369938229	5701.0
8135447	1	100	20808	31	4	3	1	23	2	21	7	2	2	1	1	169	12	7	6	3	3	1	0	0	0	0	0	0	0	0	6875.0	2.772218181	48134.0
6710824	1	136	157	4	1	1	1	5	5	0	0	3	3	1	1	139	7	2	11	4	4	0	0	0	0	0	0	1	0	1	1610.0	2.654037267	6311.0
6771791	1	140	164	6	1	0	0	20	20	0	5	2	2	1	1	44	10	2	2	0	1	0	0	0	0	0	0	0	1	0	585.0	2.09059829	2175.0
6576155	2	47	140	13	1	0	0	32	32	0	0	1	1	1	1	31	7	2	7	1	2	0	0	1	0	0	0	0	0	1	532.0	2.870045726	2011.0
6478837	2	81	152	9	1	1	1	11	10	1	0	1	1	1	1	28	8	2	5	5	4	0	0	1	0	0	0	0	0	1	304.5	3.112504294	939.0
6451002	1	39	150	10	1	0	0	13	13	0	0	6	6	3	1	47	3	3	25	17	12	1	0	0	0	0	0	0	0	1	1386.0	2.252525252	4350.0
6710803	1	204	167	2	1	1	1	12	12	0	0	1	1	1	1	91	18	4	4	4	3	0	0	0	0	0	0	0	1	1	2989.0	2.241886918	13721.0
6451870	1	49	139	10	1	0	0	23	19	4	0	2	2	2	1	34	10	2	8	8	6	0	0	1	0	0	0	0	0	1	947.0	3.29778247	2863.0
7114464	2	141	2258	13	3	0	0	6	1	5	0	1	1	1	1	216	12	1	0	0	0	1	0	0	0	0	0	0	0	0	626.0	1.805111821	4753.0
6810003	1	86	157	18	1	2	1	5	4	1	23	3	3	1	1	30	6	1	0	0	0	0	0	0	0	0	0	1	0	1	3186.0	2.758003766	14060.0
6799776	1	111	162	8	1	1	1	14	14	0	2	1	1	1	1	46	5	2	9	7	5	0	1	0	0	0	0	0	0	1	1.0	1.0	1.0
6877727	1	64	5214	28	2	0	0	4	2	2	25	2	2	1	0	81	17	1	9	4	2	0	1	0	0	0	0	0	0	0	261.0	2.291187739	2186.0
6762911	1	235	158	12	1	0	0	23	23	0	22	2	2	2	2	60	3	2	6	2	2	0	0	0	0	0	0	1	0	1	3186.0	2.758003766	14060.0
8281118	2	139	37478	28	2	0	0	7	1	6	12	6	0	1	1	326	9	2	18	12	3	1	0	0	0	0	0	1	0	0	19625.0	2.55989672	131107.5
6414413	1	114	166	13	1	1	1	8	7	1	0	3	3	1	1	57	18	2	24	20	7	0	0	0	0	0	0	0	1	1	825.0	2.498181818	2422.0
7495262	1	77	12197	11	2	1	1	6	1	5	14	1	1	1	1	103	13	3	6	2	2	0	0	0	0	0	0	0	1	0	11372.0	2.807245867	103510.0
8373917	1	97	4856	11	2	1	1	16	6	10	3	2	2	1	1	118	3	2	4	2	2	0	0	0	0	0	0	1	0	0	2517.0	2.940802542	24658.0
6741568	1	162	158	14	1	0	0	12	12	0	0	1	1	1	1	120	5	4	0	0	0	0	0	0	0	0	0	1	0	1	2068.0	2.291102514	8940.0
6674404	1	201	167	4	1	1	1	14	14	0	0	2	2	1	1	59	16	4	5	5	4	0	0	0	0	0	0	1	0	1	2860.0	2.343356643	11608.0
6969380	2	59	13832	33	3	0	0	17	3	14	0	1	0	1	1	125	12	5	21	21	11	1	0	0	0	0	0	0	0	1	1256.0	2.414089756	10100.0
6593992	2	83	166	6	1	1	1	16	16	0	0	2	2	1	1	41	2	1	4	2	2	0	0	0	0	0	0	1	0	1	1438.0	2.680111265	4701.0
6783764	5	135	148	1	1	1	1	8	8	0	0	2	2	2	1	24	9	5	20	18	9	1	0	0	0	0	0	0	0	1	5522.0	3.546903295	34388.0
6915432	3	169	6027	8	1	0	0	29	10	19	0	2	0	1	1	151	4	6	0	0	0	0	0	0	0	0	0	0	1	0	1425.0	2.220161868	8776.5
6736163	2	89	163	7	1	1	1	8	1	7	0	1	1	1	1	28	9	2	6	6	3	0	0	0	0	0	1	0	0	1	785.0	2.045859872	4133.0
6710715	1	74	160	8	1	0	0	15	15	0	4	1	1	1	0	44	13	3	3	1	2	0	0	0	0	0	0	1	0	0	26.0	2.23076923	109.0
6476703	1	41	154	7	1	1	1	8	8	0	1	2	2	1	1	31	9	2	9	7	4	0	0	0	0	0	0	0	1	0	4.0	2.0	6.0
6699965	4	69	153	9	1	4	1	9	9	0	0	6	6	1	1	26	6	3	25	21	18	1	0	1	0	0	0	0	0	0	3364.0	3.448410188	20545.0
6852772	1	107	18370	36	4	0	0	49	11	38	13	3	0	1	2	72	7	2	24	10	6	0	0	1	0	0	0	0	0	1	989.0	3.532861476	8002.0
6969948	2	132	13642	16	2	2	1	11	3	8	2	3	3	1	1	157	6	3	13	9	6	0	0	0	0	0	0	0	1	1	1293.5	2.580106012	7945.5
6518461	1	64	140	7	1	1	1	9	9	0	1	6	6	1	1	41	13	1	7	5	4	0	0	1	0	0	0	0	0	1	1796.0	3.564587973	8118.0
6762586	1	113	163	5	1	0	0	27	27	0	4	1	1	1	1	80	16	2	9	7	5	0	0	0	0	0	0	0	1	1	315.0	2.044444444	1876.0
6844805	1	87	4611	14	1	0	0	9	2	7	12	5	0	1	1	62	14	2	2	0	1	0	0	0	0	0	0	0	1	1	766.0	2.325065274	5030.0
6618873	1	163	170	19	1	0	0	9	9	0	18	2	2	1	1	112	24	2	2	0	1	0	0	0	0	1	0	0	0	0	109.0	1.844036697	431.0
8069746	1	118	3025	7	1	1	1	11	1	10	1	5	5	2	2	174	18	3	3	1	2	0	1	0	0	0	0	0	0	0	140.0	2.457142857	1371.0
6991048	1	152	5940	328	10	0	0	17	3	14	8	1	0	1	1	135	20	4	7	5	5	0	0	0	0	1	0	0	0	0	1233.0	2.510137875	7047.0
7072860	1	117	10135	20	3	0	0	5	1	4	0	1	1	1	1	283	6	3	5	3	3	0	0	0	0	0	0	1	0	0	480.0	2.641666666	481.0
6348674	2	38	147	22	1	0	0	34	34	0	0	1	1	1	0	68	24	1	5	5	4	0	0	0	0	0	1	0	1	1	681.5	2.001182033	2068.0
7257777	1	181	10748	28	1	0	0	15	3	12	0	3	0	1	1	160	10	7	0	0	0	0	0	0	0	0	0	1	0	0	17884.0	2.602605681	110765.0
6475254	3	105	144	6	1	0	0	15	14	1	0	5	5	2	1	37	13	1	10	8	7	0	1	1	0	0	0	0	0	1	333.5	2.651799687	1045.5
6343930	1	166	161	106	1	0	0	74	8	66	0	4	4	1	1	154	12	1	17	17	10	1	0	0	0	0	0	0	0	1	401.0	1.842892768	1308.0
6877342	1	84	4747	9	2	0	0	2	2	0	0	1	1	1	1	398	7	2	2	0	1	0	0	0	0	0	1	0	0	0	238.0	2.487394957	1907.0
6908751	4	45	23654	1	1	0	0	13	1	12	0	1	0	1	1	114	3	4	2	0	1	0	0	1	0	0	0	0	0	0	1458.0	3.258143654	11400.0
6932881	4	134	6133	3	2	0	0	20	1	19	3	4	0	1	1	282	4	2	2	0	1	0	1	0	0	0	0	0	0	0	1484.0	2.863965524	11739.0
6998071	4	94	17043	4	1	2	1	10	3	7	10	5	5	1	1	111	8	4	11	5	4	0	0	1	0	0	0	0	1	1	359.75	3.188426296	2717.0
7045192	1	70	3549	39	3	2	1	14	6	8	20	3	3	1	1	121	18	5	13	10	7	0	1	0	0	0	0	0	0	0	2134.0	2.827085285	19748.0
6367444	1	67	164	16	1	1	1	7	7	0	0	2	2	1	1	89	4	3	8	8	4	0	0	0	0	0	1	0	0	1	456.0	2.414473684	1379.0
6421352	1	97	163	13	1	1	1	24	24	0	0	2	2	1	1	79	4	4	3	3	1	0	0	0	0	0	0	0	1	0	2231.0	2.364410578	6365.0
6413235	1	113	148	23	1	1	1	14	14	0	0	1	1	1	1	65	8	4	3	3	3	1	0	0	0	0	0	0	0	1	1386.0	2.252525252	4350.0
6350667	2	185	154	8	1	0	0	30	28	2	0	2	2	1	1	51	4	2	0	0	0	0	0	0	0	0	0	0	1	1	10435.0	2.568950646	28669.0
6622315	1	130	140	2	1	0	0	12	12	0	0	2	2	1	0	32	21	1	0	0	0	0	0	0	0	1	0	0	0	0	109.0	1.844036697	431.0
6759164	5	55	150	13	1	0	0	26	21	5	4	2	2	1	1	35	7	3	6	4	4	0	0	1	0	0	0	0	1	0	580.6667	2.939228917	2718.6667
8359457	2	89	14667	3	2	1	1	9	2	7	0	2	2	1	1	380	6	4	4	2	2	0	0	0	0	0	0	1	0	0	41590.0	2.723274825	294445.0
6661863	1	272	149	14	1	0	0	7	7	0	0	1	1	1	1	42	9	4	2	2	2	0	0	0	0	0	0	0	1	1	214.0	2.0	817.0
6420627	1	101	150	8	1	0	0	15	11	4	0	2	2	1	1	20	8	2	0	0	0	1	0	0	0	0	0	0	0	1	2047.0	2.343429408	5930.0
7896001	11	64	6966	10	3	2	1	8	4	4	8	2	2	1	1	111	22	9	3	1	2	1	1	0	0	0	1	0	1	0	702.8889	2.532770995	6361.5556
6943302	1	193	15526	10	2	3	1	11	2	9	8	3	3	1	1	183	6	3	5	3	3	0	0	0	0	0	0	0	1	1	1243.0	2.514078841	9044.0
7407022	1	38	7612	47	4	1	1	28	4	24	4	2	2	1	1	194	13	3	4	2	2	0	0	0	0	1	0	0	0	0	1171.0	2.609735269	9380.0
6458080	1	128	135	4	1	0	0	15	15	0	0	3	3	1	1	78	6	2	0	0	0	1	0	0	0	0	0	0	0	1	3465.0	2.439538239	10555.0
6557149	1	94	155	12	1	0	0	17	17	0	0	2	2	1	1	58	4	2	7	5	4	0	0	0	0	0	0	1	0	1	12502.0	2.493521036	44937.0
6653185	2	49	144	15	1	1	1	11	10	1	6	2	2	1	1	50	6	2	4	2	2	0	0	0	0	0	0	0	1	1	10816.0	2.633136094	39485.0
6728996	4	135	166	32	1	0	0	15	15	0	0	1	1	1	0	48	22	3	25	23	16	1	1	0	0	0	0	0	0	1	609.75	1.91562391	3645.75
6363337	2	140	157	11	1	0	0	2	2	0	0	1	1	1	1	143	8	3	1	1	1	0	0	0	0	0	0	1	1	1	6412.5	2.418049434	18307.0
7516866	3	36	2315	12	1	0	0	7	1	6	0	2	0	1	0	135	12	3	2	0	1	1	1	0	0	0	0	0	0	0	778.5	1.779629379	9534.0
7326709	2	74	24111	11	2	0	0	8	1	7	22	4	0	1	1	473	9	2	26	20	15	1	0	1	0	0	0	0	0	0	4076.0	4.37332409	40342.0
6696851	1	87	148	3	1	1	1	13	13	0	2	1	1	1	1	58	4	2	4	2	2	0	0	0	0	0	0	0	1	0	1181.0	2.122777307	6556.0
6587855	1	101	155	3	1	0	0	24	24	0	0	2	2	2	1	33	2	3	0	0	0	0	0	0	0	0	0	1	0	1	12502.0	2.493521036	44937.0
7142475	1	74	8652	39	2	0	0	20	4	16	3	4	0	1	1	127	10	2	13	2	3	0	0	0	0	0	0	1	0	0	2507.0	2.320702034	15993.0
6743580	1	60	144	2	1	0	0	27	27	0	7	2	2	1	1	40	14	3	3	0	1	0	0	1	0	0	0	0	0	1	1254.0	3.123604465	7714.0
7783920	1	115	9462	6	1	0	0	17	3	14	3	2	0	1	1	96	9	4	2	0	1	0	0	0	0	0	0	1	0	0	30826.0	2.748880814	184012.0
7006877	1	91	10322	12	2	1	1	24	3	21	3	2	2	1	1	158	7	2	10	8	6	0	0	0	0	0	0	1	0	1	9.0	2.333333333	46.0
7259182	2	51	15344	100	6	0	0	40	5	35	7	3	0	1	1	108	9	4	19	15	13	1	0	1	0	0	0	0	0	0	4166.0	4.254516032	36266.0
8028637	1	197	7743	12	3	1	1	10	1	9	2	3	3	1	1	238	20	5	8	6	5	0	1	0	0	0	0	0	0	0	249.0	1.72690763	3644.0
6615051	1	106	166	11	1	1	1	13	13	0	1	1	1	1	1	61	6	4	5	3	3	0	0	0	0	0	0	0	1	1	2784.0	2.303520114	9738.0
6356527	1	245	174	21	1	1	1	15	15	0	0	2	2	1	1	92	8	3	15	15	7	0	0	0	0	0	0	1	0	0	2676.0	2.714872944	7924.0
7938845	1	119	20118	52	3	0	0	31	3	28	8	4	0	1	2	168	15	4	43	35	9	1	0	0	0	0	0	0	0	0	2305.0	2.759652928	17568.0
6350651	1	74	159	2	1	0	0	4	4	0	0	3	3	1	1	57	7	3	2	0	1	0	0	0	0	0	0	0	1	0	10435.0	2.568950646	28669.0
6481210	1	70	168	19	1	0	0	12	12	0	0	1	1	1	1	38	13	2	6	4	4	0	0	0	0	0	1	0	0	1	78.0	2.294871794	175.0
7134527	1	93	6037	5	1	0	0	10	2	8	7	2	0	1	0	275	15	2	2	0	1	0	1	0	0	0	0	0	0	0	86.0	1.406976744	684.0
6914151	1	114	8091	19	3	2	1	16	3	13	0	4	4	1	1	78	7	6	4	4	4	0	0	1	0	0	0	0	0	0	1263.0	3.52810768	10905.0
6853207	2	135	10581	21	1	0	0	10	2	8	1	1	0	1	1	205	15	2	7	0	1	0	0	0	0	0	0	1	1	0	1997.5	2.213447499	12420.5
6932789	1	214	12086	34	6	1	1	40	2	38	25	6	6	1	1	226	13	2	4	0	1	0	0	0	0	0	0	0	1	1	1.0	6.0	6.0
7425225	1	102	6470	18	6	1	1	18	3	15	4	2	2	1	1	120	17	6	21	19	12	0	1	0	0	0	0	0	0	0	1646.0	2.659173754	14643.0
6754496	1	159	155	32	1	2	1	3	3	0	111	2	2	2	1	89	6	1	5	0	1	0	0	0	0	0	0	0	1	1	1452.0	2.305096418	6351.0
7287803	2	156	6238	12	1	0	0	20	2	18	1	5	0	1	1	232	12	2	2	0	1	0	1	0	0	0	0	0	0	0	486.0	2.325869987	4234.0
6693063	2	8	136	16	1	1	1	9	7	2	1	6	6	1	1	30	8	2	28	26	20	1	0	0	0	0	0	0	0	0	917.0	3.259541984	6731.0
6605180	4	128	155	7	1	1	1	10	9	1	4	3	3	1	0	33	12	2	19	17	9	0	0	0	1	0	0	0	0	1	69.0	2.623188405	378.0
6521152	1	137	141	15	1	0	0	11	11	0	0	6	6	3	1	77	15	3	7	2	3	0	1	0	0	0	0	0	0	0	1313.0	2.420411271	4956.0
7253137	5	116	4277	7	1	0	0	5	1	4	0	3	0	1	1	94	7	1	7	4	3	0	1	0	0	0	0	0	1	0	843.5	3.315726007	7642.5
6490381	2	94	142	14	1	0	0	17	17	0	0	8	8	2	1	44	7	3	1	1	1	0	0	0	0	0	0	1	0	1	3409.0	2.311234966	9111.0
6644715	1	151	181	10	1	0	0	8	8	0	0	1	1	1	1	55	15	1	0	0	0	0	1	0	0	0	0	0	0	0	401.0	2.027431421	1566.0
6392762	1	200	158	8	1	1	1	19	15	4	0	2	2	1	1	58	6	3	0	0	0	0	0	0	0	0	0	0	1	1	2591.0	2.290621381	7990.0
6367554	1	194	153	16	1	0	0	34	34	0	0	1	1	1	1	28	18	2	9	9	4	0	0	0	0	1	0	0	0	1	933.0	2.308681672	2933.0
6397015	1	56	166	51	1	0	0	24	24	0	4	4	4	1	1	32	14	1	7	2	2	0	0	0	0	0	0	1	0	1	1347.0	2.97104677	4257.0
6778744	1	163	156	10	1	0	0	17	17	0	0	4	4	1	1	36	11	2	4	2	2	0	0	0	0	0	0	1	0	1	4085.0	2.488616891	16929.0
6347124	1	113	157	5	1	0	0	15	15	0	0	4	4	1	1	33	4	3	0	0	0	0	0	0	0	0	0	0	1	1	186.0	2.086021505	603.0
6419831	1	41	152	9	1	0	0	7	7	0	19	1	1	1	1	67	4	1	5	2	3	0	0	1	0	0	0	0	0	0	526.0	2.30798479	1628.0
6948330	2	63	3107	3	1	0	0	3	1	2	4	1	1	1	0	179	19	3	2	0	1	0	1	0	0	0	1	0	0	0	790.0	2.217989579	6221.0
6962689	2	18	11425	29	4	0	0	18	2	16	19	4	0	1	1	167	12	4	23	16	9	1	0	0	0	0	0	0	0	1	4818.0	3.637401411	39206.0
6858137	2	76	5792	20	3	1	1	14	1	13	9	5	5	1	1	62	15	3	11	8	5	1	1	0	0	0	0	0	0	1	1216.5	2.487371981	9420.5
6442404	1	123	160	12	1	1	1	6	6	0	0	1	1	1	1	75	5	3	5	5	2	0	0	0	0	0	0	0	1	1	2497.0	2.24349219	6954.0
6409171	1	130	159	16	1	0	0	9	9	0	0	2	2	1	0	54	14	4	2	2	2	1	0	0	0	0	0	0	0	0	615.0	1.830894308	1650.0
6563528	1	187	164	5	1	1	1	13	13	0	3	1	1	1	1	110	6	2	4	2	2	0	0	0	0	0	0	0	1	1	2742.0	2.305616338	10732.0
6888580	1	67	9261	20	4	0	0	15	4	11	4	1	1	1	1	118	8	4	2	0	1	0	0	0	0	0	0	0	1	0	2623.0	2.162790697	16344.0
6478068	1	145	166	19	1	0	0	19	19	0	0	1	1	1	1	70	17	2	0	0	0	0	1	0	0	0	0	0	0	1	3122.0	2.780909673	8875.0
6455894	1	120	166	8	1	1	1	10	10	0	0	3	3	1	1	44	2	2	7	7	5	0	0	0	0	0	0	0	1	0	10435.0	2.568950646	28669.0
6994610	1	119	9123	12	2	1	1	2	1	1	0	5	5	1	1	212	21	7	7	6	5	0	1	0	0	0	0	0	0	0	753.0	2.470119521	4998.0
6895626	1	73	2539	14	2	0	0	4	1	3	0	1	1	1	0	357	22	3	7	5	4	1	0	0	0	0	0	0	0	0	243.0	2.135802469	1841.0
8247188	8	43	25097	2	1	0	0	12	5	7	8	2	0	1	1	69	13	6	10	7	8	1	0	1	0	0	0	1	0	0	5054.0	3.46856812	48335.0
6540840	1	200	172	7	1	1	1	7	7	0	0	9	9	1	2	77	8	3	6	2	2	0	0	1	0	0	0	0	0	1	996.0	2.85441767	4218.0
6802034	1	81	152	5	1	1	1	5	5	0	0	2	2	1	2	67	8	3	3	1	2	0	0	0	0	0	0	1	0	0	14159.0	2.464157073	59096.0
6964596	1	108	3941	24	1	0	0	13	2	11	0	1	0	1	0	147	14	2	0	0	0	1	0	0	0	0	0	0	0	0	194.0	1.443298969	1498.0
6421471	2	137	149	14	1	0	0	3	3	0	19	1	1	1	1	60	5	1	10	5	5	0	0	0	0	0	0	1	0	0	2207.0	2.232731911	6008.5
7977511	1	38	17507	2	1	0	0	6	1	5	26	1	0	1	1	172	7	4	6	2	2	0	0	1	0	0	0	0	0	0	1886.0	3.619300106	20892.0
6448871	3	175	152	3	1	1	1	10	7	3	0	2	2	1	1	86	2	1	5	3	3	0	0	0	0	0	0	0	1	1	343.0	2.638483965	901.0
7019743	1	113	12580	6	1	0	0	70	7	63	0	3	0	1	1	184	7	4	0	0	0	0	0	0	0	0	0	1	0	0	699.0	2.459227467	4161.0
6382903	2	122	149	10	1	0	0	5	5	0	0	8	8	1	1	88	22	1	7	7	3	0	0	0	0	0	1	0	0	1	383.0	2.621409921	989.0
6867033	2	79	12012	17	2	1	1	11	1	10	0	2	2	1	1	53	7	5	20	18	11	0	0	1	0	0	0	0	0	1	1458.0	3.258143654	11400.0
6334977	1	79	5059	3	1	1	1	10	2	8	0	10	10	1	1	96	12	1	12	12	7	0	0	1	0	0	0	0	0	1	351.0	3.065527065	944.0
6775548	1	94	151	23	1	0	0	30	30	0	0	2	2	1	1	78	7	6	0	0	0	0	0	0	0	0	0	0	1	1	1452.0	2.305096418	6351.0
8128006	1	94	6086	12	1	0	0	16	2	14	0	2	0	1	0	173	26	3	0	0	0	1	0	0	0	0	0	0	0	0	121.0	2.322314049	1567.0
6461478	1	96	175	17	1	1	1	75	75	0	0	1	1	1	1	71	10	3	4	4	3	0	0	0	1	0	0	0	0	0	198.0	2.419191919	559.0
8359580	2	98	9980	22	1	0	0	23	3	20	2	2	0	1	1	192	7	5	3	1	2	0	0	0	0	0	0	1	0	0	41590.0	2.723274825	294445.0
7059717	1	146	5836	9	1	0	0	6	1	5	14	1	0	1	0	248	22	2	2	0	1	0	0	0	0	0	0	1	0	0	254.0	2.011811023	1565.0
6728478	1	70	146	5	1	0	0	15	15	0	0	2	2	1	1	44	13	1	2	0	1	1	0	0	0	0	0	0	0	1	1353.0	2.417590539	7575.0
7481658	1	99	19955	16	4	2	1	13	1	12	25	1	1	1	1	89	20	2	22	16	8	0	0	0	0	0	0	0	1	0	2331.0	2.202059202	23812.0
6577128	1	71	167	12	1	1	1	33	33	0	0	3	3	1	1	69	6	2	0	0	0	0	0	0	0	0	0	1	0	0	549.0	2.418943533	2020.0
7116161	1	223	17998	3	2	1	1	11	2	9	0	1	1	1	2	153	18	2	9	7	3	0	0	0	0	0	0	0	1	0	676.0	1.960059171	3654.0
7894518	1	141	10744	20	1	1	1	12	2	10	2	1	1	1	1	289	7	5	6	4	3	0	0	0	0	0	0	0	1	0	6807.0	2.348611723	46213.0
6911981	1	42	5825	6	1	0	0	33	3	30	3	2	0	1	1	91	8	4	3	0	1	0	0	0	0	0	0	1	0	1	529.0	2.412098298	3462.0
6628412	1	204	158	5	1	0	0	10	10	0	0	2	2	1	1	67	9	4	1	0	1	0	0	0	0	0	0	1	0	0	2686.0	2.29113924	8748.0
6868368	1	78	12368	6	1	0	0	22	6	16	0	1	0	1	1	142	8	2	8	5	3	0	0	0	0	0	0	1	0	0	14038.0	2.502208291	73134.0
7764204	1	119	8827	3	1	1	1	14	2	12	0	1	1	1	1	165	9	1	4	2	2	0	0	0	0	0	0	0	1	0	1424.0	2.381320224	12141.0
6385049	1	79	161	8	1	0	0	13	13	0	0	3	3	1	1	34	7	1	0	0	0	0	0	0	0	0	0	0	1	1	1700.0	2.380588235	4584.0
6730518	3	53	138	0	0	0	0	20	19	1	0	2	2	1	1	30	0	4	0	0	0	1	0	1	0	0	0	1	0	0	3325.0	3.161254261	19078.3333
6684875	2	63	166	30	1	0	0	2	2	0	0	5	5	1	1	158	9	3	0	0	0	1	0	0	0	0	0	0	0	1	242.5	2.733361937	1366.5
6336756	3	91	167	4	1	2	1	41	4	37	0	8	8	1	1	94	8	2	4	4	1	0	1	0	0	0	0	0	0	0	2184.0	2.76007326	6082.0
6733616	1	104	178	2	1	1	1	17	17	0	0	5	5	1	1	75	6	2	4	2	3	0	0	0	0	0	0	0	1	0	194.0	2.958762886	1047.0
6854652	1	89	6626	5	1	1	1	2	2	0	6	1	1	1	1	138	6	2	2	0	1	0	0	0	0	0	0	1	0	1	2309.0	2.296232135	13917.0
8385750	1	120	18894	10	3	1	1	16	2	14	0	3	3	1	1	274	8	4	8	6	5	0	0	0	0	0	0	0	1	0	7529.0	2.695577101	57169.0
6506037	1	72	181	22	1	0	0	5	5	0	0	11	10	4	1	59	15	3	39	31	10	0	0	0	0	0	1	0	0	1	68.0	2.5	441.0
6677936	1	86	155	228	1	0	0	30	27	3	10	7	7	2	1	61	10	6	13	10	8	0	0	0	0	0	0	1	0	0	2201.0	2.293502953	8446.0
6479954	2	59	157	3	1	1	1	41	41	0	0	3	3	1	1	52	4	2	3	3	1	0	0	0	0	0	0	0	1	1	478.0	2.246861924	1342.0
6667567	5	105	169	6	1	1	1	19	17	2	15	1	1	1	1	99	8	3	8	6	5	0	0	0	0	0	0	1	1	0	1210.0	2.64826421	3827.0
6456986	1	109	151	22	1	0	0	18	18	0	0	2	2	2	1	56	6	3	5	5	4	0	0	0	0	0	0	1	0	1	11322.0	2.466172054	32435.0
8064773	1	143	14595	14	2	0	0	20	2	18	2	2	0	1	1	195	9	4	2	0	1	0	0	0	0	0	0	0	1	0	5726.0	2.571253929	42413.0
6813921	1	101	175	4	1	0	0	14	14	0	5	4	4	2	1	32	30	2	9	7	6	0	1	0	0	0	0	0	0	1	61.0	2.475409836	533.0
6505126	4	55	132	4	1	0	0	14	14	0	0	4	4	3	2	46	5	4	0	0	0	0	0	1	0	0	0	1	0	1	2365.25	2.971708439	9530.25
6891752	1	233	11862	11	2	0	0	20	3	17	0	3	2	2	1	168	6	3	16	16	8	0	0	0	0	0	0	1	0	1	2279.0	2.211057481	13486.0
6968283	1	87	20468	19	3	1	1	9	2	7	8	5	5	1	2	154	9	2	9	5	3	0	0	0	0	0	0	1	0	1	475.0	2.437894736	2609.0
7367585	1	131	3169	9	1	0	0	18	1	17	0	3	3	1	1	193	14	3	2	0	1	0	1	0	0	0	0	0	0	0	1051.0	2.354900095	9117.0
6971893	2	193	4349	8	1	0	0	8	2	6	5	4	0	1	1	200	8	2	2	0	1	0	0	0	0	0	0	0	1	1	2083.0	2.086413826	13989.0
6905352	1	92	2216	4	1	0	0	1	1	0	0	1	1	1	1	227	2	2	2	0	1	0	0	0	0	0	0	0	1	0	2083.0	2.086413826	13989.0
6553428	1	73	154	11	1	0	0	1	1	0	0	6	6	3	1	188	5	5	0	0	0	0	0	0	0	0	0	1	0	0	12502.0	2.493521036	44937.0
6787454	1	72	153	8	1	1	1	6	6	0	0	1	1	1	1	40	5	1	9	7	6	0	0	0	0	0	0	0	1	0	11190.0	2.675067024	50675.0
6736786	1	212	146	16	1	0	0	16	16	0	0	4	4	1	1	72	21	6	18	12	8	1	0	0	0	0	0	0	0	0	146.0	1.643835616	808.0
6680849	2	60	155	10	1	0	0	21	21	0	5	2	2	1	1	62	11	2	2	0	1	0	0	0	0	0	0	0	1	0	1574.0	2.479669631	7801.0
7563146	3	91	24876	23	4	1	1	14	4	10	4	4	4	1	1	102	8	5	14	12	7	0	0	0	0	0	0	0	1	0	1672.0	2.857655502	16755.0
6336703	1	157	162	6	1	1	1	14	4	10	0	1	1	1	1	184	4	2	9	9	5	0	1	0	0	0	0	0	0	1	2184.0	2.76007326	6082.0
6939330	1	65	7141	15	1	0	0	16	3	13	0	3	0	1	1	162	8	3	0	0	0	1	0	0	0	0	0	0	0	0	1081.0	2.471785383	8656.0
7994284	2	71	38971	9	3	0	0	13	2	11	7	3	0	1	1	95	14	1	6	0	1	0	0	1	0	0	0	0	0	0	1789.0	3.590273896	17884.0
7536997	1	131	5022	7	2	1	1	10	4	6	0	4	4	1	1	124	14	3	9	7	6	0	0	0	0	0	1	0	0	0	526.0	2.477186311	6866.0
7571067	1	108	6944	1	1	0	0	11	1	10	1	1	0	1	1	115	3	1	9	0	1	0	0	0	0	0	0	1	0	0	2400.0	2.535416666	20283.0
6519948	1	95	168	12	1	2	1	42	42	0	1	1	1	1	1	32	7	2	6	4	4	0	0	0	0	0	1	0	0	0	550.0	2.552727272	2008.0
6490119	1	119	167	12	1	0	0	10	10	0	0	2	2	1	1	59	5	3	9	9	5	0	0	0	0	0	0	1	0	0	2676.0	2.714872944	7924.0
7046960	1	126	13515	14	3	1	1	5	5	0	2	4	4	1	1	229	13	5	6	4	4	0	0	0	0	0	0	0	1	0	4429.0	2.344321517	19609.0
6691775	1	156	155	54	1	0	0	31	31	0	5	1	1	1	0	48	13	2	30	23	8	0	0	0	0	1	0	0	0	1	1008.0	2.652777777	4935.0
6851621	1	92	48216	38	1	0	0	20	5	15	2	2	0	1	1	80	8	1	3	1	2	0	0	0	0	0	0	1	0	1	328.0	2.521341463	2028.0
7052212	1	94	3844	4	1	0	0	23	7	16	0	1	0	1	0	114	9	1	0	0	0	0	0	0	0	1	0	0	0	0	82.0	1.548780487	710.0
6752899	1	160	167	2	1	0	0	19	19	0	0	3	3	1	1	30	9	2	0	0	0	0	0	0	0	0	0	0	1	0	11190.0	2.675067024	50675.0
6403952	2	184	150	7	1	0	0	2	2	0	1	2	2	1	1	75	7	2	12	9	7	0	1	0	0	0	0	0	1	1	1748.5	2.525889546	4906.5
6594042	1	175	174	1	1	1	1	11	10	1	0	3	3	1	1	106	2	2	3	1	2	0	0	0	0	0	0	1	0	0	3733.0	2.379319582	12844.0
6878694	4	80	5020	29	4	0	0	9	1	8	9	4	0	1	1	113	11	3	5	3	3	1	0	0	0	0	0	0	0	0	4818.0	3.637401411	39206.0
7018074	1	50	2489	7	3	0	0	12	3	9	2	2	2	1	0	164	11	3	2	0	1	0	0	0	0	0	1	0	0	0	942.0	2.01910828	5048.0
6464859	1	17	164	4	1	2	1	8	8	0	0	2	2	1	1	26	24	2	6	6	5	0	0	1	0	0	0	0	0	0	214.0	2.967289719	690.0
6511962	3	58	139	16	1	0	0	80	44	36	0	6	6	2	1	23	13	2	22	22	9	1	0	1	0	0	0	0	0	0	3249.0	3.270308606	13170.3333
6700095	3	171	156	4	1	1	1	23	23	0	0	4	4	1	1	31	13	2	15	13	8	0	1	0	0	0	0	0	0	1	502.0	2.521624473	2436.5
8069785	4	75	49937	56	6	1	1	15	1	14	41	3	3	1	1	266	15	5	24	21	8	0	1	0	0	0	0	0	0	0	165.0	2.412121212	2953.0
6925861	2	116	5981	15	1	0	0	7	2	5	5	2	0	1	1	216	5	1	4	0	1	0	0	0	0	0	0	1	0	1	422.5	2.452507705	2408.0
7001516	2	213	7798	25	1	0	0	8	2	6	0	3	0	1	1	88	16	1	2	0	1	0	1	1	0	0	0	0	0	0	918.0	2.61339807	7578.0
6964049	1	144	12025	4	1	0	0	2	2	0	2	10	9	2	1	2353	14	4	2	0	1	0	0	0	0	0	0	1	0	1	14038.0	2.502208291	73134.0
6909176	1	143	11169	14	1	0	0	14	2	12	0	3	0	1	1	110	2	2	1	0	1	0	0	0	0	0	0	0	1	1	10038.0	2.722056186	60713.0
6681976	1	115	159	11	1	2	1	7	7	0	4	3	3	1	1	39	12	2	8	6	5	0	1	0	0	0	0	0	0	0	25.0	2.16	111.0
6778417	2	71	150	10	1	1	1	18	18	0	0	4	4	1	2	55	9	2	4	2	2	0	0	0	0	0	0	0	1	1	333.0	2.138138138	2290.0
6664228	3	307	148	3	1	0	0	8	8	0	0	2	2	2	1	55	19	3	3	3	1	1	0	1	0	0	0	0	0	0	4264.0	3.362804994	17181.0
6393195	1	88	160	2	1	1	1	16	16	0	0	1	1	1	1	59	8	3	1	1	1	0	0	0	0	0	0	0	1	1	2591.0	2.290621381	7990.0
7799360	1	95	8388	6	2	0	0	16	1	15	4	2	0	1	1	69	11	4	3	1	2	1	0	0	0	0	0	0	0	0	37.0	2.378378378	539.0
6692635	3	18	144	13	1	1	1	19	15	4	4	3	3	1	1	32	9	4	2	0	1	0	0	1	0	0	0	0	0	1	164.0	3.25609756	1045.0
6771648	1	147	156	13	1	0	0	15	15	0	0	2	2	1	1	115	4	5	2	2	2	0	0	0	0	0	0	0	1	1	3032.0	2.438324538	11862.0
7137152	1	117	1890	8	1	0	0	3	3	0	2	1	0	1	0	147	20	1	2	0	1	1	0	0	0	0	0	0	0	0	101.0	1.544554455	799.0
6623923	2	101	148	15	1	0	0	4	4	0	0	7	7	1	1	153	5	4	13	11	5	0	0	1	0	0	0	0	0	0	1607.5	3.05489456	6717.0
8303219	1	157	10723	5	2	1	1	7	2	5	2	1	1	1	1	171	9	4	4	2	2	0	1	0	0	0	0	0	0	0	330.0	2.221212121	3114.0
6863599	1	150	3967	18	1	0	0	11	1	10	24	1	0	1	1	78	9	3	8	0	1	0	1	0	0	0	0	0	0	0	675.0	2.365925925	4245.0
6404939	1	173	172	17	1	1	1	15	15	0	0	1	1	1	1	71	5	3	1	1	1	0	0	0	0	0	0	1	0	1	2096.0	2.290076335	6062.0
6801585	2	103	167	12	1	0	0	7	7	0	0	2	2	1	1	58	9	4	0	0	0	0	0	0	0	0	0	0	1	1	244.0	2.081967213	1061.0
7550263	5	173	37853	18	2	0	0	23	3	20	56	2	0	1	1	22	12	5	12	9	8	1	0	1	0	0	0	0	0	0	2611.8	3.494786636	26509.2
6961370	2	126	10769	15	1	0	0	30	4	26	0	1	0	1	1	102	13	5	2	0	1	0	0	0	0	0	0	0	1	1	2065.5	2.303350068	11502.0
7169092	2	80	1310	7	1	1	1	6	1	5	1	1	1	1	1	149	15	4	10	8	6	1	0	0	0	0	0	0	0	0	1109.0	1.837691614	9163.0
6623696	5	215	155	10	1	1	1	14	14	0	0	3	3	1	1	44	4	3	2	2	1	0	0	1	0	0	0	1	0	1	1813.0	2.819804389	6884.0
6576573	2	93	142	5	1	0	0	24	24	0	3	1	1	1	1	34	3	2	6	4	4	0	1	0	0	0	0	0	1	0	6308.5	2.596134954	23371.5
7421070	2	135	33316	67	1	0	0	20	3	17	0	6	0	1	1	138	10	1	16	0	1	0	0	0	0	0	0	0	1	0	1942.0	2.446446961	16027.0
6773577	1	114	161	16	1	0	0	33	33	0	0	3	3	1	1	43	17	3	0	0	0	0	0	0	0	0	0	1	0	0	3440.0	2.697965116	16685.0
6521359	2	38	157	8	1	3	1	15	10	5	0	4	4	1	1	36	5	3	13	13	3	0	0	1	0	0	0	0	1	1	948.5	2.830600416	3800.5
6405343	2	102	167	8	1	0	0	12	4	8	0	1	1	1	1	19	11	3	0	0	0	0	0	0	0	0	0	1	1	1	6152.0	2.225448552	17462.5
6990056	1	147	10944	9	2	1	1	8	2	6	3	1	1	1	1	139	6	4	9	7	5	0	0	0	0	0	0	1	0	1	3507.0	2.67835757	20149.0
7556956	5	26	10842	22	5	3	1	8	2	6	5	2	2	2	1	56	15	2	50	39	23	0	0	1	0	0	0	0	0	0	1254.3333	3.803457466	12671.0
6731301	1	202	142	1	1	1	1	15	15	0	0	2	2	1	1	95	2	3	3	1	2	0	0	0	0	0	0	1	0	0	604.0	2.331125827	2933.0
6653743	1	85	160	10	1	1	1	1	1	0	12	2	2	1	1	105	8	1	4	0	1	0	0	0	0	0	0	0	1	1	10816.0	2.633136094	39485.0
7244971	1	147	12696	4	2	1	1	21	1	20	0	2	2	1	1	221	7	3	4	2	2	0	0	0	0	0	0	0	1	0	10499.0	2.786360605	81827.0
8133398	3	65	16230	9	1	0	0	13	3	10	2	2	0	1	1	165	18	3	7	3	3	0	0	1	0	1	0	0	0	0	480.0	2.086017093	5271.0
7540234	1	124	5886	16	1	0	0	5	1	4	0	1	0	1	1	222	29	1	0	0	0	0	1	0	0	0	0	0	0	0	541.0	2.310536044	7401.0
6741139	1	88	145	28	1	0	0	14	14	0	0	2	2	1	1	38	6	2	2	0	1	0	0	0	0	0	0	0	1	1	48.0	2.0625	203.0
6906438	1	49	1830	17	3	1	1	7	1	6	1	3	3	1	1	87	9	4	6	4	4	0	0	0	0	0	0	0	1	0	958.0	2.61795407	5385.0
6385741	1	74	151	9	1	1	1	14	14	0	0	1	1	1	1	50	8	3	1	1	1	0	0	0	0	0	0	1	0	1	11322.0	2.466172054	32435.0
6652189	2	123	150	17	1	0	0	4	4	0	3	1	1	1	0	111	13	2	2	0	1	0	0	0	0	1	0	0	0	1	118.0	1.644067796	413.0
6504381	2	119	175	2	1	0	0	2	2	0	0	1	1	1	1	60	3	2	0	0	0	0	0	0	0	0	0	1	1	1	1459.0	2.217008367	5107.0
6796656	3	73	156	6	1	0	0	13	13	0	0	1	1	1	1	39	2	1	0	0	0	0	0	0	0	0	0	1	1	0	2206.0	2.167324344	10014.0
6336459	1	158	193	4	1	2	1	7	1	6	0	2	2	1	1	212	8	1	9	9	3	1	0	0	0	0	0	0	0	1	2047.0	2.343429408	5930.0
6413751	2	39	139	0	0	0	0	5	5	0	0	7	7	3	2	17	0	3	2	2	2	0	0	1	0	0	0	0	0	1	2323.0	3.113945875	7056.0
6666979	3	165	162	5	1	0	0	28	27	1	2	4	4	1	1	37	3	2	2	0	1	0	1	1	0	0	0	0	1	0	3747.6667	2.726297253	13708.0
7636437	2	88	13100	0	0	1	1	31	1	30	0	6	6	1	1	174	0	3	15	11	6	0	0	0	0	0	0	0	1	0	2155.0	2.426914153	18182.0
6682118	1	126	158	16	1	0	0	8	8	0	6	1	1	1	1	46	13	4	0	0	0	0	1	0	0	0	0	0	0	1	1016.0	2.253937007	5310.0
6795814	1	74	158	10	1	0	0	21	21	0	0	1	1	1	1	32	6	4	0	0	0	0	0	0	0	0	0	1	0	1	14159.0	2.464157073	59096.0
7206489	1	98	4533	3	2	1	1	9	2	7	1	3	3	1	1	207	6	2	9	7	4	0	0	0	0	0	0	1	0	0	4044.0	2.59297725	29122.0
6587626	1	92	154	7	1	1	1	17	17	0	3	2	2	1	1	54	6	2	6	4	5	0	0	0	0	0	0	1	0	0	3733.0	2.379319582	12844.0
6523909	1	103	182	16	1	2	1	13	13	0	0	4	4	1	1	118	7	3	15	13	3	0	1	0	0	0	0	0	0	1	188.0	1.739361702	727.0
6776288	1	142	170	6	1	0	0	21	21	0	0	1	1	1	1	36	24	3	2	0	1	0	1	0	0	0	0	0	0	1	1413.0	1.867657466	9193.0
6618294	2	130	168	12	1	0	0	9	9	0	0	1	1	1	1	77	4	1	43	27	9	0	0	0	0	0	0	1	0	1	2256.0	2.19503546	8917.0
6720777	1	162	150	7	1	0	0	25	22	3	0	1	1	1	1	173	7	2	15	13	7	0	0	0	0	0	0	1	0	1	2068.0	2.291102514	8940.0
7185702	1	147	9557	67	1	0	0	20	3	17	0	4	0	1	1	48	7	2	4	2	3	0	0	0	0	1	0	0	0	0	1162.0	2.671256454	8209.0
8204819	1	134	15840	96	3	0	0	32	4	28	26	1	0	1	0	210	9	4	5	0	1	0	0	0	0	0	0	1	0	0	4942.0	2.935855928	17127.0
6986400	1	150	7318	8	1	1	1	8	2	6	0	1	1	1	1	176	4	1	12	10	5	0	1	0	0	0	0	0	0	1	111.0	1.603603603	782.0
6558996	1	94	142	4	1	1	1	4	4	0	0	1	1	1	1	203	7	3	7	7	3	0	0	0	0	0	0	0	1	1	10816.0	2.633136094	39485.0
7790472	5	50	6245	19	4	1	1	18	2	16	3	1	1	1	2	63	16	8	8	6	5	0	0	1	0	0	0	1	0	0	2709.5	3.029347757	20956.5
6358810	1	115	158	24	1	0	0	37	37	0	0	3	3	1	1	30	5	4	5	5	4	0	0	0	0	0	0	0	1	1	10435.0	2.568950646	28669.0
7555392	1	141	15128	7	2	1	1	12	2	10	4	4	4	1	1	159	6	4	6	4	3	0	0	0	0	0	0	1	0	0	22446.0	2.726766461	153186.0
6698096	1	123	163	7	1	2	1	5	2	3	11	3	3	1	1	77	6	2	8	5	3	0	1	0	0	0	0	0	0	1	576.0	2.251736111	2887.0
6843132	1	167	12747	6	2	1	1	9	1	8	0	5	5	1	1	185	8	1	4	2	2	0	0	0	0	0	0	1	0	1	430.0	2.427906976	2363.0
6898979	1	158	5581	5	1	0	0	8	1	7	0	3	0	1	1	114	11	2	3	1	2	0	0	0	0	0	0	1	0	1	430.0	2.427906976	2363.0
6519972	1	48	161	16	1	0	0	5	5	0	0	1	1	1	1	57	10	3	0	0	0	1	0	0	0	0	0	0	0	0	95.0	1.368421052	337.0
6537014	1	134	144	16	1	0	0	16	16	0	0	1	1	1	0	115	19	2	0	0	0	0	1	0	0	0	0	0	0	0	331.0	1.637462235	1316.0
6967776	3	141	8346	21	5	1	1	11	1	10	5	3	3	1	1	329	17	4	8	4	4	0	0	0	0	0	0	1	0	0	3845.0	2.512613784	20774.0
6651310	1	96	178	9	1	1	1	12	12	0	0	1	1	1	1	46	10	4	1	1	1	0	0	0	0	0	0	0	1	0	798.0	2.370927318	3220.0
7690795	1	66	10042	12	1	0	0	16	3	13	4	3	0	1	1	92	18	4	2	0	1	0	0	0	0	0	0	1	0	0	1817.0	2.286736378	15065.0
7012170	2	142	6381	34	2	0	0	20	3	17	0	1	0	1	0	150	20	1	0	0	0	1	0	0	0	0	0	0	0	0	1699.0	2.36080047	13243.0
6691057	2	111	158	10	1	2	1	38	37	1	0	2	2	1	1	31	14	2	7	5	4	0	0	0	0	0	0	1	0	1	3440.0	2.697965116	16685.0
6773018	1	124	162	12	1	0	0	28	28	0	15	1	1	1	1	40	11	3	2	0	1	0	0	0	0	0	1	0	0	1	241.0	2.124481327	1425.0
6808863	1	88	139	19	1	1	1	18	18	0	12	1	1	1	1	43	5	4	0	0	0	0	0	0	0	0	0	1	0	0	922.0	2.73318872	4189.0
6981249	1	90	15849	12	1	0	0	12	1	11	0	2	0	1	1	73	4	6	2	0	1	0	0	0	0	0	0	1	0	1	14038.0	2.502208291	73134.0
6792227	1	87	188	7	1	1	1	16	16	0	6	1	1	1	1	44	7	2	3	1	2	0	0	0	0	0	0	1	0	1	1369.0	3.007304601	6921.0
7352044	1	119	11477	18	5	1	1	15	3	12	2	3	3	1	2	102	11	4	6	4	4	0	0	0	0	0	0	0	1	0	10311.0	2.790321016	92138.0
6919930	2	114	4981	10	1	0	0	21	2	19	4	3	0	1	1	133	4	4	4	0	1	0	0	0	0	0	0	0	1	1	2623.0	2.162790697	16344.0
6829283	4	83	157	5	1	1	1	16	16	0	0	1	1	1	1	50	3	2	0	0	0	0	0	0	0	0	0	0	1	0	1139.0	2.58735733	4164.0
6653664	1	83	145	0	0	0	0	2	1	1	0	1	1	1	1	72	0	2	2	0	1	0	0	0	0	0	0	0	1	0	10816.0	2.633136094	39485.0
6334792	1	117	3536	36	1	0	0	4	4	0	0	2	2	1	1	308	6	3	10	5	5	0	0	0	0	0	0	0	1	1	2348.0	1.976575809	7478.0
6536667	1	116	168	13	1	1	1	18	18	0	1	3	3	1	1	50	7	1	10	8	6	0	0	0	0	0	0	1	0	1	2686.0	2.29113924	8748.0
7847926	1	117	10363	5	1	1	1	18	3	15	3	4	3	2	1	129	7	3	4	0	1	0	0	0	0	0	0	1	0	0	4953.0	3.005047445	39147.0
6609126	1	116	148	64	1	0	0	4	4	0	0	2	2	2	1	112	4	3	6	5	4	0	0	0	0	0	0	1	0	1	12502.0	2.493521036	44937.0
8195270	1	115	14245	11	1	0	0	26	2	24	64	1	0	1	0	102	9	2	15	11	8	1	0	0	0	0	0	0	0	0	6875.0	2.772218181	48134.0
6575957	1	125	157	25	1	0	0	14	14	0	0	1	1	1	0	73	16	10	0	0	0	1	0	0	0	0	0	0	0	0	849.0	2.360424028	3109.0
6766229	1	91	171	10	1	1	1	19	19	0	1	2	2	1	1	45	4	3	9	7	4	0	0	0	0	0	0	1	0	1	14159.0	2.464157073	59096.0
6789281	1	143	165	7	1	0	0	9	9	0	1	1	1	1	1	71	11	2	2	0	1	1	0	0	0	0	0	0	0	0	654.0	1.873088685	3015.0
6407944	1	78	142	3	1	1	1	6	6	0	0	2	2	1	1	77	6	2	2	0	1	0	0	0	0	0	0	1	0	1	2226.0	2.249326145	6661.0
7955236	2	105	6132	22	1	0	0	10	2	8	7	2	0	1	1	228	18	2	2	0	1	1	0	0	0	0	0	0	0	0	1593.0	1.989328311	14390.0
6823043	1	75	153	4	1	1	1	9	9	0	1	2	2	1	1	41	6	2	0	0	0	0	0	0	0	0	0	1	0	1	3440.0	2.697965116	16685.0
6771299	2	91	160	4	1	1	1	15	14	1	7	1	1	1	1	93	4	3	3	1	2	0	1	0	0	0	0	0	0	1	1943.0	2.546577457	10033.0
6848480	1	91	7626	5	1	1	0	3	1	2	0	1	0	1	1	146	13	1	19	15	8	0	1	0	0	0	0	0	0	1	735.0	2.1292517	4912.0
7383658	1	84	10719	21	2	0	0	10	1	9	0	2	0	1	0	574	21	2	0	0	0	1	0	0	0	0	0	0	0	0	510.0	1.952941176	5828.0
6761283	2	132	153	58	1	0	0	18	18	0	0	2	2	1	1	51	18	4	4	4	2	0	1	0	0	0	0	0	0	1	1413.0	1.867657466	9193.0
6949810	2	51	5493	4	1	0	0	25	2	23	5	1	0	1	1	44	4	2	3	0	1	0	0	0	0	0	0	0	1	1	10038.0	2.722056186	60713.0
7206711	1	147	4166	2	1	1	1	6	2	4	3	2	2	1	2	114	7	2	3	1	2	0	0	0	0	0	0	1	0	0	17884.0	2.602605681	110765.0
6482863	2	37	160	38	1	0	0	14	14	0	1	3	3	2	1	31	15	2	21	19	14	1	0	0	0	0	0	0	0	1	4641.5	3.302572725	13080.5
6392396	1	231	147	10	1	0	0	15	15	0	0	1	1	1	1	76	11	2	0	0	0	0	0	0	0	0	0	1	0	1	1910.0	2.294764397	4869.0
7938059	2	133	4880	6	1	0	0	12	3	9	12	2	1	2	1	94	23	3	2	0	1	0	0	0	0	0	1	0	0	0	185.0	2.416132479	2248.0
6464974	4	37	142	6	1	0	0	17	17	0	0	4	4	1	1	25	10	5	20	15	9	1	0	1	0	0	0	0	0	1	3482.6667	3.203611589	9921.3333
6706310	1	34	147	4	1	1	1	12	12	0	4	3	3	1	1	34	9	2	29	26	17	1	0	0	0	0	0	0	0	1	37.0	2.405405405	194.0
6782924	2	165	155	13	1	0	0	51	50	1	21	2	2	1	1	37	10	3	21	10	8	0	1	0	0	0	0	0	0	0	849.0	2.088339222	4177.0
8139713	1	140	7510	13	3	0	0	27	4	23	2	1	0	1	1	119	8	4	6	4	4	0	0	0	0	0	0	1	0	0	5004.0	2.97022382	49015.0
6782834	1	169	154	13	1	0	0	3	3	0	0	1	1	1	0	96	45	2	2	0	1	1	0	0	0	0	0	0	0	0	83.0	2.542168674	477.0
7974412	2	138	22458	4	2	2	1	10	6	4	8	1	1	1	1	288	12	3	4	2	3	0	0	0	0	0	0	0	1	0	4344.0	2.659437902	28095.5
6899250	1	77	4230	13	1	0	0	21	4	17	0	3	0	1	1	90	9	2	20	16	10	1	0	0	0	0	0	0	0	1	164.0	1.548780487	1363.0
7445402	2	149	4603	13	1	0	0	10	1	9	0	1	1	1	2	148	12	1	0	0	0	0	0	0	0	1	0	0	0	0	59.0	1.813559322	658.0
6516600	1	78	166	12	1	1	1	11	11	0	0	1	1	1	1	34	16	1	7	5	4	0	0	0	1	0	0	0	0	0	43.0	1.930232558	328.0
7890503	2	70	7954	18	1	0	0	12	3	9	8	5	0	1	1	209	7	6	3	0	1	0	0	0	0	0	0	1	0	0	31344.0	2.750542368	215356.0
6597011	1	98	153	17	1	1	1	13	13	0	0	1	1	1	1	63	7	3	1	1	1	0	0	0	0	0	0	0	1	0	10816.0	2.633136094	39485.0
7014478	1	93	11433	6	2	2	1	9	1	8	0	4	4	1	3	94	2	1	5	3	3	0	0	0	0	0	0	0	1	0	2667.0	2.082114735	16656.0
6723387	3	143	147	10	1	0	0	26	24	2	0	2	2	1	1	28	7	2	2	2	2	0	0	1	0	0	0	0	0	1	942.0	2.923566878	5160.0
6984285	1	121	4034	19	3	1	1	23	3	20	0	1	1	1	1	122	25	3	19	17	12	0	1	0	0	0	0	0	0	1	2134.0	2.827085285	19748.0
6797905	1	128	162	7	1	0	0	4	4	0	0	2	2	1	1	88	6	1	0	0	0	0	0	0	0	0	0	0	1	0	922.0	2.292841648	4264.0
6550423	1	133	158	11	1	0	0	42	42	0	0	1	1	1	1	42	14	1	2	2	1	1	0	0	0	0	0	0	0	1	767.0	1.778357235	2988.0
7345116	3	77	10868	29	3	0	0	10	1	9	2	6	6	1	0	157	25	2	5	2	3	0	0	1	0	0	0	0	0	0	367.5	3.183468085	6028.0
6862800	1	155	5106	10	3	1	1	6	1	5	2	2	2	1	1	167	10	2	4	2	3	0	0	0	0	0	0	0	1	0	2083.0	2.086413826	13989.0
8376046	1	140	10693	16	1	0	0	7	1	6	16	1	0	1	0	258	15	3	2	0	1	0	0	0	0	1	0	0	0	0	1900.0	2.479473684	17409.0
8298396	4	96	6837	7	4	1	1	17	1	16	1	4	4	1	1	166	23	7	10	8	6	0	1	1	0	0	0	0	0	0	1524.0	3.058717489	14013.6667
6964971	3	66	60456	12	4	0	0	4	1	3	36	3	0	1	1	3195	9	2	61	53	24	1	0	0	0	0	0	0	0	0	4818.0	3.637401411	39206.0
6956540	1	150	11688	19	2	1	1	8	6	2	0	3	3	1	1	123	7	5	9	7	4	0	0	0	0	0	0	1	0	1	1985.0	2.323425692	10431.0
6528979	2	139	149	17	1	1	1	21	21	0	0	1	1	1	1	137	7	1	9	7	4	0	0	0	0	0	0	1	0	1	577.0	1.885615251	2467.0
7483829	3	101	18138	6	2	1	1	13	3	10	9	3	3	1	1	612	13	7	11	9	8	0	0	0	0	0	0	1	0	0	22446.0	2.726766461	153186.0
6421436	4	115	155	3	1	1	1	12	12	0	0	1	1	1	1	90	4	2	1	1	1	0	0	0	0	0	0	0	1	0	1503.0	2.369926813	4179.0
6490684	1	130	167	7	1	0	0	31	29	2	0	2	2	1	1	35	4	5	0	0	0	0	0	0	0	0	0	0	1	1	2231.0	2.364410578	6365.0
8441784	2	95	1637	9	1	1	1	12	3	9	3	2	2	1	2	201	8	2	4	2	2	0	0	0	0	0	0	1	0	0	22053.5	2.832038684	159551.5
6369573	5	124	171	3	1	1	1	15	15	0	0	3	3	1	1	35	18	2	12	12	6	0	0	0	0	0	1	1	0	1	453.0	2.268390375	1197.0
6696705	5	147	155	6	1	1	1	11	11	0	0	2	2	1	1	59	16	3	4	4	3	0	0	0	0	0	0	0	1	1	11190.0	2.675067024	50675.0
7869785	1	157	6271	6	1	0	0	13	3	10	0	1	0	1	1	105	8	3	2	0	1	0	0	0	0	0	0	0	1	0	5726.0	2.571253929	42413.0
6348463	5	7	149	69	1	1	1	12	3	9	0	5	5	1	1	33	7	2	10	8	7	1	0	1	0	0	0	0	0	0	3791.0	3.929201216	10481.3333
6382026	1	127	158	8	1	3	1	4	4	0	0	5	5	1	1	49	6	2	9	7	7	0	0	0	0	0	0	1	0	1	241.0	2.356846473	699.0
6701306	1	178	136	11	1	0	0	22	22	0	0	2	2	2	1	59	4	2	2	0	1	0	0	0	0	0	0	1	0	1	14159.0	2.464157073	59096.0
6849451	8	61	19719	8	2	0	0	14	2	12	14	2	0	1	1	144	11	4	22	19	12	1	0	1	0	0	0	0	0	1	1417.0	3.167693637	11643.5
6618224	1	107	167	25	1	0	0	14	14	0	6	5	5	1	1	57	9	2	11	9	6	0	0	0	0	0	0	1	0	1	2950.0	2.746101694	10874.0
6718593	2	142	174	9	1	1	1	18	18	0	8	1	1	1	1	55	9	2	11	9	6	0	1	0	0	0	0	0	0	1	126.0	1.523809523	613.0
6777649	1	92	168	9	1	0	0	35	35	0	20	2	2	1	1	38	29	2	2	0	1	0	1	0	0	0	0	0	0	1	948.0	2.543248945	4629.0
6435101	1	127	149	23	1	0	0	11	11	0	0	2	2	2	1	78	29	2	5	4	3	0	1	0	0	0	0	0	0	1	92.0	1.706521739	269.0
6923445	1	126	7684	10	1	0	0	12	6	6	6	1	0	1	0	144	10	2	2	0	1	1	0	0	0	0	0	0	0	0	523.0	2.026768642	3463.0
6384305	2	114	162	16	1	0	0	19	19	0	0	1	1	1	1	71	19	3	3	3	2	0	0	0	0	0	0	1	0	0	15.0	1.55	42.0
6634027	1	83	143	21	1	0	0	23	23	0	0	1	1	1	1	34	4	5	0	0	0	0	0	0	0	0	0	0	1	1	2742.0	2.305616338	10732.0
6858913	1	91	7556	4	1	1	1	24	4	20	2	1	1	1	1	1062	5	2	6	1	2	0	0	0	0	0	0	0	1	1	10038.0	2.722056186	60713.0
8454337	4	49	5324	2	1	0	0	8	1	7	12	1	0	1	0	187	54	2	4	0	1	0	1	0	0	1	0	0	0	0	997.3333	2.335138017	8830.0
7211428	1	24	15114	2	1	0	0	1	1	0	2	14	14	1	1	40	8	3	3	1	2	0	0	1	0	0	0	0	0	0	2755.0	3.229401088	21145.0
8188228	1	91	170039	23	3	0	0	9	2	7	5	6	0	1	1	28	12	2	28	15	7	0	0	1	0	0	0	0	0	0	1813.0	3.714837286	19697.0
6427282	2	133	177	10	1	1	1	9	1	8	0	1	1	1	1	17	27	2	8	8	5	0	1	0	0	0	0	0	0	1	109.0	1.71559633	359.0
6930258	2	94	25835	8	1	4	1	2	1	1	0	4	4	1	1	144	8	5	27	17	7	0	0	0	0	0	0	0	1	1	1663.0	2.300246333	11516.5
6616871	1	120	151	2	1	1	1	2	2	0	0	8	8	1	1	124	4	3	0	0	0	0	1	0	0	0	0	0	0	1	1313.0	2.420411271	4956.0
6914958	1	132	12278	14	1	0	0	7	1	6	14	1	0	1	1	270	11	4	2	0	1	0	0	0	0	0	0	0	1	1	110.0	2.381818181	533.0
6873682	1	157	10046	22	2	1	1	58	2	56	8	2	2	1	1	216	10	1	20	17	11	0	0	0	0	0	0	0	1	1	110.0	2.381818181	533.0
7850152	1	29	10807	22	3	0	0	9	1	8	26	4	0	1	1	188	16	9	8	6	5	0	1	0	0	0	0	0	0	0	363.0	2.696969696	3707.0
6363882	1	95	160	14	1	0	0	28	28	0	0	3	3	1	1	51	5	2	15	13	8	0	0	1	0	0	0	0	0	1	1058.0	3.04536862	3222.0
6856593	1	112	14817	6	1	1	1	14	4	10	1	1	1	1	1	151	6	4	3	1	2	0	0	0	0	0	0	1	0	0	1912.0	2.340481171	10852.0
6878939	1	142	24494	24	1	0	0	37	1	36	0	1	0	1	1	90	14	2	4	0	1	0	0	0	0	0	0	1	0	0	456.0	2.313596491	3402.0
7731561	2	143	3810	6	1	0	0	18	2	16	1	2	0	1	0	108	11	3	2	0	1	1	0	0	0	0	0	0	0	0	252.0	1.813492063	3018.0
6371524	1	166	162	6	1	1	1	1	1	0	0	1	1	1	1	238	25	3	1	1	1	0	0	0	0	0	1	0	0	1	838.0	1.900954653	2548.0
6439511	1	48	163	12	1	0	0	22	22	0	0	2	2	1	1	31	5	2	0	0	0	0	1	0	0	0	0	0	0	0	112.0	2.294642857	377.0
6362230	4	28	146	10	1	0	0	12	0	12	0	4	4	2	1	0	23	1	19	19	12	1	0	0	0	0	0	0	0	0	7737.0	3.317952694	21664.0
6350337	3	58	166	17	1	3	1	2	2	0	0	1	1	1	1	174	10	3	12	10	7	0	1	0	0	0	0	0	0	1	1209.0	2.327543424	3643.0
6809437	2	93	157	15	1	1	1	6	6	0	0	2	2	1	1	89	9	3	0	0	0	0	0	0	0	0	0	0	1	1	1207.0	2.445733222	4427.0
6965467	1	125	26667	10	2	2	1	3	3	0	16	2	2	1	1	146	5	3	10	8	5	0	0	0	0	0	0	1	0	1	3845.0	2.512613784	20774.0
6568285	1	107	154	27	1	0	0	11	11	0	0	2	2	2	1	72	12	4	17	13	9	0	0	0	0	0	0	1	0	1	490.0	2.551020408	1515.0
6473247	5	109	156	6	1	1	1	28	28	0	0	7	7	1	1	45	15	1	12	12	7	0	1	0	0	0	0	1	0	1	1865.0	2.303592561	5065.5
8061866	4	212	3318	13	5	1	1	8	2	6	1	2	2	1	1	288	10	5	16	14	10	0	0	0	0	0	1	0	0	0	729.5	2.099326763	6016.0
6455411	1	74	144	10	1	0	0	18	14	4	0	4	4	1	1	32	1	1	2	0	1	0	0	0	0	0	0	0	1	1	10435.0	2.568950646	28669.0
6683398	1	69	149	18	1	0	0	22	22	0	3	5	5	1	1	58	23	3	0	0	0	0	0	0	0	0	0	0	1	1	1207.0	2.445733222	4427.0
6859434	1	141	14595	23	1	0	0	39	4	35	0	4	4	1	1	176	8	2	6	4	3	0	0	0	0	0	0	0	1	0	1168.0	2.552226027	6673.0
6711998	3	128	145	7	1	1	1	8	8	0	9	1	1	1	1	105	5	2	11	7	5	0	1	0	0	0	0	0	0	0	261.3333	2.332358702	1092.3333
6598646	3	85	158	16	1	2	1	5	5	0	0	3	3	1	1	81	19	3	13	8	4	0	1	0	0	0	0	0	0	0	328.0	2.140243902	1186.0
6480118	1	178	147	10	1	0	0	20	20	0	0	1	1	1	1	30	9	3	1	0	1	0	0	0	0	0	0	1	0	1	538.0	2.414498141	1471.0
6604021	1	48	167	3	1	0	0	19	19	0	2	5	5	1	1	63	3	2	2	0	1	0	0	0	0	0	0	1	0	1	12502.0	2.493521036	44937.0
6395314	1	80	146	32	1	0	0	5	5	0	0	3	3	1	1	78	13	3	1	0	1	1	0	0	0	0	0	0	0	1	66.0	2.227272727	264.0
6354021	2	110	155	81	1	0	0	13	13	0	0	2	2	1	1	65	38	8	15	10	5	1	0	0	0	0	0	0	0	0	199.0	1.567839195	646.0
6936781	1	40	2875	7	1	0	0	20	3	17	0	5	2	2	1	164	9	2	2	0	1	0	0	0	0	0	0	0	1	1	766.0	2.325065274	5030.0
6937694	1	40	5735	1	1	1	1	3	2	1	0	4	4	1	1	309	4	3	2	0	1	0	0	0	0	0	0	1	0	1	2983.0	2.714381495	19668.0
7717484	1	128	2763	11	1	0	0	3	1	2	0	2	0	1	0	138	16	2	2	0	1	0	1	0	0	0	0	0	0	0	264.0	1.803030303	3094.0
6660741	1	23	134	2	1	0	0	16	9	7	5	6	6	3	1	29	12	2	11	7	5	1	0	0	0	0	0	0	0	0	7202.0	3.421688419	28866.0
6671999	1	147	157	16	1	0	0	5	5	0	0	1	1	1	0	177	8	2	0	0	0	1	0	0	0	0	0	0	0	0	109.0	1.660550458	600.0
7748337	1	91	5965	17	1	0	0	20	1	19	0	1	0	1	0	121	24	2	2	0	1	0	1	0	0	0	0	0	0	0	260.0	1.907692307	3395.0
6648101	1	190	152	20	1	0	0	11	11	0	0	1	1	1	0	74	9	2	0	0	0	1	0	0	0	0	0	0	0	1	332.0	2.129518072	1332.0
6642532	2	187	139	5	1	1	1	24	24	0	0	1	1	1	1	67	1	1	0	0	0	0	0	0	0	0	0	1	1	0	1137.0	2.546832208	3521.5
6401646	1	148	151	16	1	0	0	20	20	0	0	3	3	2	1	38	13	2	0	0	0	0	0	0	0	0	1	0	0	1	18.0	1.888888888	69.0
6360258	1	187	158	3	1	0	0	20	20	0	0	1	1	1	1	54	3	4	0	0	0	0	0	0	0	0	0	1	0	1	11322.0	2.466172054	32435.0
6478451	1	181	169	15	1	1	1	15	15	0	2	2	2	1	1	59	4	2	8	6	4	0	0	0	0	0	1	0	0	1	691.0	1.837916063	1942.0
7450917	1	97	4263	3	1	1	1	4	1	3	0	3	3	1	1	95	5	4	4	2	2	0	0	0	0	0	0	0	1	0	3965.0	2.463303909	27500.0
6697884	1	250	156	5	1	0	0	19	19	0	0	1	1	1	1	151	5	4	5	3	3	0	0	0	0	0	0	1	0	1	14159.0	2.464157073	59096.0
6925421	1	156	9336	6	1	0	0	19	5	14	1	2	0	1	1	212	4	3	2	0	1	0	0	0	0	0	0	1	0	1	14038.0	2.502208291	73134.0
6527719	1	117	162	19	1	0	0	3	3	0	0	5	5	1	1	85	6	2	0	0	0	1	0	0	0	0	0	0	0	1	3933.0	2.489956775	14488.0
6550050	1	186	151	7	1	1	1	18	18	0	5	4	4	1	1	123	3	2	3	1	2	0	0	0	0	0	0	1	0	0	12502.0	2.493521036	44937.0
6718049	1	60	166	20	1	0	0	28	22	6	37	3	3	2	1	56	9	1	16	12	8	0	0	0	0	0	0	1	0	1	2860.0	2.343356643	11608.0
6689951	2	149	148	12	1	2	1	22	22	0	0	3	3	1	1	81	4	2	0	0	0	0	0	0	0	0	0	0	1	1	11190.0	2.675067024	50675.0
6536318	1	220	166	11	1	0	0	8	8	0	0	1	1	1	1	66	16	3	4	2	2	0	1	0	0	0	0	0	0	1	261.0	1.954022988	1007.0
6578901	1	101	164	5	1	0	0	20	20	0	0	1	1	1	1	67	30	2	2	0	1	0	1	0	0	0	0	0	0	1	401.0	2.027431421	1566.0
6866345	1	36	6499	14	2	0	0	6	1	5	4	2	0	1	1	103	18	2	3	0	1	0	1	0	0	0	0	0	0	1	139.0	1.870503597	1020.0
6602623	1	162	152	15	1	2	1	12	5	7	0	4	4	1	1	28	9	3	2	2	1	0	1	0	0	0	0	0	0	0	3303.0	2.795034816	12178.0
6600695	1	107	165	6	1	0	0	20	20	0	0	3	3	1	1	82	11	1	0	0	0	0	1	0	0	0	0	0	0	0	21.0	2.666666666	77.0
6453093	1	12	154	17	1	0	0	14	14	0	0	4	4	1	1	52	4	2	4	2	3	0	0	0	0	0	0	1	0	0	3409.0	2.311234966	9111.0
6682784	3	94	145	7	1	1	1	18	18	0	0	2	2	1	2	39	8	2	0	0	0	0	0	1	0	0	0	0	0	1	664.0	3.141566265	3158.0
6710454	2	170	154	67	1	0	0	23	23	0	0	1	1	1	1	53	11	4	10	0	1	0	0	0	0	0	0	0	1	1	11190.0	2.675067024	50675.0
6617449	4	94	164	3	1	1	1	7	7	0	5	1	1	1	1	59	5	1	18	15	9	0	1	1	0	0	0	0	0	1	1555.75	2.983577588	5939.0
6406561	1	68	148	17	1	0	0	32	31	1	0	3	3	2	1	47	10	3	16	16	9	0	0	1	0	0	0	0	0	1	1058.0	3.04536862	3222.0
6511457	1	115	165	29	1	0	0	3	3	0	3	1	1	1	0	62	8	2	2	0	1	1	0	0	0	0	0	0	0	0	1872.0	2.420405982	6222.0
7171830	1	57	2349	12	1	2	1	13	4	9	1	2	2	1	1	120	68	4	6	4	4	0	0	0	0	1	0	0	0	0	280.0	1.660714285	2303.0
6541843	3	229	142	47	1	0	0	9	9	0	51	2	2	1	1	57	7	2	7	0	1	0	0	1	0	0	0	0	1	1	5620.5	2.731862165	20547.0
7215019	1	48	51528	34	1	0	0	100	10	90	0	1	1	1	1	257	7	1	6	0	1	0	0	0	0	0	0	0	1	0	10499.0	2.786360605	81827.0
7388725	1	95	13584	8	4	1	1	13	4	9	6	3	3	1	1	94	10	3	7	5	4	0	0	0	0	0	0	1	0	0	2956.0	2.646481732	26163.0
6931517	2	130	16886	10	1	0	0	25	3	22	0	3	0	1	1	114	8	3	2	0	1	0	0	0	0	0	0	1	0	1	14038.0	2.502208291	73134.0
6432285	1	135	160	7	1	0	0	21	21	0	0	2	2	1	1	55	9	2	3	3	2	0	0	1	0	0	0	0	0	1	1058.0	3.04536862	3222.0
6371177	1	67	168	18	1	1	0	16	16	0	0	1	1	1	0	53	17	2	0	0	0	1	0	0	0	0	0	0	0	0	249.0	1.590361445	791.0
7817435	1	94	8487	13	3	1	1	5	3	2	1	1	1	1	1	202	12	3	5	3	3	0	0	0	0	0	0	0	1	0	2077.0	2.556571978	17510.0
7877420	1	90	12579	37	1	0	0	14	3	11	6	4	0	1	1	247	7	6	2	0	1	0	0	0	0	0	0	1	0	0	31344.0	2.750542368	215356.0
6483291	3	152	155	15	1	0	0	34	34	0	0	2	2	1	0	97	10	2	0	0	0	0	0	0	0	0	0	1	0	1	1910.0	2.294764397	4869.0
6411054	1	165	175	5	1	0	0	21	21	0	1	1	1	1	1	46	10	2	4	2	2	0	0	0	0	0	0	1	0	0	482.0	2.394190871	1343.0
6599829	1	182	143	18	1	0	0	8	7	1	13	3	3	1	1	34	8	1	5	0	1	0	0	0	0	0	0	0	1	1	10816.0	2.633136094	39485.0
6963273	1	159	13709	12	1	0	0	34	7	27	0	2	0	1	1	146	6	2	14	12	8	0	1	0	0	0	0	0	0	1	285.0	2.280701754	1754.0
6695936	1	148	148	15	1	0	0	37	31	6	8	1	1	1	1	48	16	2	15	12	7	0	0	1	0	0	0	0	0	1	111.0	3.144144144	701.0
6375251	1	56	159	14	1	0	0	3	3	0	0	1	1	1	0	79	14	1	2	2	2	0	1	0	0	0	0	0	0	1	406.0	2.068965517	1165.0
6637065	1	107	170	7	1	0	0	1	1	0	1	1	1	1	0	139	20	2	0	0	0	1	0	0	0	0	0	0	0	0	332.0	2.129518072	1332.0
6616646	1	139	173	5	1	1	1	7	7	0	7	2	2	1	1	78	15	1	26	23	10	1	0	0	0	0	0	0	0	1	2313.0	2.416342412	8243.0
8139155	2	122	6284	3	1	1	1	14	4	10	1	2	2	1	1	212	10	5	4	2	2	0	0	0	0	0	0	0	1	0	9545.0	2.348873755	55758.0
6366515	1	67	153	4	1	1	1	4	4	0	12	1	1	1	1	68	2	1	7	1	2	0	0	0	0	0	0	1	0	0	2226.0	2.249326145	6661.0
6840451	2	113	11920	20	1	0	0	14	3	11	2	1	0	1	1	169	8	2	3	0	1	0	0	0	0	0	0	1	0	0	2309.0	2.296232135	13917.0
6957100	1	51	10371	242	3	0	0	14	2	12	5	5	0	1	1	144	9	5	8	0	1	1	0	0	0	0	0	0	0	1	2385.0	2.518238993	19841.0
6909933	1	82	10307	9	2	1	1	5	4	1	0	1	1	1	1	137	4	2	5	3	3	0	0	0	0	0	0	1	0	1	14038.0	2.502208291	73134.0
7032764	1	53	7217	16	1	0	0	18	5	13	10	1	0	1	0	134	17	2	9	7	6	1	0	0	0	0	0	0	0	0	42.0	1.809523809	291.0
6927974	1	125	9938	11	1	0	0	3	2	1	13	5	0	1	1	143	6	3	9	7	5	0	0	0	0	0	0	0	1	0	1243.0	2.514078841	9044.0
7018332	1	159	6827	15	1	0	0	19	2	17	0	2	0	1	1	111	47	4	1	0	1	1	0	0	0	0	0	0	0	0	2825.0	2.58938053	22666.0
6557757	1	84	168	34	1	1	1	18	18	0	0	1	1	1	1	68	14	3	7	7	4	0	0	0	0	0	0	1	0	1	12502.0	2.493521036	44937.0
6913728	2	98	2613	9	3	1	1	9	1	8	0	2	2	1	1	132	14	3	17	15	10	0	1	0	0	0	0	0	0	1	770.0	2.533294519	6176.5
6737554	3	30	147	9	1	1	1	10	10	0	0	3	3	1	1	30	14	1	10	8	6	0	0	1	0	0	0	0	0	1	1524.0	3.650918635	9642.0
6961222	1	67	19099	6	1	1	1	16	9	7	13	1	1	1	1	154	3	3	3	1	2	0	0	0	0	0	0	1	0	0	2582.0	2.63361735	16642.0
6846569	1	72	6172	6	2	0	0	6	1	5	1	3	0	1	1	77	6	2	4	0	1	0	1	0	0	0	0	0	0	1	2267.0	2.836347595	17614.0
6588240	1	74	153	17	1	0	0	23	23	0	3	1	1	1	0	54	24	2	2	0	1	0	0	0	0	1	0	0	0	0	349.0	1.595988538	1211.0
6684146	2	136	153	9	1	1	1	17	17	0	0	1	1	1	1	46	11	2	0	0	0	0	1	0	0	0	0	0	0	1	279.0	2.344086021	1970.0
6389922	2	162	167	15	1	0	0	20	20	0	0	1	1	1	1	49	15	2	0	0	0	0	1	0	0	0	0	1	0	0	466.5	2.019850928	1303.0
6362991	1	48	159	3	1	1	1	14	14	0	0	1	1	1	1	56	6	2	2	2	2	0	0	0	0	0	0	1	0	1	2226.0	2.249326145	6661.0
7097661	3	86	5822	24	3	0	0	12	3	9	0	1	1	1	1	146	17	5	4	2	3	1	0	0	0	0	0	0	0	0	1453.0	2.448005869	11553.0
6366600	1	90	160	3	1	0	0	20	20	0	0	3	3	1	1	94	3	3	0	0	0	0	0	0	0	0	0	0	1	1	2497.0	2.24349219	6954.0
6517047	1	100	174	11	1	1	1	22	1	21	0	1	1	1	1	10	12	2	7	5	4	0	0	0	0	0	1	0	0	0	768.0	2.069010416	3348.0
8428585	1	88	3456	6	1	1	1	10	2	8	4	2	2	1	1	105	5	3	8	6	6	0	0	0	0	0	0	0	1	0	6195.0	2.812429378	17138.0
8216546	9	52	5793	0	0	1	1	8	1	7	1	5	5	1	1	114	0	5	7	5	4	0	0	1	0	0	0	0	0	0	334.25	3.168403478	2944.5
6663554	1	90	154	139	1	0	0	22	22	0	0	1	1	1	1	43	10	1	5	1	2	1	0	0	0	0	0	0	0	1	163.0	1.613496932	662.0
6413668	1	11	150	3	1	0	0	11	11	0	0	2	2	1	1	30	4	2	2	2	1	0	0	0	0	0	0	0	1	1	1186.0	2.986509274	3190.0
6532556	3	137	169	79	1	0	0	22	22	0	0	2	2	1	1	54	5	3	0	0	0	0	0	0	0	0	0	1	0	1	5587.0	2.325375048	20242.0
6505116	1	82	161	3	1	1	1	3	3	0	0	1	1	1	1	71	13	2	4	2	3	0	0	0	0	0	0	1	0	1	633.0	2.181674565	1953.0
6401865	2	80	170	16	1	0	0	17	17	0	3	1	1	1	0	68	48	1	3	1	2	0	0	0	0	1	0	0	0	0	215.0	1.376744186	601.0
7438406	1	103	30060	17	2	1	1	20	2	18	0	2	2	1	1	92	8	4	4	2	2	0	0	1	0	0	0	0	0	0	365.0	3.131506849	3220.0
6694887	1	163	154	26	1	0	0	15	15	0	19	1	1	1	0	43	33	1	11	3	3	0	0	0	0	0	1	0	0	1	184.0	1.994565217	1021.0
8131340	1	86	6674	23	1	1	1	31	3	28	3	7	6	2	1	169	7	4	6	4	4	1	0	0	0	0	0	0	0	0	6875.0	2.772218181	48134.0
6515704	1	62	158	4	1	1	1	31	31	0	0	1	1	1	1	43	4	5	4	2	2	0	0	0	0	0	0	0	1	1	2742.0	2.305616338	10732.0
6505618	2	107	165	7	1	1	1	10	10	0	0	1	1	1	0	42	75	2	21	19	10	0	0	0	0	0	1	0	0	1	124.0	1.5	398.0
6650619	1	125	152	5	1	0	0	76	76	0	0	4	4	1	1	60	2	5	0	0	0	0	0	0	0	0	0	0	1	0	2465.0	2.392292089	8830.0
6939496	1	117	5822	11	5	0	0	10	1	9	10	2	2	1	1	130	11	5	14	11	9	0	1	0	0	0	0	0	0	1	844.0	2.430094786	7028.0
7380256	2	149	9086	7	2	1	1	14	2	12	0	1	1	1	1	148	6	4	7	5	4	0	0	0	0	0	0	1	0	0	2956.0	2.646481732	26163.0
7923411	1	93	20983	38	5	3	1	9	1	8	6	2	2	1	1	98	13	4	7	4	4	0	0	1	0	0	0	0	0	0	636.0	3.105345911	5352.0
6651817	1	117	161	9	1	1	1	6	6	0	1	4	4	1	1	76	7	2	3	1	2	0	1	0	0	0	0	0	0	1	1618.0	1.89369592	7780.0
6824434	1	132	163	8	1	2	1	6	6	0	0	3	3	1	1	107	7	1	0	0	0	0	1	0	0	0	0	0	0	1	226.0	1.774336283	1381.0
6660166	1	53	154	8	1	0	0	36	17	19	23	2	2	1	1	26	8	3	17	15	11	0	1	0	0	0	0	0	0	1	1801.0	2.559133814	7258.0
6641751	1	50	164	6	1	2	1	11	9	2	0	2	2	1	1	16	8	3	0	0	0	0	0	0	0	0	0	0	1	1	521.0	2.717850287	1815.0
6409334	1	8	144	5	1	0	0	19	18	1	0	4	4	1	1	21	5	2	6	6	3	0	1	0	0	0	0	0	0	0	2184.0	2.76007326	6082.0
6458416	3	167	149	12	1	0	0	47	46	1	0	2	2	1	1	35	6	2	5	0	1	0	1	0	0	0	0	0	0	1	1010.0	2.817821782	3096.0
6646676	1	75	143	8	1	0	0	16	16	0	0	4	4	2	1	32	4	3	0	0	0	0	0	0	0	0	0	0	1	1	2742.0	2.305616338	10732.0
6558743	1	31	160	34	1	0	0	12	12	0	0	2	2	1	1	28	14	4	2	0	1	0	1	0	0	0	0	0	0	0	1066.0	2.865853658	4162.0
8335081	1	122	28252	46	1	0	0	23	4	19	3	1	0	1	1	274	7	2	4	0	1	0	0	0	0	0	0	0	1	0	2598.0	2.560046189	22434.0
7386912	1	114	10534	3	1	0	0	10	2	8	2	1	0	1	0	169	33	3	2	0	1	1	0	0	0	0	0	0	0	0	1.0	1.0	4.0
6921852	5	88	21802	0	0	0	0	33	4	29	0	4	0	1	1	112	0	1	2	0	1	1	0	1	0	0	0	0	0	1	1213.0	2.676717946	9199.0
7172872	2	44	4527	4	2	1	1	13	1	12	0	4	4	1	1	74	10	6	14	14	10	0	0	0	0	0	0	1	0	0	3586.0	2.865309537	26810.0
7964522	6	57	34741	29	4	0	0	24	4	20	1	2	0	1	1	129	8	4	5	3	3	0	0	1	0	0	0	0	0	0	286.5	3.038965569	2528.5
7845694	2	165	5205	18	1	0	0	21	2	19	0	1	0	1	0	211	21	3	0	0	0	1	0	0	0	0	0	0	0	0	514.5	2.206988014	5156.0
7306102	2	56	4192	7	2	1	1	14	5	9	6	1	1	1	1	135	29	3	5	3	2	0	1	0	0	0	0	0	0	0	1217.0	1.997534921	13111.0
8244634	1	99	33856	47	1	0	0	20	3	17	0	3	0	1	1	121	5	1	10	0	1	0	0	0	0	0	0	1	0	0	4942.0	2.935855928	17127.0
6602617	3	54	158	5	1	1	1	4	3	1	0	3	3	1	1	23	14	3	5	5	5	0	0	1	0	0	0	0	1	0	850.5	2.713776717	3173.0
6648356	1	77	177	7	1	0	0	13	13	0	4	1	1	1	1	55	16	2	0	0	0	0	1	0	0	0	0	0	0	0	123.0	1.528455284	462.0
6733949	3	171	154	15	1	0	0	14	14	0	1	2	2	2	1	40	11	2	12	10	8	0	0	1	0	0	0	1	0	0	982.0	2.904982076	4851.5
7495926	1	108	6646	28	4	0	0	8	3	5	20	1	0	1	1	123	12	4	4	2	3	0	0	0	0	0	0	0	1	0	1760.0	2.511363636	15433.0
6948282	2	193	20933	170	11	0	0	66	17	49	43	1	0	1	1	253	34	2	22	18	10	0	0	0	0	1	0	0	0	1	156.5	1.882215899	1156.0
6637253	3	126	158	23	1	1	1	26	26	0	4	2	2	1	1	57	24	3	0	0	0	0	0	0	0	0	0	1	0	1	3695.0	2.683355886	13245.0
8153668	1	17	17560	4	1	0	0	4	2	2	16	7	1	2	1	82	7	3	12	8	7	1	0	0	0	0	0	0	0	0	9815.0	3.966276107	88870.0
6464822	1	83	160	40	1	0	0	19	19	0	18	6	6	2	1	39	12	5	8	4	4	0	1	0	0	0	0	0	0	1	3122.0	2.780909673	8875.0
7055742	2	120	16032	9	1	0	0	21	2	19	1	1	0	1	1	320	3	2	2	0	1	0	0	0	0	0	0	1	0	0	1890.0	2.102387268	8881.0
6351642	1	151	162	22	1	0	0	26	26	0	0	2	2	1	1	28	5	3	15	15	10	0	0	0	0	0	0	0	1	1	1177.0	2.253186066	3661.0
7025303	1	191	8211	20	4	2	2	22	2	20	5	1	1	1	1	246	20	2	11	9	7	0	0	0	0	0	0	1	0	0	1480.0	2.242567567	8908.0
7222375	1	105	3311	5	1	0	0	1	1	0	0	2	2	1	0	174	13	2	2	0	1	0	0	0	0	1	0	0	0	0	51.0	1.62745098	710.0
6403418	1	129	152	6	1	1	1	10	9	1	10	4	4	1	1	49	5	2	3	1	2	0	0	0	0	0	0	0	1	1	10435.0	2.568950646	28669.0
6720755	1	160	148	6	1	0	0	14	14	0	0	1	1	1	1	178	4	2	0	0	0	0	0	0	0	0	0	1	0	1	615.0	1.990243902	3082.0
7165418	4	57	25260	32	2	1	1	20	4	16	16	6	6	1	1	135	18	3	6	0	1	0	1	0	0	0	1	0	0	0	393.3333	2.553867274	3093.0
6527715	1	73	148	34	1	0	0	60	60	0	0	9	9	2	1	48	6	2	18	14	9	1	0	0	0	0	0	0	0	1	3933.0	2.489956775	14488.0
6379762	1	153	158	11	1	0	0	13	13	0	0	1	1	1	1	40	5	2	2	0	1	0	1	0	0	0	0	0	0	1	281.0	2.708185053	818.0
6553908	1	163	159	7	1	0	0	10	10	0	0	2	2	1	1	44	10	3	6	6	4	0	1	0	0	0	0	0	0	0	393.0	2.114503816	1247.0
6549043	1	228	162	8	1	1	1	6	6	0	2	1	1	1	1	68	12	1	13	11	7	0	0	0	0	0	0	1	0	1	2256.0	2.19503546	8917.0
6547162	1	162	166	11	1	1	1	11	11	0	0	2	2	1	1	42	7	2	13	13	8	0	1	0	0	0	0	0	0	1	522.0	1.986590038	2003.0
6433860	1	159	163	11	1	1	1	8	8	0	0	1	1	1	1	65	13	2	7	7	3	0	0	0	0	0	0	1	0	1	559.0	2.101967799	1320.0
6990601	1	91	12862	7	1	1	1	19	3	16	0	2	2	1	1	179	6	5	2	2	1	0	0	0	0	0	0	1	0	0	19747.0	2.584240644	92881.0
7056144	3	75	10077	101	1	0	0	42	8	34	0	5	0	1	1	113	8	2	2	0	1	0	0	0	0	0	0	0	1	0	2024.0	2.329978439	13540.5
6886851	1	101	5414	10	1	0	0	7	1	6	0	1	1	1	1	208	4	2	6	4	3	0	1	0	0	0	0	0	0	1	186.0	1.516129032	1256.0
6525876	2	138	160	9	1	0	0	16	16	0	0	2	2	1	1	48	16	2	8	8	4	0	0	0	0	0	0	1	0	1	3733.0	2.379319582	12844.0
6546502	1	49	157	19	1	1	1	4	4	0	0	1	1	1	1	176	6	4	1	1	1	0	0	0	0	0	0	1	0	1	12502.0	2.493521036	44937.0
6759742	1	154	160	23	1	0	0	12	12	0	7	1	1	1	1	39	10	5	2	0	1	0	0	0	0	0	0	0	1	1	11190.0	2.675067024	50675.0
7195870	1	51	11503	21	2	4	1	22	1	21	0	3	3	1	1	160	6	6	61	53	7	0	0	1	0	0	0	0	0	0	1383.0	3.174981923	11443.0
6625600	2	175	142	40	1	0	0	66	66	0	0	2	2	2	1	58	8	2	6	3	3	0	0	0	0	0	0	1	0	1	6450.5	2.48234949	23395.5
7407873	1	62	17902	5	3	1	1	5	2	3	10	3	3	1	1	118	6	3	5	3	4	0	0	0	0	0	0	0	1	0	10311.0	2.790321016	92138.0
6697827	1	70	147	7	1	0	0	10	10	0	0	1	1	1	1	89	6	4	0	0	0	0	0	0	0	0	0	1	0	1	14159.0	2.464157073	59096.0
6927895	2	153	11393	10	2	1	1	18	7	11	2	5	5	1	1	120	10	3	4	2	2	0	0	0	0	0	0	1	0	1	2708.5	2.581688571	14328.5
6761461	2	149	153	9	1	1	1	10	10	0	5	3	3	1	1	41	2	2	3	1	2	0	0	0	0	0	1	1	0	0	1148.5	2.292811938	4863.5
7614809	1	171	8880	10	3	1	1	18	2	16	0	1	1	1	1	78	8	3	6	4	3	0	1	0	0	0	0	0	0	0	1917.0	2.343766301	19537.0
6527378	1	173	148	24	1	0	0	36	36	0	13	2	2	1	1	44	8	2	13	9	7	0	1	0	0	0	0	0	0	1	2008.0	2.629482071	8090.0
7963212	2	136	8730	12	2	1	1	20	2	18	0	1	1	1	1	130	16	3	7	5	3	0	0	0	0	1	1	0	0	0	177.5	2.23276471	2053.0
6792906	1	99	159	7	1	0	0	11	11	0	0	1	1	1	0	68	10	1	2	0	1	0	1	0	0	0	0	0	0	0	1413.0	1.867657466	9193.0
7483503	4	103	16225	5	1	1	1	10	2	8	1	4	4	1	1	252	5	4	6	2	2	0	0	0	0	0	0	0	1	0	5029.0	2.563280166	33420.5
6523522	1	58	159	8	1	0	0	17	17	0	0	1	1	1	1	32	9	2	0	0	0	0	0	0	0	0	1	0	0	0	346.0	2.638728323	1420.0
6587362	1	127	165	5	1	0	0	4	4	0	0	1	1	1	0	68	15	1	12	12	8	0	0	0	0	0	0	0	1	0	418.0	2.131578947	1957.0
6930640	1	202	6058	6	1	1	1	6	1	5	7	3	3	1	1	195	3	2	4	2	2	0	0	0	0	0	0	0	1	1	884.0	2.36877828	4839.0
6852426	1	120	13402	13	1	0	0	21	2	19	0	3	0	1	1	167	4	3	0	0	0	0	0	0	0	0	0	1	0	0	2582.0	2.63361735	16642.0
7279498	2	59	23653	9	3	0	0	14	1	13	3	4	0	1	1	55	10	2	18	14	11	1	0	1	0	0	0	0	0	0	4166.0	4.254516032	36266.0
6710511	1	143	163	5	1	1	1	10	9	1	0	1	1	1	1	70	6	2	4	2	2	0	0	0	0	0	0	0	1	0	11190.0	2.675067024	50675.0
6900805	1	124	9929	2	1	0	0	10	2	8	0	2	0	1	1	170	8	3	2	0	1	0	0	0	0	0	0	1	0	1	529.0	2.412098298	3462.0
7997653	1	144	10633	29	5	0	0	14	2	12	1	5	0	1	1	173	13	4	9	7	6	1	0	0	0	0	0	0	0	0	598.0	2.030100334	6877.0
6904653	1	96	4751	5	1	0	0	3	3	0	14	1	0	1	0	171	22	2	2	0	1	0	1	0	0	0	0	0	0	0	492.0	2.25406504	3379.0
6630536	2	73	159	11	1	1	1	6	6	0	3	3	3	1	1	50	12	2	9	7	5	0	0	1	0	0	0	0	0	1	1138.0	3.055360281	4472.0
8433275	1	85	7659	13	1	0	0	21	3	18	0	7	0	1	1	125	17	7	2	0	1	0	0	0	0	0	0	0	1	0	7529.0	2.695577101	57169.0
6833466	2	143	145	17	1	0	0	19	19	0	0	3	3	3	1	41	18	1	0	0	0	0	0	1	0	0	0	0	0	1	215.0	2.818158567	1408.5
6673493	2	90	149	18	1	0	0	42	34	8	0	2	2	1	1	51	12	2	4	2	3	0	0	0	0	0	0	0	1	1	1210.0	3.022314049	5568.0
6770856	1	201	137	21	1	1	1	24	8	16	0	2	2	1	1	52	10	2	20	18	12	0	0	0	0	0	0	0	1	0	1054.0	2.395635673	4906.0
6717225	1	158	144	1	1	0	0	21	21	0	9	1	1	1	1	58	3	2	4	0	1	0	0	0	0	0	0	0	1	1	11190.0	2.675067024	50675.0
6775998	1	151	154	11	1	1	1	17	17	0	4	6	6	1	1	66	17	1	15	13	9	0	0	0	0	0	1	0	0	1	483.0	2.517598343	2491.0
6536053	1	89	165	2	1	1	1	4	0	4	0	2	2	1	1	0	14	1	17	15	9	0	0	0	0	1	0	0	0	1	109.0	1.844036697	431.0
7814760	2	102	2844	8	2	1	1	12	1	11	2	2	2	1	1	225	30	3	14	12	9	0	0	0	0	0	1	0	0	0	388.5	2.477971409	3595.0
6534941	5	158	166	6	1	1	0	20	20	0	0	2	2	1	1	57	6	2	4	2	2	0	0	0	0	0	0	1	1	1	512.5	2.347308586	1816.75
7576245	1	161	41678	33	6	0	0	18	3	15	4	2	0	1	1	124	16	4	6	2	2	0	0	1	0	0	0	0	0	0	1530.0	3.706535947	17178.0
6624066	1	101	156	12	1	0	0	3	3	0	16	2	2	1	1	57	2	3	6	4	3	0	0	0	0	0	0	0	1	1	10816.0	2.633136094	39485.0
6714816	1	85	152	5	1	0	0	14	14	0	0	5	5	1	1	37	5	4	4	2	3	1	0	0	0	0	0	0	0	1	661.0	2.579425113	3770.0
7460707	2	107	10478	11	3	1	1	21	3	18	0	1	1	1	1	85	6	4	10	8	5	0	0	0	0	0	0	1	0	0	4296.0	2.451582867	25869.0
6803673	1	162	150	8	1	1	1	8	8	0	3	7	7	1	1	44	6	3	10	8	4	0	1	0	0	0	0	0	0	1	99.0	2.383838383	607.0
6395395	1	103	129	256	1	0	0	16	16	0	0	2	2	1	1	47	19	2	3	0	1	0	1	0	0	0	0	0	0	0	3122.0	2.780909673	8875.0
6651779	1	200	154	43	1	1	1	2	2	0	1	1	1	1	1	167	15	2	7	5	4	0	0	0	0	0	1	0	0	1	110.0	2.145454545	430.0
8388023	1	210	4409	29	4	1	1	6	1	5	1	4	4	1	1	198	17	6	17	15	9	0	1	0	0	0	0	0	0	0	157.0	2.159235668	1591.0
7562325	1	152	7197	14	1	0	0	1	1	0	0	5	4	2	1	358	6	1	1	0	1	0	0	0	0	0	0	1	0	0	22446.0	2.726766461	153186.0
6657653	1	149	158	7	1	1	1	22	22	0	2	3	3	1	2	53	11	2	3	1	2	0	1	0	0	0	0	0	0	0	2008.0	2.629482071	8090.0
6448256	4	55	152	4	1	0	0	28	20	8	0	3	3	1	1	14	7	2	8	8	6	1	0	1	0	0	0	0	0	1	4165.0	3.618485594	11676.0
6745595	1	37	152	2	1	0	0	6	6	0	0	2	2	1	1	20	7	1	0	0	0	0	0	0	0	0	1	0	0	0	289.0	2.570934256	1669.0
6844398	2	81	27729	14	4	0	0	3	1	2	7	4	4	1	1	394	10	3	3	0	1	0	0	1	0	0	0	0	0	0	989.0	3.532861476	8002.0
6784278	1	41	140	12	1	1	1	4	1	3	1	6	6	2	1	11	16	2	20	18	11	0	0	1	0	0	0	0	0	0	818.0	3.205378973	4567.0
6896828	1	35	10866	14	2	0	0	22	1	21	0	3	0	1	1	45	16	2	13	11	9	0	0	0	0	0	0	0	1	1	288.0	2.614583333	2298.0
7414394	1	147	6823	7	2	1	1	4	1	3	4	5	5	1	1	129	5	2	3	1	2	0	0	0	0	0	0	1	0	0	2272.0	2.533010563	17883.0
6461813	3	42	150	11	1	0	0	11	11	0	0	1	1	1	1	37	9	4	7	5	3	0	0	1	0	0	0	1	0	1	2551.5	2.796993028	7274.0
6976735	1	108	4162	11	1	0	0	8	3	5	0	1	0	1	1	178	22	2	0	0	0	1	0	0	0	0	0	0	0	1	528.0	1.761363636	3543.0
8389554	4	33	40093	8	2	1	1	14	2	12	4	4	4	2	1	383	6	4	13	11	9	1	0	1	0	0	0	0	0	0	8049.5	4.389059592	71841.0
6583651	1	91	154	3	1	0	0	24	24	0	0	1	1	1	1	55	5	2	2	0	1	0	0	0	0	0	0	0	1	1	1281.0	2.085089773	5375.0
7080203	1	122	8309	19	1	0	0	21	1	20	34	4	0	1	1	59	6	3	2	0	1	0	0	0	0	0	0	1	0	0	19747.0	2.584240644	92881.0
7881265	4	53	3575	7	2	0	0	10	2	8	7	3	0	1	1	116	6	4	8	4	3	0	0	0	0	0	0	0	1	0	5593.0	2.656265529	33231.3333
6373688	1	94	153	18	1	0	0	16	16	0	0	5	5	1	1	48	11	1	2	2	1	0	0	0	0	0	0	0	1	1	109.0	2.798165137	309.0
6702243	1	107	164	8	1	2	1	8	8	0	1	1	1	1	1	72	9	1	4	2	2	1	0	0	0	0	0	0	0	0	228.0	1.649122807	1199.0
6538086	1	52	160	5	1	0	0	2	0	2	0	5	5	1	2	0	6	3	1	1	1	0	0	1	0	0	0	0	0	1	1457.0	3.369938229	5701.0
6543040	1	127	147	16	1	0	0	53	53	0	0	5	5	1	1	41	6	3	8	4	3	0	0	0	0	0	0	1	0	1	12502.0	2.493521036	44937.0
6880582	1	170	5767	15	4	1	1	11	1	10	0	2	2	1	1	179	11	2	8	6	4	0	0	0	1	0	0	0	0	1	15.0	1.733333333	95.0
6881531	1	101	6819	1	1	1	1	23	2	21	0	1	1	1	1	49	3	2	3	1	2	0	0	0	0	0	0	1	0	0	725.0	2.714482758	4914.0
6509069	2	56	149	12	1	0	0	4	4	0	0	2	2	1	1	38	16	6	22	17	5	0	0	1	0	0	0	0	0	1	996.0	2.85441767	4218.0
6779330	1	93	163	77	1	0	0	16	14	2	0	3	3	1	1	31	29	4	0	0	0	0	0	0	1	0	0	0	0	1	147.0	2.843537414	740.0
6966321	1	143	10444	24	1	0	0	7	2	5	15	1	0	1	0	575	16	2	2	0	1	1	0	0	0	0	0	0	0	0	1431.0	2.356394129	11544.0
8036931	1	122	6677	25	1	0	0	18	3	15	39	2	0	1	1	446	9	8	4	0	1	0	0	0	0	0	0	1	0	0	3860.0	2.852590673	12185.0
6462752	1	138	149	14	1	0	0	18	18	0	0	3	3	1	1	64	6	3	0	0	0	0	0	0	0	0	0	1	0	0	1643.0	2.27023737	4348.0
6979310	1	125	3927	13	4	1	1	13	1	12	2	4	4	1	1	125	23	5	19	13	9	1	0	0	0	0	0	0	0	1	1081.0	2.471785383	8656.0
6452541	2	90	130	14	1	0	0	20	20	0	0	2	2	2	1	115	2	2	13	11	8	0	0	0	0	0	0	1	1	1	843.5	2.282955673	2409.5
6547226	1	115	150	10	1	0	0	10	10	0	4	4	4	1	1	71	10	2	2	0	1	0	0	0	0	0	1	0	0	1	261.0	1.712643678	1016.0
6440134	1	159	164	9	1	1	1	11	0	11	0	2	2	1	0	0	6	2	8	8	4	1	0	0	0	0	0	0	0	0	3465.0	2.439538239	10555.0
6645846	1	120	139	6	1	0	0	42	42	0	18	2	2	1	1	38	2	2	0	0	0	0	0	0	0	0	0	0	1	1	10816.0	2.633136094	39485.0
6543620	1	70	152	8	1	0	0	10	10	0	22	1	1	1	1	61	8	2	19	13	10	0	1	0	0	0	0	0	0	1	64.0	2.265625	332.0
6428659	1	140	158	7	1	1	1	6	5	1	3	2	2	1	1	31	8	2	3	1	2	0	0	1	0	0	0	0	0	0	1058.0	3.04536862	3222.0
6341216	1	101	140	8	1	1	1	4	4	0	0	1	1	1	1	223	8	4	5	5	3	0	0	0	0	0	0	0	1	1	2497.0	2.24349219	6954.0
6972684	1	118	10507	25	1	0	0	17	3	14	0	1	0	1	1	114	6	2	3	0	1	0	0	0	0	0	0	1	0	1	881.0	2.244040862	5149.0
6504688	1	85	156	4	1	1	1	49	49	0	0	2	2	1	1	64	4	1	4	2	2	0	0	0	0	0	0	1	0	1	2950.0	2.746101694	10874.0
6606721	1	145	139	9	1	0	0	30	30	0	0	3	3	1	1	116	5	3	1	0	1	0	0	0	0	0	0	1	0	1	2003.0	2.287568647	6872.0
6805924	1	169	147	13	1	0	0	24	21	3	6	2	2	1	1	31	5	2	9	7	4	0	0	0	0	0	0	1	0	1	1610.0	2.654037267	6311.0
6939616	5	163	33223	34	4	15	1	7	1	6	6	6	6	1	1	435	6	3	35	30	12	0	1	1	0	0	0	0	0	1	1412.0	3.041154049	11369.0
6589391	1	73	158	1	1	0	0	15	15	0	5	3	3	1	1	56	6	2	13	9	5	0	0	0	1	0	0	0	0	0	69.0	2.623188405	378.0
7333266	4	82	7870	7	2	1	1	12	1	11	2	1	1	1	1	140	8	3	6	4	3	0	0	0	0	0	0	1	0	0	2762.0	2.639041015	22833.0
6893636	3	67	39820	21	2	0	0	27	3	24	0	3	1	2	1	74	10	7	36	23	14	1	0	1	0	0	0	0	0	0	2251.0	3.489541406	18001.6667
7307988	1	114	7115	28	1	1	1	12	3	9	0	1	1	1	1	200	7	7	4	4	2	0	0	0	0	0	0	0	1	0	4461.0	2.472091459	23900.0
6848795	5	23	25778	13	1	0	0	25	1	24	5	2	0	1	1	36	8	2	5	3	3	0	1	0	0	0	0	1	0	0	699.5	2.056846405	4776.5
6995402	3	58	4211	31	2	0	0	22	1	21	6	2	0	1	1	63	4	2	8	6	4	0	0	0	0	0	0	0	1	1	10615.0	2.751483749	71328.0
7333739	1	95	6958	5	1	0	0	15	3	12	8	1	1	1	2	185	7	3	2	0	1	0	0	0	0	0	0	1	0	0	1805.0	3.052077562	13187.0
6958678	1	130	11533	9	1	1	1	17	2	15	4	2	1	2	1	233	7	2	15	10	6	0	0	0	0	0	0	0	1	1	1473.0	2.334691106	7824.0
7453685	1	67	5862	27	1	0	0	7	3	4	8	1	0	1	1	165	13	4	10	7	6	0	0	0	0	0	0	1	0	0	19975.0	2.677947434	130740.0
6884839	1	149	17308	83	5	1	1	34	1	33	0	4	4	1	1	252	9	4	14	14	10	0	0	1	0	0	0	0	0	0	989.0	3.532861476	8002.0
6544707	1	95	156	13	1	1	1	13	8	5	1	6	6	1	2	75	15	2	6	4	3	0	0	0	0	0	0	1	0	1	1295.0	3.01003861	5552.0
6414572	1	159	156	32	1	2	1	3	3	0	27	5	5	1	1	194	16	1	22	17	3	0	0	0	0	0	0	0	1	1	343.0	2.638483965	901.0
6864867	1	120	8587	16	2	1	1	18	3	15	2	1	1	1	1	189	6	3	5	3	3	0	0	0	0	0	0	1	0	1	1985.0	2.323425692	10431.0
6711970	4	193	171	7	1	1	1	11	11	0	3	2	2	1	1	60	8	2	8	6	4	0	0	0	0	0	0	1	0	0	418.0	2.442583732	1933.0
6836312	2	109	149	12	1	1	1	23	23	0	0	1	1	1	1	38	10	2	0	0	0	0	0	0	0	0	0	1	0	0	1610.0	2.654037267	6311.0
7578264	2	160	10017	21	2	0	0	39	3	36	0	1	0	1	1	144	14	3	2	0	1	1	0	0	0	0	0	0	0	0	492.0	1.914634146	6320.0
6861845	2	147	19765	5	1	0	0	25	6	19	2	3	0	1	1	148	10	2	2	0	1	0	0	0	0	0	0	1	0	1	7975.0	2.421344731	41993.0
7454390	1	136	21743	10	2	1	1	8	2	6	1	3	3	1	1	239	8	4	5	3	3	0	0	0	0	0	0	1	0	0	270.0	2.588888888	1037.0
6645701	2	134	161	19	1	3	1	6	6	0	0	2	2	1	1	49	10	3	0	0	0	0	0	0	0	0	0	1	1	0	1670.5	2.331429682	5657.0
6860220	1	84	4711	11	4	0	0	21	2	19	2	1	1	1	1	66	16	3	4	2	3	0	1	0	0	0	0	0	0	1	331.0	1.634441087	1963.0
7141543	2	24	68354	2	1	0	0	28	4	24	0	2	0	1	1	47	7	5	3	0	1	0	0	1	0	0	0	0	0	0	1532.0	3.409268929	11208.0
6799332	1	102	148	13	1	0	0	11	11	0	1	1	1	1	0	75	34	2	2	0	1	1	0	0	0	0	0	0	0	1	230.0	1.491304347	1304.0
6509777	1	103	172	9	1	0	0	25	25	0	5	2	2	1	1	51	7	2	2	0	1	0	0	0	0	0	0	0	1	1	444.0	1.988738738	1600.0
6934571	2	275	14925	43	1	0	0	2	1	1	8	3	0	1	1	203	11	3	4	0	1	1	0	0	0	0	0	1	0	0	1469.5	2.417061735	11478.0
7507015	1	93	2627	18	3	0	0	20	2	18	14	1	1	1	0	143	13	3	2	0	1	0	1	0	0	0	0	0	0	0	299.0	2.381270903	3344.0
6818236	1	169	167	5	1	0	0	20	10	10	0	2	2	1	1	30	11	2	0	0	0	1	0	0	0	0	0	0	0	1	88.0	2.693181818	582.0
6980811	1	110	5894	10	1	0	0	30	3	27	0	1	0	1	1	120	4	3	4	2	3	0	0	0	0	0	0	0	1	1	1473.0	2.334691106	7824.0
6633390	2	78	160	6	1	3	1	48	48	0	0	4	4	1	1	49	6	3	4	2	2	0	0	0	0	0	0	1	0	1	2457.0	2.476214448	8685.0
6660415	5	80	161	13	1	1	1	13	11	2	1	2	2	1	1	43	4	3	8	6	3	0	0	1	0	0	0	0	1	0	790.5	2.911013839	3024.0
6651733	1	93	168	11	1	0	0	6	6	0	0	2	2	1	1	40	3	1	0	0	0	0	0	0	0	0	0	0	1	0	1643.0	2.414485696	6227.0
7997902	1	71	6652	36	6	2	2	28	1	27	4	1	1	1	0	160	22	3	9	7	4	0	0	0	0	0	0	1	0	0	260.0	2.115384615	3029.0
6483187	1	166	168	8	1	0	0	18	18	0	0	4	4	1	1	49	4	2	1	1	1	0	0	0	0	0	0	0	1	1	10435.0	2.568950646	28669.0
6800125	1	40	152	3	1	0	0	15	15	0	2	2	2	2	1	22	13	2	2	0	1	0	0	1	0	0	0	0	0	1	378.0	2.613756613	1987.0
7249155	1	108	10007	44	1	0	0	26	5	21	0	1	0	1	1	258	7	7	0	0	0	0	0	0	0	0	0	1	0	0	17884.0	2.602605681	110765.0
6601940	1	55	154	12	1	2	1	7	7	0	18	7	7	1	1	54	9	5	14	10	3	0	1	0	0	0	0	0	0	0	2008.0	2.629482071	8090.0
6433254	5	61	146	0	0	0	0	11	9	2	0	1	1	1	1	19	0	2	0	0	0	1	0	0	0	0	0	0	0	1	413.0	2.622276029	1400.0
6514547	1	109	157	22	1	0	0	7	7	0	0	1	1	1	1	54	14	4	4	4	1	1	0	0	0	0	0	0	0	0	451.0	2.596452328	2001.0
7455775	1	144	15860	2	2	1	1	7	2	5	1	5	5	1	1	161	20	2	5	1	2	0	0	1	0	0	0	0	0	0	468.0	2.267094017	4542.0
6939993	5	122	14345	12	3	1	1	7	1	6	0	1	1	1	1	213	8	4	7	5	4	0	0	1	0	0	0	0	0	0	1724.0	4.057188851	13573.5
6825562	2	67	151	21	1	0	0	9	9	0	4	4	4	1	1	34	7	2	0	0	0	0	0	0	0	0	0	0	1	0	11190.0	2.675067024	50675.0
6573093	1	57	154	4	1	0	0	2	2	0	0	2	2	1	1	32	6	2	23	15	11	0	0	1	0	0	0	0	0	1	2551.0	3.093688749	11442.0
6662335	2	102	166	16	1	1	1	10	10	0	0	1	1	1	1	58	5	4	4	2	2	0	0	0	0	0	0	1	1	1	1638.0	2.080851063	6213.5
6542783	1	166	165	4	1	1	1	6	6	0	4	2	2	1	1	125	8	2	6	4	3	0	0	0	0	0	0	1	0	0	1.0	2.0	1.0
6860388	1	127	2759	16	1	0	0	8	2	6	1	1	0	1	0	85	24	2	2	0	1	0	1	0	0	0	0	0	0	0	1342.0	1.948584202	10535.0
6635537	5	182	154	3	1	0	0	19	15	4	1	5	5	1	1	47	2	3	2	0	1	0	0	0	0	0	0	0	1	1	10816.0	2.633136094	39485.0
6915705	1	116	10559	29	2	0	0	22	5	17	0	2	0	1	1	261	14	2	0	0	0	0	0	0	0	0	0	1	0	1	475.0	2.437894736	2609.0
7810869	1	181	6367	19	1	0	0	10	1	9	10	1	0	1	1	389	4	2	4	0	1	0	1	0	0	0	0	0	0	0	568.0	2.330985915	5849.0
6536763	3	151	163	9	1	1	1	56	9	47	0	1	1	1	0	30	20	2	24	24	15	1	0	0	0	0	0	0	0	1	703.0	1.994310099	2353.0
6647346	1	91	155	14	1	0	0	27	27	0	0	1	1	1	1	43	15	3	0	0	0	0	0	0	0	0	0	1	0	1	2003.0	2.287568647	6872.0
6356227	1	149	152	4	1	0	0	27	27	0	0	2	2	1	1	46	9	2	0	0	0	0	0	0	0	0	0	1	0	1	627.0	2.124401913	1740.0
8153186	1	202	12299	23	2	3	1	6	1	5	1	2	2	1	1	282	5	3	4	0	1	0	0	0	0	0	0	0	1	0	2598.0	2.560046189	22434.0
6895614	1	83	3885	26	3	0	0	4	2	2	0	1	0	1	0	90	32	2	0	0	0	1	0	0	0	0	0	0	0	0	528.0	1.761363636	3543.0
7461644	2	133	6811	10	2	1	1	6	3	3	1	2	2	1	1	165	10	2	6	4	3	0	0	0	0	0	1	0	0	0	370.0	2.64054054	3429.0
6622139	1	175	144	2	1	1	1	7	7	0	0	3	3	1	1	121	4	4	2	2	1	0	0	0	0	0	0	1	0	1	12502.0	2.493521036	44937.0
6387706	1	93	156	39	1	0	0	12	12	0	0	1	1	1	1	58	9	2	3	3	2	0	0	0	0	0	0	1	0	0	3432.0	2.654428904	9550.0
6595683	2	131	137	11	1	0	0	15	15	0	0	1	1	1	0	38	20	1	0	0	0	0	0	0	0	0	0	1	0	0	150.0	1.86	566.0
7690731	2	144	2801	22	4	1	1	10	2	8	5	1	1	1	1	180	24	6	11	9	6	1	0	0	0	0	0	0	0	0	624.5	2.101822296	5802.0
6788150	1	106	148	17	1	0	0	3	3	0	28	3	3	3	1	48	6	2	10	6	5	0	0	0	0	0	0	0	1	1	582.0	2.001718213	2507.0
7173231	3	104	3543	5	1	0	0	8	3	5	2	1	1	1	0	153	5	3	2	0	1	0	0	0	0	0	0	0	1	0	10499.0	2.786360605	81827.0
6461569	4	124	152	7	1	0	0	20	20	0	0	1	1	1	1	62	10	2	0	0	0	1	0	0	0	0	0	0	0	0	1729.3333	2.407740254	5288.0
6480723	1	158	148	151	1	0	0	13	13	0	0	5	5	2	1	51	9	2	9	8	5	0	0	0	0	0	0	0	1	1	2497.0	2.24349219	6954.0
7785909	1	46	3966	8	3	1	1	9	1	8	11	1	1	1	1	105	7	3	5	3	3	0	0	0	0	0	0	0	1	0	15600.0	2.821410256	119110.0
6906793	2	116	56285	25	2	0	0	30	4	26	5	2	0	1	1	141	7	2	17	13	4	0	0	0	0	0	0	1	1	1	1839.0	2.236845585	11307.5
6604650	1	119	157	4	1	0	0	7	7	0	6	1	1	1	1	50	7	2	2	0	1	0	0	0	0	0	0	1	0	1	119.0	1.991596638	453.0
6827506	1	129	157	3	1	0	0	4	3	1	0	1	1	1	0	73	9	2	0	0	0	0	0	0	0	0	0	1	0	1	4085.0	2.488616891	16929.0
7406585	1	100	11693	17	4	1	1	58	2	56	10	2	2	1	1	252	8	5	25	23	13	0	0	0	0	0	0	1	0	0	19975.0	2.677947434	130740.0
8285070	1	243	12120	15	1	0	0	16	3	13	1	3	0	1	1	181	10	4	4	2	2	0	0	0	0	0	0	1	0	0	8129.0	2.469430434	50261.0
6415334	1	194	150	3	1	0	0	30	30	0	0	1	1	1	1	63	6	5	2	0	1	0	0	0	0	0	0	1	0	0	11322.0	2.466172054	32435.0
6427351	2	135	169	12	1	0	0	24	24	0	0	3	3	2	1	65	21	3	7	7	4	1	0	0	0	0	0	1	0	1	2235.0	2.296883547	6730.5
8387176	1	113	3440	18	1	0	0	11	1	10	2	2	0	1	1	209	30	3	2	0	1	1	0	0	0	0	0	0	0	0	643.0	1.953343701	8146.0
6665878	1	36	173	4	1	0	0	2	2	0	0	1	1	1	1	80	29	1	0	0	0	1	0	0	0	0	0	0	0	0	195.0	1.358974358	1074.0
8187870	2	61	9208	5	2	1	1	6	1	5	2	3	3	1	1	37	10	6	13	11	9	0	0	1	0	0	0	0	0	0	3584.0	3.222935267	35758.0
6826031	3	154	157	32	1	1	1	13	13	0	0	2	2	1	2	72	8	1	0	0	0	0	0	0	0	0	0	0	1	1	356.0	3.109550561	1612.0
7904800	1	73	6153	22	1	0	0	19	3	16	13	4	0	1	1	302	9	5	4	0	1	0	0	0	0	0	0	1	0	0	31344.0	2.750542368	215356.0
6754032	2	117	161	3	1	0	0	15	13	2	0	2	2	1	1	47	8	4	1	0	1	0	0	0	0	0	0	1	0	0	3186.0	2.758003766	14060.0
7717886	1	165	18223	397	8	0	0	33	2	31	30	1	0	1	1	247	23	4	96	63	26	1	0	0	0	0	0	0	0	0	2164.0	2.732439926	15263.0
6351408	1	49	148	8	1	1	1	9	8	1	0	2	2	1	1	41	8	2	9	9	6	0	0	0	0	0	0	1	0	1	2226.0	2.249326145	6661.0
7024311	4	75	14868	7	2	1	1	7	2	5	0	4	4	1	1	141	7	7	18	18	12	0	0	1	0	0	0	1	0	0	2425.5	3.001619645	16642.0
6970693	1	148	9500	9	1	0	0	27	3	24	2	2	2	1	1	120	1	3	10	8	6	0	0	0	0	0	0	0	1	1	1644.0	2.25486618	9302.0
6661999	1	87	154	3	1	0	0	14	14	0	0	2	2	1	1	60	4	3	1	0	1	0	0	0	0	0	0	0	1	0	2784.0	2.303520114	9738.0
6490185	1	127	156	3	1	2	1	8	5	3	0	3	3	1	1	81	7	1	12	12	6	0	0	0	0	0	0	0	1	1	515.0	2.005825242	1539.0
6584463	1	104	147	24	1	1	1	8	8	0	0	5	5	1	1	72	5	1	13	9	5	0	0	0	0	0	0	1	0	0	12502.0	2.493521036	44937.0
6720847	1	59	148	17	1	2	1	20	18	2	0	2	2	1	1	41	7	2	9	7	6	0	0	0	0	0	0	0	1	1	385.0	2.244155844	1749.0
7607692	1	143	4842	28	1	0	0	20	3	17	0	2	0	1	0	165	7	3	2	0	1	0	1	0	0	0	0	0	0	0	925.0	2.304864864	10042.0
6843288	1	141	6331	5	3	1	1	12	6	6	0	3	3	1	1	106	4	2	5	3	3	0	1	0	0	0	0	0	0	0	285.0	2.280701754	1754.0
6368424	1	137	152	4	1	2	1	8	2	6	0	6	6	1	1	134	13	4	12	12	5	0	0	0	0	0	0	0	1	1	472.0	2.69279661	1294.0
6910852	1	106	4290	13	1	0	0	20	3	17	0	6	0	1	1	97	13	2	10	8	5	0	0	0	0	0	1	0	0	1	336.0	2.431547619	1998.0
6609712	1	249	150	15	1	0	0	3	3	0	0	1	1	1	0	235	38	2	1	0	1	0	0	0	0	0	0	1	0	1	310.0	1.867741935	1225.0
6637452	3	162	156	11	1	0	0	22	22	0	0	1	1	1	1	42	30	1	0	0	0	0	1	0	0	0	1	0	0	1	481.6667	2.25214486	1936.3333
6364329	1	108	166	14	1	0	0	28	28	0	0	5	5	2	1	33	12	3	4	4	2	0	1	0	0	0	0	0	0	1	221.0	1.452488687	682.0
6555123	1	118	141	20	1	0	0	4	4	0	28	2	2	1	1	22	8	1	5	0	1	1	0	0	0	0	0	0	0	1	2313.0	2.416342412	8243.0
6888413	1	210	10389	3	1	0	0	4	4	0	0	3	3	1	1	201	3	1	1	0	1	0	0	0	0	0	0	0	1	1	413.0	1.888619854	2467.0
6493494	2	145	156	10	1	1	1	22	4	18	0	2	2	1	1	23	6	3	8	8	6	0	0	0	0	0	0	1	0	1	3409.0	2.311234966	9111.0
7928268	3	143	9729	16	3	0	0	3	2	1	0	5	5	1	2	82	12	1	5	3	3	0	0	1	0	0	0	0	0	0	1886.0	3.619300106	20892.0
6458536	2	90	144	9	1	0	0	16	16	0	0	1	1	1	1	118	6	3	4	2	3	0	0	1	0	0	0	0	0	1	1505.0	3.01272107	4464.0
6516568	1	188	167	8	1	1	1	3	3	0	1	1	1	1	1	146	34	2	5	3	3	0	0	0	0	1	0	0	0	0	283.0	1.710247349	1195.0
6416056	1	119	162	13	1	0	0	5	5	0	0	1	1	1	1	60	18	3	0	0	0	1	0	0	0	0	0	0	0	0	615.0	1.830894308	1650.0
7091416	1	160	10493	17	1	0	0	15	2	13	0	4	0	1	1	235	5	1	10	10	8	0	0	0	0	0	0	0	1	0	306.0	2.173202614	1924.0
6424452	3	113	147	1	1	1	1	9	9	0	0	5	5	1	1	35	28	2	10	10	6	0	0	0	0	0	0	1	0	1	1137.0	2.751978891	3263.0
6903460	1	137	11953	8	2	2	1	18	4	14	0	4	4	1	1	201	12	2	7	5	4	0	0	0	0	0	0	0	1	0	10038.0	2.722056186	60713.0
6358530	1	16	156	2	1	0	0	17	17	0	0	4	4	2	1	23	8	1	19	16	10	1	0	0	0	0	0	0	0	1	7737.0	3.317952694	21664.0
6366573	1	171	155	9	1	1	1	12	12	0	0	2	2	1	1	82	8	5	24	24	15	0	0	0	0	0	0	0	1	1	1060.0	2.441509433	3079.0
6582725	3	45	162	9	1	0	0	14	14	0	0	2	2	1	1	16	5	2	9	6	5	1	0	0	0	0	0	0	0	0	7202.0	3.421688419	28866.0
6745903	2	83	137	10	1	0	0	16	14	2	1	1	1	1	0	29	13	2	4	2	3	0	1	1	0	0	0	0	0	0	1052.5	2.386726564	5762.5
6905738	3	224	16815	30	2	0	0	50	1	49	2	4	0	1	1	292	13	3	2	0	1	0	1	1	0	0	0	0	0	0	705.5	2.940157923	5867.0
7441447	1	73	39219	10	1	0	0	48	2	46	16	3	0	1	1	221	10	2	2	0	1	0	0	0	0	0	0	1	0	0	1334.0	2.48125937	10103.0
6645948	3	75	139	17	1	0	0	19	18	1	0	2	2	1	0	20	18	1	0	0	0	1	0	0	0	0	0	0	0	1	7202.0	3.421688419	28866.0
6570505	1	136	142	111	1	0	0	15	15	0	0	1	1	1	1	85	18	5	0	0	0	0	0	0	0	0	0	1	0	1	695.0	2.198561151	3370.0
6870624	2	62	11251	0	0	0	0	25	2	23	15	2	0	1	1	127	0	3	2	0	1	0	0	0	0	0	0	1	0	1	2983.0	2.714381495	19668.0
7294671	2	160	6016	13	2	0	0	15	3	12	18	2	0	1	1	76	7	4	19	16	10	0	0	1	0	0	0	0	0	0	588.0	3.141156462	6490.0
7396003	1	127	9740	15	2	1	1	6	1	5	1	2	2	1	1	229	8	5	9	7	4	0	0	0	0	0	1	0	0	0	199.0	2.226130653	2251.0
6819738	1	244	162	6	1	0	0	45	45	0	0	1	1	1	1	52	4	2	0	0	0	1	0	0	0	0	0	0	0	1	2968.0	2.539757412	17456.0
7563951	3	153	12725	7	2	0	0	5	4	1	0	1	0	1	1	46	14	3	4	0	1	1	0	0	0	0	0	0	0	0	762.0	2.237532808	5350.0
6788870	1	55	140	40	1	0	0	11	11	0	0	2	2	1	1	36	7	2	0	0	0	0	0	0	0	0	0	1	0	1	4085.0	2.488616891	16929.0
6501183	1	78	154	3	1	2	1	8	8	0	29	5	5	1	2	68	4	1	12	9	7	0	0	0	0	0	0	0	1	0	10435.0	2.568950646	28669.0
6476513	7	79	154	24	1	0	0	9	9	0	0	1	1	1	0	269	18	2	0	0	0	0	0	0	0	0	1	0	1	0	352.5	2.100286757	1003.0
6605318	1	133	152	16	1	0	0	4	3	1	0	2	2	1	1	63	17	1	17	15	12	0	1	0	0	0	0	0	0	1	1066.0	2.865853658	4162.0
7458250	1	82	5015	8	1	0	0	17	3	14	0	1	1	1	1	70	7	2	5	3	3	0	0	0	0	0	0	1	0	0	515.0	2.504854368	3827.0
6878211	2	90	6205	8	3	1	1	8	1	7	1	1	1	1	1	138	7	3	8	6	4	0	0	1	0	0	0	0	1	1	5374.0	2.85539429	33291.5
7023777	1	126	41717	12	2	1	1	26	1	25	2	3	3	1	1	192	12	5	4	2	3	0	0	0	0	0	0	1	0	0	3507.0	2.67835757	20149.0
6943912	1	142	11611	5	2	1	1	4	1	3	0	3	3	1	1	98	5	5	2	2	1	0	0	0	0	0	0	1	0	1	14038.0	2.502208291	73134.0
6747385	1	108	167	11	1	1	1	16	16	0	1	4	4	1	1	52	9	2	2	0	1	0	0	0	0	0	0	0	1	1	1207.0	2.445733222	4427.0
6940026	2	100	9142	21	1	0	0	35	8	27	13	2	0	1	1	104	5	3	2	0	1	0	1	0	0	0	0	1	0	1	489.0	2.273368683	3405.0
6543599	1	118	175	8	1	1	1	13	13	0	5	1	1	1	1	35	6	1	14	12	8	0	1	0	0	0	0	0	0	0	862.0	2.13225058	3642.0
6787921	1	191	150	3	1	1	1	8	8	0	17	1	1	1	1	54	6	2	5	1	2	0	0	0	0	0	0	0	1	1	11190.0	2.675067024	50675.0
7094697	3	154	3152	2	1	1	1	18	2	16	0	3	3	1	1	51	3	2	4	2	2	0	0	0	0	0	0	0	1	0	10615.0	2.751483749	71328.0
7524052	1	159	6447	2	1	0	0	14	1	13	0	1	0	1	1	162	36	2	2	0	1	0	0	0	0	0	0	1	0	0	229.0	2.11790393	2234.0
7082948	1	60	13592	66	6	0	0	2	2	0	2	1	0	1	1	184	19	4	5	0	1	1	0	0	0	0	0	0	0	0	139.0	1.474820143	1314.0
6627849	1	79	166	5	1	0	0	41	41	0	8	2	2	1	1	32	11	2	4	2	2	0	1	0	0	0	0	0	0	1	984.0	2.546747967	3681.0
6786323	1	141	169	12	1	0	0	25	0	25	0	1	1	1	1	0	27	2	14	12	9	0	1	0	0	0	0	0	0	0	750.0	2.14	4392.0
6489909	1	106	165	16	1	1	1	23	18	5	0	2	2	1	1	98	8	1	8	6	4	0	0	0	0	0	0	0	1	1	982.0	1.98472505	2490.0
7345552	2	106	10976	8	3	2	1	10	3	7	3	4	4	1	1	189	14	3	8	4	3	0	0	0	0	0	0	0	1	0	305.0	2.203278688	2797.0
6824120	1	91	163	8	1	2	1	5	5	0	7	3	3	1	1	59	14	2	0	0	0	0	0	0	0	0	1	0	0	1	737.0	2.616010854	3580.0
7867691	1	117	8931	17	1	0	0	7	1	6	13	4	0	1	1	245	10	3	2	0	1	0	0	0	0	0	0	1	0	0	1104.0	2.774456521	10311.0
6411465	2	86	184	16	1	2	1	5	5	0	13	7	7	1	1	57	12	2	6	4	3	0	0	0	0	0	0	1	0	0	2676.0	2.714872944	7924.0
6786407	1	88	170	6	1	1	1	8	8	0	0	1	1	1	1	70	7	5	1	1	1	0	0	0	0	0	0	1	0	0	2860.0	2.343356643	11608.0
6370291	1	89	162	1	1	0	0	10	10	0	0	1	1	1	1	26	2	3	0	0	0	0	0	0	0	0	0	1	0	1	3409.0	2.311234966	9111.0
6374414	1	237	161	8	1	0	0	37	37	0	0	1	1	1	1	54	38	2	1	1	1	1	0	0	0	0	0	0	0	0	275.0	1.443636363	879.0
6697625	1	112	151	10	1	1	1	21	21	0	0	1	1	1	1	66	6	3	7	7	4	0	0	0	0	0	0	0	1	0	1452.0	2.305096418	6351.0
6761998	1	120	153	11	1	1	1	10	10	0	4	4	4	1	1	55	3	2	7	5	4	0	0	0	0	0	0	0	1	1	1210.0	3.022314049	5568.0
6692329	3	56	171	12	1	0	0	6	6	0	24	1	1	1	1	31	6	1	3	0	1	1	0	0	0	0	0	0	0	1	185.0	1.553246753	1068.5
6691217	1	140	158	5	1	0	0	12	12	0	3	4	4	3	1	117	4	3	2	0	1	0	0	0	0	0	0	1	0	0	14159.0	2.464157073	59096.0
6797124	2	100	145	17	1	0	0	14	13	1	3	1	1	1	0	41	18	2	2	0	1	0	1	1	0	0	0	0	0	1	1052.5	2.386726564	5762.5
7059018	1	117	8026	23	2	1	1	6	1	5	1	2	2	1	1	359	14	4	8	6	5	0	0	0	0	1	0	0	0	0	145.0	2.096551724	944.0
6846413	1	186	8676	66	6	1	1	25	2	23	0	6	6	1	1	174	16	6	79	75	36	0	1	0	0	0	0	0	0	1	1352.0	2.502958579	10185.0
7234876	1	149	10947	10	3	1	1	15	1	14	0	3	3	1	1	245	8	2	12	10	7	0	0	0	0	0	0	1	0	0	4044.0	2.59297725	29122.0
6759330	1	125	150	6	1	0	0	8	7	1	54	3	3	1	1	70	3	2	6	0	1	0	0	0	0	0	0	0	1	1	11190.0	2.675067024	50675.0
7401042	1	113	14819	5	1	0	0	16	2	14	0	1	0	1	0	187	8	6	0	0	0	0	0	0	0	0	0	1	0	0	1540.0	2.807792207	3046.0
6808960	1	75	145	10	1	0	0	14	14	0	7	1	1	1	1	28	3	2	0	0	0	0	0	0	0	0	0	0	1	1	11190.0	2.675067024	50675.0
7272762	1	62	10605	13	1	0	0	20	3	17	0	4	0	1	1	63	8	2	3	1	2	0	0	0	0	0	0	1	0	0	2359.0	2.465027554	15611.0
6976710	1	123	4059	25	1	0	0	10	1	9	0	1	0	1	0	224	31	3	0	0	0	0	0	0	0	0	1	0	0	0	640.0	1.934375	4645.0
7718611	2	32	57466	19	5	1	1	8	1	7	15	10	10	1	1	426	7	3	10	8	7	1	0	1	0	0	0	0	0	0	5101.5	3.702712483	43440.0
6816488	1	61	149	6	1	0	0	13	13	0	0	2	2	1	1	69	4	5	0	0	0	0	0	0	0	0	0	0	1	1	3032.0	2.438324538	11862.0
6560269	1	148	160	2	1	0	0	1	1	0	0	3	3	1	1	93	11	3	0	0	0	0	0	0	0	0	0	0	1	1	979.0	2.561797752	3025.0
7491671	1	112	7838	8	2	1	1	7	3	4	13	2	2	1	1	153	7	5	13	11	8	0	1	0	0	0	0	0	0	0	923.0	3.41928494	8380.0
7377580	1	87	12618	15	1	0	0	12	1	11	0	1	0	1	0	73	6	1	0	0	0	0	1	0	0	0	0	0	0	0	643.0	2.385692068	6146.0
7032121	2	171	6911	4	1	0	0	12	6	6	0	1	0	1	1	142	6	3	2	0	1	0	0	0	0	0	0	1	0	1	394.0	2.398477157	1775.0
6354073	1	128	160	3	1	0	0	4	2	2	0	2	2	1	1	198	3	2	7	7	4	0	0	0	0	0	1	0	0	1	273.0	2.483516483	738.0
6614820	1	103	157	5	1	1	1	6	6	0	16	2	2	1	1	52	11	3	16	12	4	0	0	0	0	0	0	0	1	1	979.0	2.561797752	3025.0
7484514	1	79	4967	139	7	0	0	20	3	17	16	2	0	1	1	133	31	1	3	0	1	0	1	0	0	0	0	0	0	0	364.0	2.623626373	4606.0
6617189	1	107	157	3	1	0	0	15	15	0	0	5	5	1	1	39	1	1	1	1	1	0	0	0	0	0	0	0	1	1	10816.0	2.633136094	39485.0
6401353	1	150	168	10	1	3	1	23	22	1	0	1	1	1	1	42	5	1	2	0	1	0	0	0	0	0	1	0	0	0	258.0	2.356589147	853.0
8189839	1	127	11248	2	1	0	0	6	2	4	11	2	0	1	1	72	18	3	4	0	1	0	0	0	0	0	0	0	1	0	1877.0	2.383058071	8923.0
7802547	1	117	17961	13	2	1	1	27	3	24	0	2	2	1	1	178	6	3	5	3	3	0	0	0	0	0	1	0	0	0	308.0	2.428571428	3285.0
6453619	2	126	186	10	1	1	1	27	27	0	0	1	1	1	1	56	9	2	10	10	8	0	0	0	0	1	0	0	0	0	267.5	1.475872093	804.5
6615534	1	98	156	45	1	0	0	18	18	0	0	3	3	3	1	48	15	4	10	9	7	1	0	0	0	0	0	0	0	1	159.0	1.641509433	491.0
6560536	2	209	154	61	1	0	0	25	25	0	0	2	2	1	1	49	12	2	7	7	4	0	0	1	0	0	0	0	1	1	1392.5	2.151760057	4869.5
6455368	1	69	171	10	1	1	1	9	9	0	11	1	1	1	1	83	4	1	5	2	2	0	0	0	0	0	0	0	1	0	10435.0	2.568950646	28669.0
6545223	1	68	163	5	1	0	0	9	9	0	2	1	1	1	0	45	9	2	2	0	1	0	0	0	0	0	0	0	1	0	442.0	2.669683257	1613.0
7379073	1	178	9437	9	1	1	1	38	4	34	0	2	2	1	1	155	10	4	4	2	2	0	0	0	0	0	0	1	0	0	2134.0	2.368322399	17755.0
6750151	1	84	166	10	1	1	1	13	9	4	7	1	1	1	1	25	9	3	14	12	7	0	0	0	0	0	0	0	1	1	11190.0	2.675067024	50675.0
7419362	1	117	6950	11	1	0	0	12	3	9	0	1	0	1	1	171	8	2	2	2	1	0	0	0	0	0	1	0	0	0	334.0	2.47005988	3117.0
6402891	1	42	159	5	1	0	0	10	10	0	0	2	2	1	1	47	6	1	1	1	1	0	0	0	1	0	0	0	0	1	198.0	2.419191919	559.0
6899114	1	108	5836	8	1	0	0	13	9	4	6	1	0	1	0	135	27	3	2	0	1	0	0	0	0	0	0	1	0	1	328.0	2.521341463	2028.0
8236882	2	49	9164	33	6	1	1	13	4	9	7	3	2	2	1	107	15	8	22	20	15	0	1	1	0	0	0	0	0	0	228.5	2.717051597	2292.0
6952008	1	91	11968	1	1	0	0	30	2	28	1	1	0	1	1	92	5	1	4	0	1	0	0	0	0	0	0	1	0	1	438.0	2.424657534	2639.0
6996008	1	303	25049	108	6	0	0	8	2	6	6	3	0	1	1	126	12	2	35	8	6	0	0	0	0	0	0	1	0	1	2507.0	2.320702034	15993.0
6703011	1	133	152	14	1	0	0	9	7	2	0	3	3	2	1	33	12	3	6	1	2	1	0	0	0	0	0	0	0	1	262.0	2.541984732	1575.0
7521868	1	137	8801	6	1	1	1	12	1	11	0	5	5	1	1	153	6	3	6	4	4	0	0	0	0	0	0	0	1	0	1672.0	2.857655502	16755.0
6545539	1	269	165	3	1	1	1	10	6	4	0	3	3	1	1	26	10	3	8	8	5	0	0	0	0	0	0	0	1	1	130.0	1.923076923	454.0
6802972	1	47	141	31	1	0	0	6	6	0	0	3	3	2	1	23	10	3	2	0	1	0	1	0	0	0	0	0	0	1	1575.0	2.452698412	8833.0
7516557	1	113	9852	10	1	0	0	19	3	16	1	1	0	1	0	144	11	3	2	0	1	0	0	0	0	0	0	1	0	0	160.0	1.85	1467.0
6861494	1	70	88393	234	12	0	0	67	6	61	177	1	0	1	1	76	22	3	91	85	19	0	0	1	0	0	0	0	0	1	557.0	3.245960502	5124.0
6717134	1	117	181	3	1	1	1	25	25	0	4	1	1	1	1	33	4	3	8	6	4	0	0	0	0	0	0	0	1	0	1968.0	2.62957317	8398.0
6863552	1	88	7450	22	2	0	0	47	6	41	0	2	0	1	1	119	28	1	2	2	1	0	0	0	0	0	0	0	1	1	2083.0	2.086413826	13989.0
6395972	1	141	172	6	1	0	0	25	25	0	0	4	4	1	1	45	13	2	3	3	3	0	0	0	0	0	0	0	1	1	10435.0	2.568950646	28669.0
7973692	1	127	14689	70	1	0	0	20	3	17	0	3	0	1	1	116	10	3	10	8	7	0	0	0	0	0	0	0	1	0	1408.0	2.430397727	13549.0
6987249	1	116	4999	5	1	1	1	5	1	4	4	2	2	1	1	95	10	2	5	3	3	0	0	0	0	0	0	0	1	1	1199.0	2.554628857	7063.0
6664767	3	122	164	37	1	3	1	13	13	0	0	3	3	1	1	67	12	2	9	7	4	0	0	0	0	0	0	0	1	1	529.5	2.355950832	1984.5
6471411	2	157	162	8	1	1	1	11	3	8	0	1	1	1	0	24	65	2	3	1	2	0	0	0	0	0	1	0	0	0	523.0	2.292543021	1574.0
6952206	1	94	24945	5	1	0	0	72	7	65	0	1	0	1	1	124	4	3	0	0	0	0	0	0	0	0	0	1	0	1	529.0	2.412098298	3462.0
7470220	3	54	3980	5	1	0	0	10	1	9	0	1	0	1	0	337	24	2	2	0	1	1	1	0	0	0	0	0	0	0	357.3333	1.536767389	3666.0
6943774	1	97	15725	34	1	0	0	13	4	9	7	1	1	1	1	140	5	4	2	0	1	0	0	0	0	0	0	1	0	0	1985.0	2.323425692	10431.0
7205393	2	112	2501	3	2	1	1	11	2	9	3	3	3	1	1	114	20	5	10	8	6	0	0	1	0	0	0	0	0	0	1678.0	3.673420738	10944.0
8443227	1	62	12398	15	1	0	0	12	2	10	6	5	0	1	1	183	11	5	2	0	1	0	0	0	0	0	0	1	0	0	41590.0	2.723274825	294445.0
7086691	1	220	19388	9	1	0	0	18	4	14	18	3	0	1	1	60	37	3	4	2	3	0	1	0	0	0	0	0	0	0	661.0	2.41301059	4837.0
6994351	1	83	5214	8	1	0	0	8	4	4	12	1	0	1	1	171	38	2	2	0	1	0	0	0	0	0	1	0	0	1	195.0	2.225641025	1818.0
6395149	1	34	133	55	1	0	0	39	36	3	0	1	1	1	1	32	10	4	9	9	6	0	0	1	0	0	0	0	0	0	1058.0	3.04536862	3222.0
6785369	1	99	145	74	1	0	0	32	32	0	1	5	5	1	1	42	14	3	3	0	1	0	0	0	0	0	0	0	1	1	1906.0	2.352570828	7658.0
7486082	3	164	26019	29	3	2	1	6	6	0	1	4	4	1	1	153	10	2	18	12	7	0	0	0	0	0	0	1	1	0	1426.5	2.36263107	12267.0
6884733	1	89	9207	22	1	0	0	25	9	16	0	4	0	1	1	117	6	3	0	0	0	0	0	0	0	0	0	0	1	1	10038.0	2.722056186	60713.0
6671526	1	114	153	5	1	2	1	12	10	2	0	5	5	1	1	56	8	3	0	0	0	1	0	0	0	0	0	0	0	1	3933.0	2.489956775	14488.0
6385229	1	123	175	4	1	1	1	3	2	1	0	1	1	1	1	111	11	3	2	2	1	0	0	0	0	0	0	0	1	1	746.0	2.556300268	2046.0
6450592	2	119	162	8	1	1	1	2	2	0	0	5	5	1	1	74	4	1	8	6	4	0	1	0	0	0	0	1	0	1	5884.5	2.37066992	16889.0
7440140	1	39	8161	15	1	0	0	28	3	25	0	3	0	1	1	106	7	3	2	0	1	0	0	0	0	0	0	1	0	0	618.0	2.446601941	5406.0
6897596	1	69	16162	16	4	1	1	39	2	37	0	1	1	1	3	65	25	2	10	5	4	0	0	0	0	0	0	0	1	1	958.0	2.61795407	5385.0
6979660	4	126	7781	66	1	0	0	4	1	3	11	3	0	1	1	118	13	2	4	0	1	0	1	0	1	0	1	0	0	1	812.3333	2.675930732	6193.6667
6684455	1	148	160	8	1	1	1	34	34	0	0	1	1	1	1	43	39	2	0	0	0	0	0	0	0	1	0	0	0	0	173.0	1.716763005	870.0
7595868	1	247	5844	4	1	1	1	1	1	0	0	1	1	1	0	163	20	4	6	4	4	0	0	0	0	0	0	1	0	0	3663.0	2.856947856	34194.0
6941765	1	69	4850	10	1	2	1	7	1	6	9	1	1	1	1	193	10	2	2	0	1	0	0	0	0	0	1	0	0	1	238.0	2.487394957	1907.0
6745343	1	88	162	6	1	0	0	6	6	0	0	4	4	2	1	129	3	4	0	0	0	0	0	0	0	0	0	1	0	0	14159.0	2.464157073	59096.0
8070356	4	80	3571	17	2	1	1	8	2	6	0	2	2	1	1	118	10	3	4	2	2	0	0	1	0	0	0	1	0	0	658.6667	2.81516089	6556.6667
7159620	1	102	26863	31	6	0	0	5	1	4	26	1	0	1	1	159	25	3	5	3	3	0	0	0	0	0	1	0	0	0	477.0	2.012578616	5751.0
7793661	5	72	12706	15	1	0	0	7	2	5	3	1	0	1	0	169	9	2	6	3	4	1	0	0	0	0	0	0	0	0	2571.0	2.687670167	20064.0
6717853	1	78	165	1	1	0	0	19	19	0	0	2	2	1	1	63	7	2	4	0	1	0	0	0	0	0	0	1	0	0	2290.0	2.228384279	11207.0
6624606	3	143	156	13	1	1	1	6	6	0	7	2	2	1	1	212	5	1	3	1	2	0	0	0	0	0	0	1	1	0	527.0	2.419797179	1869.5
7111861	1	78	9106	11	2	0	0	6	1	5	7	1	0	1	0	47	16	2	2	0	1	0	1	0	0	0	0	0	0	0	111.0	1.603603603	782.0
6427550	1	105	148	7	1	0	0	18	18	0	0	1	1	1	1	79	6	2	2	0	1	0	0	0	0	0	1	0	0	1	859.0	2.122235157	2541.0
6397863	1	143	187	15	1	0	0	35	35	0	0	1	1	1	1	77	28	1	2	2	1	0	1	0	0	0	0	0	0	1	587.0	2.402044293	1682.0
6399178	1	201	157	16	1	0	0	24	24	0	0	1	1	1	1	68	18	3	0	0	0	0	1	0	0	0	0	0	0	0	3122.0	2.780909673	8875.0
7203802	1	135	13565	12	2	0	0	31	3	28	9	7	7	1	1	154	8	4	3	1	2	0	0	0	0	0	0	1	0	0	17884.0	2.602605681	110765.0
7482921	2	114	8207	40	4	1	1	19	3	16	1	3	3	1	1	171	8	4	5	3	3	0	0	0	0	0	0	1	1	0	1425.5	2.564935276	13436.0
6662673	3	131	130	70	1	0	0	31	31	0	0	1	1	1	1	57	12	3	0	0	0	0	1	1	0	0	0	0	0	0	244.3333	2.428754414	1029.0
7317422	1	147	6461	8	4	1	1	10	1	9	0	3	3	1	1	100	4	1	8	6	5	0	0	0	0	0	0	0	1	0	988.0	2.362348178	7724.0
6904765	1	103	7563	11	1	1	1	20	2	18	9	4	4	1	1	114	6	2	9	7	5	0	0	0	0	0	1	0	0	1	46.0	2.739130434	314.0
6909789	1	86	7034	16	4	1	1	22	1	21	0	2	2	2	1	144	12	8	14	11	7	0	0	0	0	0	0	1	0	1	2309.0	2.296232135	13917.0
6830410	1	100	178	16	1	0	0	54	54	0	1	2	2	1	1	83	8	2	0	0	0	0	1	0	0	0	0	0	0	1	75.0	1.64	397.0
7532244	4	121	39539	22	2	1	1	12	4	8	0	2	2	1	1	339	12	4	11	8	5	0	0	0	0	0	0	1	1	0	9312.3333	2.594653173	63997.0
7231924	1	91	5933	13	1	0	0	39	4	35	6	3	0	1	1	176	28	4	2	0	1	1	0	0	0	0	0	0	0	0	13.0	3.384615384	124.0
6680494	1	136	150	19	1	0	0	4	3	1	2	4	4	1	1	213	10	3	4	2	3	0	0	0	0	0	0	0	1	1	11190.0	2.675067024	50675.0
6763002	1	53	157	10	1	1	1	25	25	0	0	1	1	1	1	41	12	5	6	6	3	0	0	0	0	0	0	0	1	0	2784.0	2.285560344	12522.0
8130336	1	120	13395	10	2	1	1	6	2	4	3	1	1	1	1	120	9	4	5	3	3	0	0	0	0	0	0	1	0	0	2535.0	2.87928994	22141.0
7069928	1	109	1984	5	1	0	0	15	3	12	0	2	0	1	0	201	3	1	0	0	0	1	0	0	0	0	0	0	0	1	232.0	2.168103448	1327.0
7336818	3	113	164294	12	3	4	1	80	16	64	20	7	7	1	1	148	8	6	10	8	5	0	0	0	0	0	0	1	0	0	4296.0	2.451582867	25869.0
6904421	1	107	16089	11	1	0	0	38	7	31	5	1	1	1	1	93	6	4	2	0	1	0	0	0	0	0	0	1	0	1	14038.0	2.502208291	73134.0
7748327	1	123	21796	15	1	1	1	11	2	9	1	1	1	1	1	171	13	3	3	1	2	0	1	0	0	0	0	0	0	0	47.0	2.255319148	347.0
7801769	1	40	20771	3	1	0	0	30	7	23	0	2	0	1	1	102	5	5	0	0	0	0	0	0	0	0	0	1	0	0	3553.0	2.799605966	8325.0
6918663	2	93	3432	17	3	1	1	5	1	4	1	2	2	1	1	184	11	4	15	13	9	0	1	0	0	0	0	0	0	0	965.5	2.685915704	6606.0
6441959	5	200	130	12	1	0	0	1	1	0	0	4	4	1	1	264	2	2	0	0	0	0	0	0	0	0	0	1	1	1	2234.5	2.376372199	6095.0
6859632	1	89	4521	7	1	0	0	24	5	19	4	1	0	1	1	60	8	1	7	3	3	0	0	0	0	0	0	1	0	1	1183.0	3.077768385	8104.0
6898417	2	132	9496	22	2	1	1	28	8	20	0	1	1	1	1	165	9	6	12	12	7	0	0	0	0	0	0	0	1	1	2658.0	2.272009029	15180.0
6963663	1	92	4466	9	1	1	1	22	4	18	0	1	1	1	1	89	7	5	1	1	1	0	0	0	0	0	0	1	0	1	2309.0	2.296232135	13917.0
6787764	2	130	147	9	1	0	0	23	23	0	5	1	1	1	1	32	8	3	2	0	1	0	1	0	0	0	0	0	1	1	1771.5	2.541135791	8615.5
6523759	1	178	156	6	1	0	0	17	17	0	0	1	1	1	1	64	10	3	4	4	2	0	1	0	0	0	0	0	0	1	522.0	1.986590038	2003.0
6693169	1	54	155	0	0	0	0	10	10	0	0	4	4	1	1	19	0	4	7	7	4	0	0	1	0	0	0	0	0	0	1206.0	3.349917081	6702.0
6559293	3	117	133	9	1	0	0	1	1	0	0	3	3	1	1	3	5	1	20	15	13	0	0	1	0	0	0	0	0	1	1753.0	3.152880775	6974.0
6388512	1	146	145	3	1	0	0	20	20	0	0	1	1	1	1	52	6	2	0	0	0	0	0	0	0	0	0	1	0	0	1910.0	2.294764397	4869.0
6772098	1	76	138	25	1	0	0	30	30	0	1	3	3	1	1	52	6	3	7	5	5	0	0	0	0	0	0	1	0	0	14159.0	2.464157073	59096.0
7408594	1	69	4816	10	1	1	1	12	2	10	0	1	1	1	1	181	3	3	5	3	3	0	0	0	0	0	0	0	1	0	4217.0	2.239506758	28124.0
6445380	4	80	152	8	1	1	1	26	26	0	0	1	1	1	0	43	8	3	14	14	9	0	1	0	0	0	0	1	1	0	1307.5	2.161139485	3637.0
6742553	1	103	157	14	1	2	1	8	8	0	8	3	3	1	1	48	28	1	6	2	2	0	1	0	0	0	0	0	0	0	849.0	2.088339222	4177.0
6603417	1	152	151	3	1	0	0	8	8	0	0	1	1	1	1	81	5	1	5	0	1	0	0	0	0	0	0	0	1	0	1020.0	1.966666666	3510.0
6348312	1	43	153	15	1	1	1	67	65	2	0	6	6	1	1	28	10	7	19	19	10	0	0	1	0	0	0	0	0	1	1671.0	2.939557151	4998.0
6752709	1	125	164	6	1	0	0	11	11	0	0	2	2	1	1	45	6	4	0	0	0	0	1	0	0	0	0	0	0	0	22.0	1.909090909	124.0
6719532	1	55	176	10	1	0	0	12	12	0	2	1	1	1	1	35	16	2	4	2	3	0	0	0	0	0	1	0	0	0	185.0	2.162162162	956.0
6425941	1	120	164	14	1	0	0	47	46	1	0	1	1	1	1	42	14	2	1	1	1	0	1	0	0	0	0	0	0	1	1864.0	2.465128755	5457.0
6364684	1	187	161	6	1	1	1	7	7	0	0	1	1	1	1	59	12	2	2	2	1	0	0	0	0	0	0	0	1	1	2348.0	1.976575809	7478.0
6656169	1	191	169	2	1	2	1	30	30	0	0	1	1	1	1	25	4	4	22	22	10	1	0	0	0	0	0	0	0	1	2313.0	2.416342412	8243.0
7007234	1	78	4141	9	3	0	0	12	2	10	0	1	0	1	1	119	5	4	5	3	4	0	0	0	0	0	0	1	0	1	19747.0	2.584240644	92881.0
7436343	1	103	13412	5	2	1	1	10	2	8	0	1	1	1	1	162	7	3	3	1	2	0	0	0	0	0	0	0	1	0	1413.0	2.241330502	9462.0
6958933	1	85	18701	11	1	0	0	25	3	22	0	4	0	1	1	80	2	2	6	4	3	0	0	0	0	0	0	1	0	1	2279.0	2.211057481	13486.0
6466429	1	67	145	2	1	0	0	8	8	0	0	2	2	1	1	38	8	1	21	19	12	0	0	0	0	0	0	0	1	1	384.0	3.0546875	903.0
6365463	2	57	148	14	1	0	0	20	20	0	0	2	2	1	1	88	3	3	0	0	0	0	0	0	0	0	0	0	1	1	10435.0	2.568950646	28669.0
6969375	1	114	1875	3	2	1	1	4	3	1	4	3	3	1	1	314	13	5	14	12	8	1	0	0	0	0	0	0	0	1	1081.0	2.471785383	8656.0
7322310	1	42	22467	9	2	0	0	9	2	7	22	1	1	1	1	278	18	4	12	5	3	1	0	0	0	0	0	0	0	0	43.0	2.813953488	781.0
7216841	1	183	4679	16	1	0	0	2	2	0	11	1	0	1	0	237	16	2	2	0	1	1	0	0	0	0	0	0	0	0	341.0	1.721407624	2918.0
7170437	1	103	4260	8	2	0	0	14	2	12	0	2	0	1	1	71	7	1	22	11	5	0	0	0	0	0	0	0	1	0	1299.0	2.190146266	8049.0
6445770	1	188	165	8	1	0	0	19	19	0	0	3	3	1	1	73	12	3	7	7	4	0	0	0	0	0	0	0	1	0	1633.0	2.586650336	4356.0
6905399	1	90	6684	8	1	0	0	26	5	21	6	1	0	1	1	134	4	2	2	0	1	0	1	0	0	0	0	0	0	1	675.0	2.365925925	4245.0
7504721	1	49	9143	5	1	0	0	4	1	3	18	5	2	3	1	113	14	3	2	0	1	0	0	0	0	0	0	0	1	0	11372.0	2.807245867	103510.0
6978238	1	141	8925	8	1	0	0	21	3	18	1	2	0	1	1	365	12	6	3	0	1	0	0	0	0	0	0	1	0	1	407.0	2.321867321	2747.0
6343019	1	95	145	14	1	0	0	27	5	22	0	2	2	1	1	170	6	2	0	0	0	0	0	0	0	0	0	0	1	1	1700.0	2.380588235	4584.0
7618566	1	114	9715	29	1	0	0	14	2	12	24	1	0	1	1	282	16	4	10	5	4	0	1	0	0	0	0	0	0	0	924.0	2.615800865	11031.0
6771761	1	165	150	45	1	0	0	19	19	0	0	1	1	1	1	59	10	5	0	0	0	0	0	0	0	0	0	0	1	1	1906.0	2.352570828	7658.0
6639003	1	63	154	5	1	0	0	4	4	0	10	2	2	2	0	37	13	2	0	0	0	0	0	1	0	0	0	0	0	1	883.0	3.058890147	3616.0
6664765	1	125	154	2	1	0	0	14	14	0	0	2	2	1	1	61	3	2	2	0	1	0	0	0	0	0	0	0	1	1	374.0	2.160427807	1561.0
6854271	1	161	3849	9	3	1	1	9	1	8	8	3	3	1	1	176	15	2	8	6	4	0	1	0	0	0	0	0	0	0	304.0	2.398026315	2274.0
6844651	3	83	11248	6	1	0	0	26	3	23	0	3	0	1	1	83	17	4	0	0	0	0	0	0	0	0	0	0	1	1	958.0	2.61795407	5385.0
6501213	2	137	167	3	1	0	0	17	17	0	0	1	1	1	1	25	2	2	2	0	1	0	0	0	0	0	0	0	1	0	1633.0	2.586650336	4356.0
6619418	1	32	168	7	1	1	1	13	13	0	0	2	2	1	1	41	18	7	3	3	3	0	0	0	0	0	1	0	0	0	683.0	2.262079062	3077.0
6601600	1	148	154	2	1	0	0	32	32	0	0	1	1	1	1	36	14	1	13	13	7	0	0	0	0	0	1	0	0	1	36.0	2.194444444	138.0
6774086	5	15	143	9	1	1	1	18	12	6	4	6	6	1	1	28	8	2	16	14	10	1	0	1	0	0	0	0	0	1	1646.5	3.86525079	10394.0
6556267	1	85	158	16	1	1	1	4	4	0	4	1	1	1	1	248	5	2	5	2	2	0	0	0	0	0	0	1	0	1	1438.0	2.680111265	4701.0
6380898	1	126	138	11	1	0	0	8	8	0	0	2	2	1	1	84	5	2	2	2	2	0	0	0	0	0	0	0	1	0	898.0	2.312917594	2486.0
6572095	1	101	160	41	1	3	1	13	13	0	0	2	2	1	1	54	13	3	0	0	0	0	1	0	0	0	0	0	0	0	1039.0	2.180943214	4027.0
6374173	2	122	165	22	1	0	0	28	28	0	0	1	1	1	1	77	10	3	0	0	0	0	0	0	0	0	0	1	0	1	11322.0	2.466172054	32435.0
6986475	1	76	4548	11	1	0	0	20	3	17	0	1	0	1	1	59	16	3	8	6	4	0	1	0	0	0	0	0	0	1	197.0	2.035532994	1356.0
6629446	1	118	160	4	1	0	0	27	27	0	1	1	1	1	1	59	13	3	2	0	1	0	0	0	0	0	0	1	0	1	490.0	2.551020408	1515.0
6462372	1	151	157	10	1	0	0	20	20	0	0	1	1	1	1	80	3	1	0	0	0	0	0	0	0	0	0	0	1	0	10435.0	2.568950646	28669.0
6743557	1	42	129	5	1	1	1	7	6	1	0	1	1	1	1	29	3	2	5	3	4	0	0	0	0	0	0	1	0	0	1369.0	3.007304601	6921.0
6932534	1	79	3668	15	1	0	0	15	3	12	29	1	0	1	1	283	33	2	4	2	2	0	1	0	0	0	0	0	0	1	45.0	1.555555555	411.0
6804528	1	150	138	12	1	0	0	38	38	0	0	3	3	1	1	71	6	4	21	19	11	0	0	0	0	0	0	0	1	1	2784.0	2.285560344	12522.0
6415179	1	200	139	10	1	0	0	4	4	0	0	2	2	2	2	72	5	2	1	0	1	1	0	0	0	0	0	0	0	0	784.0	2.510204081	2260.0
6645066	1	70	147	4	1	0	0	17	17	0	3	3	3	2	1	40	4	2	0	0	0	0	0	0	0	0	1	0	0	0	149.0	1.973154362	599.0
6724802	2	86	159	7	1	0	0	22	22	0	0	5	5	1	1	51	32	1	13	13	6	0	0	0	0	0	1	0	0	1	55.0	2.43684669	316.5
7355074	3	43	28106	1	1	0	0	35	2	33	6	3	0	1	1	69	12	4	2	0	1	1	0	1	0	0	0	0	0	0	2691.0	3.352169458	27974.6667
6654257	1	99	169	4	1	1	1	4	4	0	2	2	2	1	1	71	8	3	3	1	2	0	0	0	0	0	0	0	1	1	1643.0	2.414485696	6227.0
6906109	1	73	5159	6	2	0	0	23	3	20	9	1	0	1	1	92	8	3	2	0	1	0	1	0	0	0	0	0	0	0	1352.0	2.502958579	10185.0
7276450	1	60	3937	16	1	0	0	18	3	15	2	1	0	1	1	136	5	2	4	2	3	0	0	0	0	0	0	0	1	0	10499.0	2.786360605	81827.0
6551620	5	41	153	33	1	1	1	17	17	0	1	1	1	1	1	31	10	2	30	14	10	1	0	0	0	0	0	0	0	1	7202.0	3.421688419	28866.0
6661390	1	101	153	3	1	1	1	14	13	1	4	3	3	1	1	41	1	2	4	2	2	0	0	0	0	0	0	0	1	1	711.0	2.295358649	3197.0
8010974	1	140	10914	31	2	1	1	9	1	8	0	1	1	1	1	223	8	3	5	3	3	0	0	0	0	0	0	1	0	0	3086.0	2.736228127	35062.0
6986476	1	99	5741	3	3	1	1	9	1	8	2	1	1	1	1	218	15	3	13	10	8	1	0	0	0	0	0	0	0	0	256.0	1.79296875	2286.0
6882735	1	159	7793	22	1	0	0	41	4	37	3	1	0	1	1	140	12	4	2	0	1	0	0	0	0	0	0	0	1	1	132.0	2.227272727	752.0
6359602	1	121	171	17	1	3	1	11	11	0	0	5	5	1	1	83	11	3	6	6	3	0	0	0	0	0	0	1	0	0	1643.0	2.27023737	4348.0
8291306	1	151	16444	2	1	0	0	8	1	7	0	1	0	1	0	239	10	3	2	0	1	0	0	0	0	0	0	1	0	0	37499.0	2.730872823	252855.0
7140828	1	128	7799	19	1	0	0	6	1	5	1	2	0	1	1	80	17	2	4	0	1	0	1	0	0	0	0	0	0	0	592.0	2.152027027	5582.0
7705037	1	28	7116	2	1	1	1	10	1	9	5	1	1	1	1	694	8	4	17	15	11	1	0	0	0	0	0	0	0	0	1630.0	3.785276073	13294.0
6811636	1	142	150	20	1	2	1	30	30	0	0	3	3	1	1	38	18	1	0	0	0	0	1	0	0	0	0	0	0	0	820.0	2.218292682	4847.0
7536237	1	146	17742	4	1	0	0	24	3	21	0	1	0	1	1	143	6	3	2	0	1	0	0	0	0	0	0	1	0	0	22446.0	2.726766461	153186.0
6850720	1	139	2846	4	1	0	0	10	2	8	3	2	0	1	1	95	7	2	2	0	1	0	0	0	0	0	0	1	0	1	1183.0	3.077768385	8104.0
6717241	1	63	145	26	1	0	0	49	42	7	0	1	1	1	1	27	8	4	6	0	1	0	0	0	0	0	0	0	1	1	11190.0	2.675067024	50675.0
6419263	1	62	159	14	1	2	1	21	21	0	0	5	5	2	1	58	18	3	1	0	1	0	1	0	0	0	0	0	0	1	1075.0	2.270697674	3311.0
7044703	1	160	20610	17	2	4	1	14	5	9	1	2	2	1	2	133	7	4	6	4	4	0	1	0	0	0	0	0	0	0	592.0	2.152027027	5582.0
6350470	2	115	149	4	1	0	0	59	40	19	0	6	6	3	1	43	18	3	16	9	6	1	0	0	0	0	0	0	0	1	7737.0	3.317952694	21664.0
6822498	1	111	156	5	1	0	0	14	14	0	0	3	3	1	1	44	4	1	0	0	0	0	0	0	0	0	0	1	0	1	14159.0	2.464157073	59096.0
7363400	1	108	15057	18	1	1	1	13	8	5	6	2	2	1	1	320	8	4	3	1	2	0	0	0	0	0	0	1	0	0	19975.0	2.677947434	130740.0
8259789	2	71	14963	24	1	0	0	68	15	53	0	2	0	1	1	134	11	6	4	2	2	0	0	0	0	0	0	1	1	0	23522.0	2.539873289	154306.5
6705867	2	74	151	9	1	0	0	6	6	0	13	3	3	2	1	52	20	2	4	2	3	0	0	0	1	0	0	1	0	0	169.0	1.949353448	863.5
7288305	1	97	4412	9	2	1	1	19	4	15	0	3	3	1	2	50	8	2	15	13	8	0	0	0	0	0	0	1	0	0	3058.0	2.620340091	23207.0
6941301	1	149	40509	10	1	0	0	36	4	32	4	2	0	1	1	187	6	4	3	1	2	0	0	0	0	0	0	1	0	1	14038.0	2.502208291	73134.0
6740692	2	8	138	16	1	1	1	19	17	2	9	2	2	1	1	54	12	2	8	6	5	0	0	1	0	0	0	0	0	1	1042.0	3.076775431	5514.0
6739369	1	125	182	4	1	1	1	2	2	0	2	1	1	1	1	98	4	2	7	5	4	0	1	0	0	0	0	0	0	1	3169.0	2.813505837	15347.0
6754481	1	94	136	91	1	0	0	16	16	0	0	1	1	1	0	58	8	3	1	0	1	0	0	0	0	0	0	0	1	0	1452.0	2.305096418	6351.0
6451736	2	10	132	25	1	2	1	5	2	3	0	9	9	1	1	32	15	1	22	19	13	1	0	1	0	0	0	0	0	0	2379.0	3.768752044	6682.0
6897880	1	183	11888	11	1	0	0	11	4	7	7	1	0	1	2	267	7	4	18	0	1	0	0	0	0	0	0	1	0	0	1985.0	2.323425692	10431.0
7380329	1	121	18959	6	2	1	1	2	1	1	6	9	9	1	1	189	17	4	14	6	5	0	0	0	0	0	0	1	0	0	2956.0	2.646481732	26163.0
7185382	1	143	10897	4	1	0	0	26	3	23	3	1	1	1	1	206	6	3	2	0	1	0	0	0	0	1	0	0	0	0	45.0	1.755555555	313.0
6871660	2	116	10143	31	1	0	0	18	2	16	41	1	0	1	1	461	17	3	2	0	1	0	0	0	0	0	1	0	0	1	813.0	2.066420664	4946.0
7096713	1	97	5953	5	1	0	0	19	2	17	2	1	0	1	0	128	16	2	6	4	3	0	0	0	0	0	0	1	0	0	3556.0	2.816366704	23224.0
6409806	1	19	156	50	1	0	0	28	19	9	0	5	5	1	1	16	11	2	25	14	9	0	1	0	0	0	0	0	0	1	81.0	2.604938271	258.0
6467155	1	79	160	14	1	0	0	15	15	0	0	5	5	1	1	51	6	2	0	0	0	0	1	0	0	0	0	0	0	0	558.0	2.200716845	1693.0
6875507	3	82	5655	7	2	1	1	3	1	2	0	3	3	1	1	79	10	1	4	2	2	0	0	1	1	0	0	0	0	1	417.0	3.231576556	3476.0
6437470	1	74	149	6	1	0	0	7	7	0	0	1	1	1	0	73	12	2	3	1	2	0	0	0	0	0	0	0	1	0	825.0	2.498181818	2422.0
6431467	1	96	156	23	1	0	0	4	4	0	0	2	2	2	1	50	36	3	15	14	9	0	1	0	0	0	0	0	0	1	494.0	2.024291497	1481.0
6793043	1	69	152	58	1	0	0	26	26	0	9	1	1	1	1	43	21	2	5	0	1	1	0	0	0	0	0	0	0	1	587.0	2.03407155	2940.0
6595595	1	107	164	5	1	1	1	1	1	0	0	1	1	1	0	223	39	1	2	2	1	0	1	0	0	0	0	0	0	0	188.0	1.739361702	727.0
6707738	1	192	163	2	1	1	1	25	25	0	3	4	4	1	1	62	4	2	4	2	2	0	0	0	0	0	0	1	0	1	2290.0	2.228384279	11207.0
7319145	3	95	28520	16	3	0	0	35	3	32	0	2	2	1	1	76	11	6	4	2	2	1	0	1	0	0	0	0	0	0	3476.5	3.702720144	35292.5
6734745	1	120	159	3	1	2	1	46	45	1	29	1	1	1	1	35	16	2	3	1	2	0	0	0	0	0	0	0	1	0	345.0	2.034782608	1538.0
6862426	1	150	18542	8	1	1	1	25	6	19	5	1	1	1	1	131	5	2	4	2	2	0	0	0	0	0	0	1	0	1	1183.0	3.077768385	8104.0
6599342	1	111	148	15	1	1	1	15	15	0	0	5	5	1	1	55	8	2	17	15	10	0	1	0	0	0	0	0	0	1	1801.0	2.559133814	7258.0
6553276	1	141	139	27	1	0	0	35	35	0	0	8	8	1	1	87	9	1	6	0	1	0	0	0	0	0	0	1	0	0	12502.0	2.493521036	44937.0
6399718	4	8	150	25	1	1	1	26	26	0	0	3	3	1	1	46	14	2	12	12	8	0	0	1	0	0	0	0	0	0	1056.5	3.221790034	3098.5
6824894	2	139	146	10	1	0	0	8	8	0	1	9	9	1	1	93	3	2	0	0	0	0	0	1	0	0	0	0	1	1	859.0	2.768600969	4032.0
6599845	2	67	165	8	1	3	1	10	9	1	10	3	3	1	1	44	4	2	8	5	4	0	0	0	0	0	0	0	1	1	10816.0	2.633136094	39485.0
6912780	1	148	4967	12	1	0	0	8	1	7	10	5	0	1	1	276	8	1	6	0	1	0	0	0	0	0	0	0	1	0	90.0	2.933333333	566.0
7865440	1	106	21883	51	3	0	0	38	5	33	5	1	0	1	1	214	13	9	4	0	1	0	0	0	0	0	0	1	0	0	31344.0	2.750542368	215356.0
6392174	1	130	167	5	1	1	1	6	6	0	0	1	1	1	1	66	11	2	2	2	1	0	0	0	0	0	0	0	1	1	850.0	2.422352941	2427.0
6818800	1	35	132	1	1	1	1	25	17	8	0	4	4	1	2	28	18	2	0	0	0	0	0	1	0	0	0	0	0	1	1524.0	3.650918635	9642.0
6342726	1	116	168	23	1	1	1	9	2	7	4	11	11	1	1	167	8	2	46	20	6	0	0	0	0	0	0	0	1	1	10435.0	2.568950646	28669.0
6819484	1	129	154	2	1	2	1	12	12	0	6	2	2	1	1	58	6	2	0	0	0	0	0	0	0	0	0	1	0	1	4085.0	2.488616891	16929.0
6658057	1	82	149	7	1	0	0	30	25	5	0	3	3	1	1	47	2	3	14	14	9	0	0	0	0	0	0	0	1	1	2742.0	2.305616338	10732.0
7007206	1	110	10341	6	2	0	0	19	4	15	1	1	0	1	1	92	8	4	5	3	3	0	0	0	0	0	0	1	0	0	19747.0	2.584240644	92881.0
7261848	2	64	3625	5	1	0	0	4	2	2	0	1	1	1	0	117	30	3	2	0	1	0	1	0	0	0	0	0	0	0	534.0	2.412022901	4691.5
6817016	1	208	145	3	1	0	0	22	22	0	0	5	5	2	1	61	3	4	0	0	0	0	0	0	0	0	0	1	0	0	14159.0	2.464157073	59096.0
6790666	1	91	153	32	1	0	0	2	0	2	28	3	3	1	1	0	10	2	4	2	3	0	0	0	0	0	0	1	0	1	3440.0	2.697965116	16685.0
6389375	1	148	157	8	1	0	0	89	89	0	0	2	2	2	1	54	3	3	0	0	0	0	0	0	0	0	0	1	0	1	11322.0	2.466172054	32435.0
7537737	5	94	6168	37	5	1	1	3	1	2	5	3	3	1	1	131	12	6	7	5	4	0	1	0	0	0	0	1	0	0	1931.5	2.785973928	17862.0
6682456	1	122	156	44	1	0	0	38	38	0	0	3	3	3	1	46	29	2	0	0	0	0	0	0	0	0	1	0	0	0	801.0	2.327091136	4216.0
6412883	1	186	154	18	1	1	1	6	6	0	10	3	3	1	2	119	7	0	12	5	3	0	1	0	0	0	0	0	0	1	447.0	2.275167785	1343.0
7125718	4	44	29196	3	2	0	0	16	2	14	0	2	0	1	1	30	11	5	6	4	4	1	0	1	0	0	0	0	0	0	3291.6667	3.419641178	23960.3333
6859654	1	90	6358	16	3	1	1	18	5	13	0	2	2	1	1	215	9	6	17	17	9	0	0	0	0	0	0	0	1	1	1473.0	2.334691106	7824.0
6769018	1	99	159	20	1	0	0	24	24	0	0	1	1	1	1	71	6	2	2	0	1	0	0	0	0	0	0	0	1	0	2989.0	2.241886918	13721.0
8024785	1	146	10208	25	2	1	1	15	1	14	5	3	3	1	1	448	9	5	4	2	2	0	0	0	0	0	0	1	0	0	31344.0	2.750542368	215356.0
7361866	2	72	15302	15	3	2	1	15	4	11	15	1	1	1	1	138	15	4	12	7	4	0	0	0	0	0	0	0	1	0	867.0	2.422145328	8893.0
6640243	1	162	153	191	1	0	0	27	26	1	0	3	3	1	1	64	10	3	0	0	0	0	0	0	0	0	0	1	0	1	12502.0	2.493521036	44937.0
6928034	1	90	16217	17	3	2	1	19	4	15	0	3	3	1	1	161	5	4	9	7	5	0	0	0	0	0	0	1	0	1	2582.0	2.63361735	16642.0
6368472	3	98	151	28	1	0	0	32	32	0	0	1	1	1	0	60	16	2	0	0	0	0	0	1	0	0	0	0	0	1	179.3333	2.750859398	552.6667
6656216	1	95	156	19	1	0	0	31	31	0	0	3	3	1	1	27	6	2	6	0	1	1	0	0	0	0	0	0	0	1	2313.0	2.416342412	8243.0
8435073	1	149	28347	126	5	0	0	15	3	12	9	2	1	2	1	502	9	2	5	1	2	0	0	0	0	0	0	0	1	0	2236.0	2.280858676	33852.0
7147860	2	73	3247	11	1	0	0	16	2	14	5	1	0	1	1	120	15	4	2	0	1	1	0	0	0	0	0	0	0	0	994.0	3.449698189	8542.0
6616340	1	122	166	9	1	0	0	6	6	0	0	1	1	1	1	80	16	2	4	2	3	0	0	0	0	0	1	0	0	0	505.0	2.23960396	2079.0
6750818	1	37	158	25	1	0	0	67	57	10	6	2	2	1	1	73	4	2	7	5	3	0	0	0	0	0	0	1	0	1	611.0	2.163666121	2946.0
6351939	5	214	153	11	1	0	0	23	23	0	0	2	2	1	1	63	12	2	0	0	0	0	1	0	0	0	1	0	0	1	101.0	2.358820836	336.8
6589345	1	26	149	13	1	1	1	21	21	0	6	1	1	1	1	80	14	2	14	12	7	0	1	0	0	0	0	0	0	1	522.0	1.986590038	2003.0
6974056	1	103	2905	16	1	0	0	14	2	12	4	1	0	1	1	179	60	2	9771	9769	5	0	1	0	0	0	0	0	0	0	1342.0	1.948584202	10535.0
6362452	1	67	172	6	1	0	0	20	20	0	0	3	3	1	1	38	7	3	3	3	3	0	1	0	0	0	0	0	0	1	918.0	2.582788671	2697.0
7238593	1	178	10290	8	3	4	1	6	2	4	14	5	5	1	1	204	12	2	16	12	7	0	0	0	0	0	0	0	1	0	10499.0	2.786360605	81827.0
6821899	1	73	142	15	1	0	0	27	27	0	6	4	4	2	1	34	4	2	0	0	0	0	0	0	0	0	0	0	1	0	11190.0	2.675067024	50675.0
6343713	1	195	161	108	1	0	0	21	3	18	0	1	1	1	0	281	28	5	39	39	19	0	1	0	0	0	0	0	0	0	1851.0	1.7817396	6162.0
6979687	3	46	14910	3	2	0	0	2	2	0	0	1	1	1	2	74	20	3	0	0	0	1	0	1	0	0	0	0	0	1	1293.0	4.700865684	9181.5
6735135	1	139	139	5	1	0	0	14	14	0	1	1	1	1	1	67	3	1	7	2	2	0	0	0	0	0	0	1	0	1	2290.0	2.228384279	11207.0
6453643	1	146	174	5	1	1	1	19	19	0	0	2	2	1	1	116	11	2	14	14	9	0	1	0	0	0	0	0	0	1	795.0	2.036477987	2504.0
6727771	1	66	158	4	1	1	1	11	11	0	0	3	3	1	1	90	6	3	5	3	3	0	0	0	0	0	0	0	1	1	48.0	2.0625	203.0
6950998	1	45	6481	3	1	0	0	17	8	9	0	1	0	1	1	113	4	2	0	0	0	0	0	0	0	0	0	1	0	1	14038.0	2.502208291	73134.0
6682966	1	160	161	25	1	1	1	9	9	0	12	4	4	1	1	128	9	2	0	0	0	1	0	0	0	0	0	0	0	0	17.0	1.705882352	127.0
6361291	5	83	168	12	1	1	1	11	0	11	0	3	3	1	1	0	26	2	9	9	7	0	0	0	0	0	1	0	1	0	763.0	2.419561665	2250.0
6799932	1	213	153	30	1	0	0	12	12	0	0	3	3	1	1	66	6	1	2	0	1	0	1	0	0	0	0	0	0	0	750.0	2.14	4392.0
6748509	1	101	155	26	1	2	1	84	83	1	55	6	6	1	1	69	18	2	11	0	1	0	0	0	0	0	0	1	0	0	14159.0	2.464157073	59096.0
6725028	1	97	145	9	1	0	0	11	10	1	0	4	4	2	1	93	7	3	4	1	2	0	0	0	0	0	0	0	1	1	2784.0	2.285560344	12522.0
7025295	1	51	7602	9	1	0	0	37	5	32	1	1	0	1	1	276	24	1	3	0	1	1	0	0	0	0	0	0	0	0	626.0	1.805111821	4753.0
6372050	5	7	141	30	1	0	0	5	5	0	1	3	3	1	1	62	9	1	15	12	7	0	1	1	0	0	0	0	0	1	436.0	2.812936752	1249.6667
6809284	1	82	159	4	1	0	0	3	3	0	0	4	4	1	3	105	18	1	0	0	0	0	1	0	0	0	0	0	0	0	97.0	2.55670103	370.0
6699609	2	126	176	2	1	1	1	10	10	0	3	5	5	1	1	58	4	2	4	2	2	0	0	0	0	0	0	0	1	1	1210.0	3.022314049	5568.0
6744322	1	141	152	3	1	0	0	22	22	0	0	2	2	1	1	51	13	2	10	10	5	0	0	0	0	0	0	0	1	1	582.0	2.001718213	2507.0
6727722	1	104	173	215	1	0	0	12	12	0	10	1	1	1	1	73	13	3	16	0	1	0	0	0	0	0	0	1	0	1	2068.0	2.291102514	8940.0
6717458	1	133	133	3	1	0	0	18	18	0	0	1	1	1	1	71	4	2	0	0	0	0	0	0	0	0	0	1	0	1	615.0	1.990243902	3082.0
6464942	1	196	139	24	1	0	0	23	23	0	16	3	3	1	1	52	8	3	6	2	3	0	1	0	0	0	0	0	0	0	148.0	2.567567567	379.0
6550541	1	89	163	5	1	0	0	25	25	0	2	1	1	1	1	36	6	2	6	4	3	0	0	0	0	1	0	0	0	1	994.0	2.389336016	3927.0
6889280	1	128	5327	12	1	0	0	27	3	24	0	1	0	1	1	105	6	5	0	0	0	0	0	0	0	0	0	1	0	0	14038.0	2.502208291	73134.0
6447560	2	135	157	6	1	0	0	8	8	0	1	3	3	1	1	69	12	4	7	5	5	0	1	0	0	0	0	0	0	1	328.5	2.322580645	990.0
6865975	1	83	6418	11	1	0	0	5	1	4	11	2	0	1	1	200	14	1	4	0	1	0	1	0	0	0	0	0	0	1	200.0	1.955	1502.0
8046662	1	129	16921	14	2	0	0	30	3	27	0	3	2	2	1	91	8	6	8	4	3	0	0	0	0	0	0	0	1	0	1408.0	2.430397727	13549.0
7451105	1	110	18227	12	1	0	0	20	3	17	0	1	0	1	1	313	9	10	0	0	0	0	0	0	0	0	0	1	0	0	1540.0	2.807792207	3046.0
6546767	3	194	167	5	1	0	0	8	0	8	0	3	3	1	1	0	5	2	10	10	8	0	1	0	0	1	0	0	0	1	666.0	1.951605663	2752.5
7618967	12	31	17464	24	3	0	0	22	2	20	2	3	3	1	1	71	10	2	18	16	15	1	0	1	0	0	0	0	0	0	3120.6667	4.753227364	31080.3333
7262391	2	93	15959	21	2	1	1	6	1	5	4	7	7	1	1	104	7	2	8	4	3	0	0	0	0	0	0	1	1	0	1316.5	2.805713495	9704.0
7380603	1	56	12072	9	1	1	1	11	2	9	12	3	3	1	1	79	10	5	7	5	6	0	0	0	0	1	0	0	0	0	1171.0	2.609735269	9380.0
7924856	1	75	21531	13	2	1	1	7	3	4	0	1	1	1	1	139	5	2	4	2	2	0	0	0	0	0	0	0	1	0	7941.0	2.696385845	51167.0
6683290	1	225	151	8	1	0	0	49	49	0	0	1	1	1	1	35	7	2	0	0	0	0	0	0	0	0	0	1	0	1	556.0	2.40647482	2201.0
6846199	1	154	15219	18	1	0	0	17	8	9	0	2	0	1	1	119	14	1	2	0	1	0	0	0	0	0	0	0	1	1	2083.0	2.086413826	13989.0
6626201	1	200	164	7	1	1	1	20	20	0	0	1	1	1	1	64	55	3	11	11	6	0	0	0	0	0	1	0	0	0	768.0	2.069010416	3348.0
6534462	1	65	147	14	1	0	0	14	6	8	0	2	2	1	1	47	9	2	0	0	0	0	0	1	0	0	0	0	0	0	599.0	3.258764607	2491.0
6693912	1	87	157	6	1	1	1	22	22	0	0	1	1	1	1	48	3	4	2	2	1	0	0	0	0	0	0	0	1	1	3032.0	2.438324538	11862.0
6588861	3	134	161	25	1	0	0	28	28	0	0	2	2	1	1	85	55	2	6	4	3	0	1	0	0	0	0	0	0	1	469.0	2.015680851	1785.5
7581497	1	127	10643	17	1	0	0	10	2	8	10	4	0	1	1	103	15	4	2	0	1	0	0	0	0	0	1	0	0	0	166.0	2.114457831	1818.0
6603949	3	175	159	4	1	0	0	8	8	0	0	4	4	1	2	204	8	2	2	0	1	0	0	0	0	0	0	1	0	1	1295.0	3.01003861	5552.0
6387871	3	84	150	38	1	0	0	7	5	2	10	1	1	1	1	81	6	1	10	6	5	0	0	1	0	0	0	0	0	1	649.0	3.175654853	1892.0
6494990	5	63	154	40	1	0	0	26	26	0	25	3	3	1	1	46	14	4	2	0	1	0	0	0	1	0	0	0	0	1	118.0	2.960757315	328.0
6600065	3	121	149	10	1	2	1	8	5	3	0	4	4	1	1	41	6	1	6	4	4	0	0	1	0	0	0	0	0	0	1796.0	3.564587973	8118.0
6721176	1	68	157	6	1	0	0	3	3	0	4	2	2	1	0	92	5	2	5	3	3	0	0	0	0	0	0	1	0	0	14159.0	2.464157073	59096.0
7793512	1	51	4342	13	1	0	0	14	2	12	7	5	0	1	1	215	16	4	2	0	1	0	0	0	0	0	1	0	0	0	405.0	2.765432098	4669.0
6383290	2	160	158	4	1	0	0	15	15	0	0	2	2	1	1	45	8	2	0	0	0	1	1	0	0	0	0	0	0	1	308.0	2.23272084	1010.0
7515707	3	105	31050	6	1	6	1	42	4	38	2	3	2	2	1	287	8	4	9	7	4	0	0	0	0	1	0	0	1	0	1158.0	2.092339064	9876.0
6683857	1	104	149	11	1	1	1	20	20	0	8	1	1	1	1	62	8	2	0	0	0	0	0	0	0	0	0	0	1	1	3032.0	2.438324538	11862.0
6371876	1	202	163	12	1	1	1	21	0	21	0	1	1	1	1	0	15	2	18	18	10	0	0	0	0	0	1	0	0	1	523.0	2.292543021	1574.0
6818482	2	163	138	10	1	0	0	48	48	0	0	2	2	1	1	120	7	2	0	0	0	0	0	0	0	0	0	0	1	0	11190.0	2.675067024	50675.0
6639353	2	67	153	13	1	0	0	18	18	0	0	1	1	1	1	26	7	3	0	0	0	0	0	1	0	0	0	0	1	0	1192.0	2.724412853	3818.5
7370107	3	127	5864	25	2	1	1	3	3	0	9	1	1	1	1	311	5	4	9	7	5	0	0	0	0	0	0	1	1	0	12679.0	2.616514122	80011.5
6931912	2	62	12943	5	1	3	1	11	1	10	3	4	4	1	1	193	7	3	5	3	3	0	0	1	0	1	0	0	0	0	59.5	2.465686274	440.5
6676649	1	99	168	16	1	1	1	6	6	0	0	1	1	1	1	68	7	4	21	19	13	1	0	0	0	0	0	0	0	0	1870.0	2.419251336	10113.0
6347114	1	149	169	11	1	1	1	10	10	0	0	1	1	1	1	51	10	4	10	8	6	0	0	0	0	0	0	0	1	0	2591.0	2.290621381	7990.0
7353887	1	147	23568	46	3	0	0	29	2	27	0	7	3	2	1	77	22	3	11	7	5	0	0	0	0	1	0	0	0	0	1171.0	2.609735269	9380.0
7029100	2	66	2276	11	2	2	1	16	1	15	0	1	1	1	1	54	6	1	86	10	8	0	1	0	0	0	0	0	0	0	1870.0	2.44117647	13598.0
6993462	1	132	29820	12	1	0	0	72	14	58	0	2	0	1	1	152	5	5	0	0	0	0	0	0	0	0	0	1	0	0	19747.0	2.584240644	92881.0
7404883	1	101	10553	85	4	0	0	31	3	28	0	3	0	1	1	114	16	4	7	5	4	0	0	0	0	0	0	1	0	0	3721.0	2.909701693	30531.0
6409538	4	12	151	13	1	0	0	24	24	0	0	2	2	1	1	61	8	2	0	0	0	0	0	0	0	0	0	0	1	0	2024.0	2.178582022	6031.0
7484278	2	94	15544	31	3	2	1	4	2	2	1	2	2	1	1	98	15	4	10	6	5	0	0	0	0	0	0	0	1	0	11372.0	2.807245867	103510.0
7930139	1	110	47781	10	2	0	0	19	3	16	11	2	1	2	1	112	7	3	2	0	1	0	0	0	0	0	0	1	0	0	31344.0	2.750542368	215356.0
7367928	1	90	3947	18	1	0	0	14	1	13	4	1	1	1	0	100	12	2	3	1	2	1	0	0	0	0	0	0	0	0	986.0	1.826572008	10149.0
7336577	1	149	7270	4	1	0	0	8	2	6	1	2	2	1	1	157	7	2	12	8	5	0	0	0	0	0	0	1	0	0	2956.0	2.646481732	26163.0
7591034	1	46	22259	205	6	0	0	21	3	18	24	23	0	1	1	74	26	2	18	10	7	1	0	0	0	0	0	0	0	0	496.0	2.084677419	5638.0
7665244	1	113	7990	11	1	0	0	17	3	14	0	1	0	1	1	89	40	2	3	1	2	1	0	0	0	0	0	0	0	0	437.0	1.725400457	3916.0
6778079	1	98	150	5	1	0	0	16	16	0	4	1	1	1	1	48	6	3	2	0	1	0	0	0	0	0	0	1	0	1	898.0	2.212694877	4268.0
6445862	1	160	144	7	1	0	0	15	15	0	0	3	3	1	1	37	4	2	7	7	5	0	0	0	0	0	0	1	0	0	3409.0	2.311234966	9111.0
6396406	1	153	146	5	1	0	0	10	10	0	9	1	1	1	1	46	6	1	11	8	7	0	0	0	0	0	0	1	0	0	843.0	2.096085409	2675.0
7582301	2	51	49505	28	3	0	0	47	2	45	0	5	3	2	1	173	10	9	34	30	14	1	0	0	0	0	0	0	0	0	6031.0	4.027192837	62390.0
6658176	1	148	157	17	1	0	0	19	19	0	0	1	1	1	1	54	12	2	2	0	1	0	0	0	0	0	0	1	0	0	3733.0	2.379319582	12844.0
6862839	1	106	8231	18	3	1	1	18	4	14	8	1	1	1	0	203	17	2	6	4	3	1	0	0	0	0	0	0	0	1	85.0	1.776470588	685.0
6938586	1	98	4656	8	4	0	0	14	2	12	1	3	3	1	1	178	13	2	9	7	4	0	0	0	0	0	1	0	0	1	82.0	2.426829268	543.0
6946001	1	174	3871	7	4	0	0	5	1	4	4	6	0	1	1	189	12	3	11	9	5	1	0	0	0	0	0	0	0	1	1431.0	2.356394129	11544.0
6654952	1	262	148	11	1	0	0	24	24	0	0	2	2	1	1	50	6	4	0	0	0	0	0	0	0	0	0	1	0	1	12502.0	2.493521036	44937.0
6855115	1	97	14715	21	5	0	0	8	2	6	25	5	0	1	1	78	10	3	6	2	2	1	0	0	0	0	0	0	0	1	2385.0	2.518238993	19841.0
7600754	1	142	12760	19	2	2	1	16	2	14	7	1	1	1	1	197	5	3	3	1	2	0	1	0	0	0	0	0	0	0	907.0	2.316427783	8642.0
6786165	1	133	158	20	1	0	0	18	18	0	7	1	1	1	0	44	13	2	4	2	2	0	1	0	0	0	0	0	0	1	300.0	1.67	1632.0
6637584	1	168	165	11	1	1	1	11	11	0	0	3	3	1	1	72	18	2	0	0	0	0	1	0	0	0	0	0	0	1	862.0	2.13225058	3642.0
6807171	1	112	156	6	1	1	0	16	16	0	0	3	3	1	1	40	5	5	0	0	0	0	0	0	0	0	0	0	1	1	3032.0	2.438324538	11862.0
6578357	1	107	160	15	1	1	1	8	8	0	0	1	1	1	1	171	21	2	8	8	5	0	0	0	0	0	1	0	0	1	683.0	2.262079062	3077.0
7530484	1	126	6200	15	1	0	0	12	2	10	0	1	0	1	0	226	16	1	0	0	0	1	0	0	0	0	0	0	0	0	2920.0	2.588013698	30841.0
6488320	1	182	154	6	1	0	0	7	7	0	0	1	1	1	1	59	9	1	0	0	0	0	0	0	0	0	1	0	0	0	838.0	1.900954653	2548.0
6915128	1	157	10676	12	1	0	0	19	2	17	0	1	0	1	1	212	5	4	0	0	0	0	0	0	0	0	0	0	1	1	1473.0	2.334691106	7824.0
6662182	1	133	160	2	1	1	1	20	20	0	0	2	2	1	1	54	4	5	3	3	2	0	0	0	0	0	0	1	0	0	12502.0	2.493521036	44937.0
6652034	1	75	166	14	1	1	1	15	15	0	0	2	2	1	1	29	14	2	6	6	4	1	0	0	0	0	0	0	0	1	628.0	1.858280254	2361.0
7210038	1	251	98520	23	4	0	0	13	1	12	0	1	1	1	1	242	9	3	12	0	1	0	0	0	0	0	0	0	1	0	4461.0	2.472091459	23900.0
6907743	1	156	7265	5	1	1	1	6	2	4	2	2	2	1	1	151	22	2	6	4	4	1	0	0	0	0	0	0	0	0	66.0	3.0	648.0
6814533	1	103	167	10	1	0	0	19	19	0	0	2	2	1	0	52	26	1	0	0	0	0	1	0	0	0	0	0	0	1	750.0	2.14	4392.0
6796354	1	231	174	10	1	1	1	22	22	0	11	2	2	1	1	61	18	2	25	22	11	0	1	0	0	0	0	0	0	0	3169.0	2.813505837	15347.0
6501652	1	110	178	48	1	2	1	1	1	0	10	1	1	1	1	96	7	1	2	0	1	0	0	0	0	0	0	0	1	0	1700.0	2.380588235	4584.0
6904038	1	166	14032	7	2	0	0	55	5	50	0	2	0	1	1	212	3	4	1	0	1	0	0	0	0	0	0	0	1	0	2983.0	2.48038887	14845.0
8378098	1	25	21269	4	2	1	1	10	3	7	12	6	6	2	3	79	13	4	11	9	6	0	0	1	0	0	0	0	0	0	4521.0	4.911302809	43234.0
6916137	1	131	5691	8	1	1	1	23	4	19	0	1	0	1	1	161	40	1	2	0	1	0	1	0	0	0	0	0	0	1	492.0	2.25406504	3379.0
6818530	3	140	161	14	1	6	1	15	15	0	22	3	3	1	1	34	9	2	0	0	0	0	0	0	0	0	0	0	1	1	11190.0	2.675067024	50675.0
6652552	1	169	150	23	1	0	0	29	29	0	0	1	1	1	1	38	27	2	10	7	5	1	0	0	0	0	0	0	0	0	3933.0	2.489956775	14488.0
8191112	1	93	16867	5	2	1	1	4	2	2	6	1	1	1	1	226	10	3	3	1	2	0	0	0	0	0	0	0	1	0	8855.0	2.698588368	60022.0
6951982	1	137	14072	149	1	1	1	37	5	32	0	3	3	1	1	230	6	3	3	1	2	0	0	0	0	0	0	0	1	1	10038.0	2.722056186	60713.0
6647527	4	149	149	13	1	1	1	22	22	0	0	1	1	1	1	80	13	2	0	0	0	0	0	0	0	0	0	1	1	1	4039.0	2.282646575	14468.0
7405133	1	67	12397	30	5	1	1	5	1	4	3	3	3	1	1	258	11	3	13	8	5	0	0	0	0	0	0	0	1	0	10311.0	2.790321016	92138.0
6455884	1	101	153	10	1	1	1	32	32	0	0	3	3	3	3	42	8	2	1	1	1	0	0	0	0	0	0	0	1	1	10435.0	2.568950646	28669.0
8110182	4	58	39108	1	1	1	1	6	1	5	10	7	7	1	1	27	20	5	17	15	13	1	0	1	0	0	0	0	0	0	5814.0	3.840556697	54283.5
6571152	3	95	158	16	1	1	1	6	6	0	0	3	3	1	1	58	8	3	9	8	4	0	0	0	0	0	0	1	1	0	498.5	2.299315027	1763.5
6479359	1	185	151	16	1	1	1	11	11	0	7	1	1	1	1	73	3	2	5	1	2	0	0	0	0	0	0	0	1	1	10435.0	2.568950646	28669.0
6516206	2	123	154	13	1	1	1	16	16	0	8	1	1	1	1	65	5	2	14	12	8	0	0	0	0	0	0	0	1	0	2784.0	2.303520114	9738.0
7709782	1	162	11355	6	2	0	0	24	3	21	0	3	0	1	1	140	10	3	4	2	3	0	0	0	0	0	0	0	1	0	2012.0	2.94333996	18767.0
6411429	1	101	155	2	1	2	1	48	48	0	0	6	6	1	1	109	2	2	8	8	2	0	0	0	0	0	0	0	1	1	746.0	2.556300268	2046.0
7282394	2	83	7485	8	3	1	1	6	1	5	3	3	3	1	1	99	6	2	8	6	4	0	0	0	0	0	0	0	1	0	10499.0	2.786360605	81827.0
6708105	1	133	154	4	1	1	1	2	2	0	0	1	1	1	1	145	10	2	4	2	2	0	0	0	0	0	1	0	0	0	346.0	2.586705202	1766.0
6387436	1	285	154	3	1	0	0	21	17	4	0	2	2	1	1	47	12	2	14	14	8	1	0	0	0	0	0	0	0	1	478.0	2.514644351	1550.0
6815108	1	133	166	4	1	1	1	7	7	0	3	3	3	1	1	51	1	1	0	0	0	0	0	0	0	0	0	0	1	1	1210.0	3.022314049	5568.0
6444315	1	97	142	14	1	0	0	40	39	1	0	6	6	2	2	22	8	3	6	6	4	0	1	0	0	0	0	0	0	1	3122.0	2.780909673	8875.0
6882015	1	80	6945	37	1	0	0	16	2	14	23	5	0	1	1	105	18	2	8	0	1	0	0	0	0	0	0	0	1	0	10038.0	2.722056186	60713.0
6382546	2	207	171	1	1	0	0	26	26	0	0	1	1	1	1	56	19	3	3	3	2	0	0	0	0	0	0	1	0	0	1963.5	2.386613131	5770.5
6785252	2	227	136	16	1	0	0	33	33	0	0	5	5	2	1	79	6	4	52	16	10	0	0	0	0	0	0	0	1	1	1268.0	2.42192429	5505.0
6650225	1	93	153	32	1	0	0	10	10	0	24	2	2	2	1	65	15	3	3	1	2	0	0	0	0	0	0	1	0	0	12502.0	2.493521036	44937.0
6640796	1	121	157	5	1	1	1	19	19	0	0	2	2	1	1	37	8	1	0	0	0	0	1	0	0	0	0	0	0	0	46.0	1.695652173	250.0
6556679	1	144	148	8	1	1	1	40	40	0	0	5	5	1	1	83	4	4	2	2	1	0	0	0	0	0	0	0	1	0	2742.0	2.305616338	10732.0
6783473	1	110	170	10	1	0	0	11	11	0	0	3	3	1	1	18	70	2	26	24	15	0	0	0	0	0	1	0	0	1	801.0	2.327091136	4216.0
6694985	1	75	173	3	1	2	1	4	3	1	0	1	1	1	0	31	20	2	10	10	6	1	0	0	0	0	0	0	0	0	33.0	2.515151515	147.0
6341832	1	140	163	5	1	1	1	15	3	12	0	1	1	1	1	134	7	4	6	6	3	0	1	0	0	0	0	0	0	0	2184.0	2.76007326	6082.0
7789574	1	45	5114	20	2	0	0	17	2	15	3	1	0	1	1	272	13	3	2	0	1	0	0	0	0	0	0	1	0	0	1817.0	2.286736378	15065.0
7435851	4	27	12638	7	2	0	0	41	6	35	6	1	0	1	1	108	14	2	12	10	9	1	0	1	0	0	0	0	0	0	1296.5	3.682509307	13100.0
6416504	5	70	150	16	1	0	0	11	11	0	17	4	4	1	1	56	10	3	2	0	1	1	0	0	0	0	0	0	0	1	1386.0	2.252525252	4350.0
7427964	1	92	3767	6	1	0	0	12	3	9	0	1	0	1	0	165	14	2	2	0	1	0	0	0	0	0	0	0	1	0	988.0	2.362348178	7724.0
6453840	1	69	156	6	1	0	0	20	20	0	0	2	2	1	1	44	39	1	2	2	1	0	1	0	0	0	0	0	0	1	302.0	1.55629139	1035.0
7461947	1	97	2759	3	1	0	0	12	2	10	0	3	1	2	1	90	3	2	2	0	1	0	0	0	0	0	1	0	0	0	998.0	2.165330661	7109.0
7925686	2	94	16464	14	3	0	0	21	5	16	13	4	0	1	1	92	16	5	5	2	2	0	0	0	0	0	0	1	0	0	31344.0	2.750542368	215356.0
6524323	1	261	147	51	1	0	0	16	16	0	0	3	3	1	1	42	11	3	7	0	1	1	0	0	0	0	0	0	0	1	3933.0	2.489956775	14488.0
6695947	2	151	151	17	1	2	1	4	4	0	1	1	1	1	1	104	4	2	5	0	1	0	0	1	0	0	0	0	1	1	5682.5	2.768962083	25819.0
6598654	1	73	160	5	1	2	1	10	10	0	2	1	1	1	1	78	9	4	25	23	15	0	1	0	0	0	0	0	0	1	84.0	2.583333333	285.0
7662004	1	151	10230	4	1	0	0	19	5	14	0	4	0	1	0	197	11	2	0	0	0	0	1	0	0	0	0	0	0	0	183.0	2.185792349	2644.0
7397575	1	156	41584	13	3	2	1	23	3	20	0	1	1	1	1	260	7	7	5	3	3	0	0	0	0	0	0	1	0	0	19975.0	2.677947434	130740.0
6351422	1	96	162	7	1	1	1	6	6	0	0	4	4	1	1	75	7	1	13	11	7	0	0	0	0	0	0	1	0	1	2226.0	2.249326145	6661.0
7517904	3	27	228060	194	9	0	0	3	1	2	5	15	0	1	1	40	16	4	8	0	1	1	0	1	0	0	0	0	0	0	4489.0	4.494424379	44831.0
6814842	1	87	162	14	1	0	0	29	29	0	0	3	3	1	1	32	5	3	0	0	0	0	0	0	0	0	0	1	0	1	486.0	2.44855967	2340.0
6510852	1	210	172	4	1	0	0	4	4	0	0	2	2	1	1	145	12	1	0	0	0	1	0	0	0	0	0	0	0	1	202.0	2.02970297	802.0
6735874	1	107	164	4	1	0	0	6	6	0	0	1	1	1	1	89	6	1	2	0	1	1	0	0	0	0	0	0	0	1	117.0	1.811965811	757.0
6576492	1	92	163	4	1	0	0	3	3	0	0	3	3	1	1	279	3	2	2	0	1	0	0	0	0	0	0	0	1	1	10816.0	2.633136094	39485.0
6847968	1	82	13187	2	1	0	0	5	1	4	0	1	0	1	0	206	8	3	2	0	1	0	0	0	0	0	0	1	0	1	14038.0	2.502208291	73134.0
6692426	2	49	149	7	1	1	1	5	5	0	0	2	2	1	1	49	11	2	18	17	11	1	0	0	0	0	0	0	0	1	1007.0	2.498507826	5672.5
7253155	2	41	13552	83	5	0	0	54	7	47	18	7	0	1	1	48	9	5	47	42	27	1	0	0	0	0	0	0	0	0	5609.0	3.827063647	50870.0
7951291	1	270	23428	60	2	0	0	20	2	18	19	1	0	1	0	303	38	3	2	0	1	0	0	0	0	1	0	0	0	0	36.0	1.361111111	285.0
7696944	1	148	11069	9	2	1	1	5	1	4	0	2	2	1	1	155	6	3	4	2	2	0	0	0	0	0	0	0	1	0	1063.0	2.507996237	9726.0
6585388	1	257	179	6	1	1	1	2	0	2	1	1	1	1	0	0	11	2	3	1	2	0	1	0	0	0	0	0	0	0	105.0	1.742857142	527.0
6708789	1	123	160	12	1	1	1	9	6	3	0	1	1	1	1	38	14	2	15	15	10	0	1	0	0	0	0	0	0	1	537.0	2.512104283	2786.0
6757730	1	29	130	15	1	0	0	16	16	0	0	2	2	1	1	116	6	4	3	3	2	0	0	0	0	0	0	1	0	1	14159.0	2.464157073	59096.0
6459761	1	66	143	15	1	0	0	8	8	0	0	2	2	1	1	58	8	3	13	12	9	0	0	0	0	0	0	1	0	1	3432.0	2.654428904	9550.0
8028105	3	106	25298	74	2	0	0	14	2	12	1	7	2	2	1	229	6	3	4	0	1	0	0	0	0	0	0	1	0	0	31344.0	2.750542368	215356.0
6480193	1	194	173	4	1	1	1	14	14	0	0	3	3	1	0	58	4	2	3	1	2	0	0	0	0	0	0	1	0	0	618.0	2.389967637	1703.0
6366072	2	44	160	25	1	1	1	5	5	0	0	2	2	1	1	87	10	3	12	10	6	0	0	0	0	0	0	1	1	1	218.5	2.160868445	657.5
6355635	2	28	144	10	1	0	0	74	17	57	0	3	3	1	1	35	9	2	13	11	12	1	0	1	0	0	0	0	0	0	5474.5	3.784132013	15265.5
6824446	1	219	155	8	1	0	0	13	13	0	0	2	2	1	1	41	7	3	0	0	0	0	1	0	0	0	0	0	0	0	686.0	2.307580174	3570.0
6902648	3	135	20239	6	2	0	0	6	1	5	14	1	1	1	1	148	8	2	2	0	1	0	0	1	0	0	0	0	1	0	3643.6667	2.845308397	22576.3333
6409557	1	105	169	35	1	1	1	71	71	0	0	2	2	1	1	60	8	3	3	3	1	0	1	0	0	0	0	0	0	1	273.0	1.813186813	915.0
6441647	1	150	167	4	1	1	1	24	24	0	5	1	1	1	1	62	3	2	5	3	3	0	0	0	0	0	0	0	1	0	1395.0	1.989247311	4094.0
6948414	4	136	7756	17	3	1	1	12	4	8	3	2	2	1	1	251	15	3	7	5	5	0	1	0	0	0	0	0	0	0	135.0	2.0275	1038.0
6791595	2	152	152	5	1	0	0	20	20	0	0	1	1	1	1	95	7	2	2	0	1	0	1	0	0	0	0	0	0	0	1943.0	2.546577457	10033.0
6577712	1	45	148	12	1	0	0	16	16	0	11	4	4	1	1	67	4	2	6	4	4	0	0	0	0	0	0	0	1	1	1573.0	2.373172282	5752.0
7025981	1	158	7316	3	1	1	1	20	3	17	5	2	2	1	1	94	12	4	5	3	3	1	0	0	0	0	0	0	0	0	1699.0	2.36080047	13243.0
6763413	2	95	174	8	1	1	1	7	7	0	2	1	1	1	1	71	12	3	14	12	7	0	0	0	0	0	0	1	1	1	8595.5	2.451240806	35479.0
7236372	1	56	4321	16	1	1	1	8	1	7	1	1	1	1	1	131	5	3	6	4	3	0	0	0	0	0	0	0	1	0	1581.0	2.515496521	12006.0
6595764	1	118	160	12	1	0	0	14	14	0	0	1	1	1	0	54	23	3	0	0	0	0	1	0	0	0	0	0	0	0	1313.0	2.420411271	4956.0
6974372	1	72	10919	13	2	0	0	10	1	9	0	1	0	1	1	239	3	1	15	11	7	0	1	0	0	0	0	0	0	1	82.0	2.682926829	551.0
6487692	1	54	146	4	1	0	0	21	21	0	0	1	1	1	1	398	4	3	0	0	0	0	0	0	0	0	0	0	1	1	982.0	1.98472505	2490.0
7521134	4	97	20860	23	3	1	1	19	3	16	2	2	2	1	1	79	7	3	4	2	2	0	1	0	0	0	0	0	1	0	5195.3333	2.627105938	51012.0
6555195	1	181	140	7	1	2	1	13	13	0	0	7	7	1	1	104	5	2	21	21	18	0	1	0	0	0	0	0	0	0	3303.0	2.795034816	12178.0
6514506	4	92	163	10	1	0	0	11	11	0	0	4	4	1	1	21	6	2	13	12	8	1	0	0	0	0	0	0	0	1	7202.0	3.421688419	28866.0
6613642	1	94	148	10	1	0	0	18	18	0	2	6	6	1	1	34	4	2	4	2	2	0	0	0	0	0	0	0	1	0	10816.0	2.633136094	39485.0
6490409	2	105	154	3	1	0	0	7	7	0	0	1	1	1	1	156	5	4	11	10	6	0	0	0	0	0	0	0	1	1	2591.0	2.290621381	7990.0
6846983	2	174	2556	14	2	0	0	7	3	4	0	1	0	1	0	88	40	7	0	0	0	0	0	0	0	0	0	0	1	0	10038.0	2.722056186	60713.0
6980286	1	103	3719	4	1	0	0	30	6	24	0	1	0	1	1	105	5	4	1	1	1	0	0	0	0	0	0	1	0	1	214.0	2.462616822	1090.0
6344814	1	140	156	14	1	0	0	49	9	40	0	2	2	1	1	230	9	2	5	5	4	0	0	0	0	0	0	0	1	1	982.0	1.98472505	2490.0
7982225	2	128	2778	2	2	1	1	8	3	5	2	3	3	2	2	146	4	4	4	2	2	0	0	0	0	0	1	0	1	0	7999.0	2.774469081	68860.0
6974532	2	62	8279	4	1	0	0	8	1	7	2	3	0	1	1	178	7	2	4	2	2	0	0	1	0	0	0	0	0	1	231.0	2.969696969	1740.0
6542662	1	44	163	3	1	0	0	27	27	0	3	2	2	1	1	54	25	2	35	27	11	0	0	0	0	0	0	1	0	1	3733.0	2.379319582	12844.0
7274156	1	121	5858	12	2	1	1	9	3	6	5	2	2	1	1	117	3	1	6	2	2	0	0	0	0	0	0	0	1	0	963.0	2.437175493	8026.0
7465533	5	128	84260	7	2	2	1	19	1	18	2	2	2	1	1	152	4	2	4	1	2	0	0	0	0	0	0	1	0	0	301.0	2.890365448	5010.0
7876964	2	126	7376	2	1	2	1	22	1	21	0	1	1	1	1	273	14	5	11	9	6	0	0	0	0	0	0	1	0	0	6202.0	2.489841986	42132.0
6385053	1	91	154	33	1	0	0	19	19	0	0	4	4	1	1	88	22	3	0	0	0	0	0	0	0	0	0	0	1	1	2348.0	1.976575809	7478.0
7247872	1	98	6258	10	2	1	1	8	1	7	1	1	1	1	1	142	11	4	4	2	2	0	0	0	0	0	0	1	0	0	254.0	2.751968503	1423.0
6992927	1	35	4843	6	1	0	0	17	3	14	0	4	0	1	1	141	13	2	0	0	0	0	0	0	0	0	0	1	0	1	2507.0	2.320702034	15993.0
7657583	1	116	9999	6	2	1	1	20	3	17	6	2	2	1	1	166	6	4	2	0	1	0	0	0	0	0	0	1	0	0	30826.0	2.748880814	184012.0
7699756	3	50	4139	16	2	0	0	6	1	5	11	1	0	1	1	221	21	1	2	0	1	1	0	0	0	0	0	0	0	0	1538.0	1.934980494	12797.0
6924725	1	79	8775	6	1	1	1	20	3	17	0	3	3	1	1	87	4	1	2	0	1	0	0	0	0	0	0	0	1	1	488.0	2.625	2805.0
6767341	1	239	162	20	1	0	0	13	13	0	31	1	1	1	1	62	8	3	22	18	9	1	0	0	0	0	0	0	0	1	1353.0	2.417590539	7575.0
6865242	1	108	16234	15	3	0	0	10	1	9	7	4	4	1	1	177	14	3	14	12	9	0	0	0	0	0	0	1	0	1	96.0	2.677083333	672.0
6410955	1	56	151	1	1	0	0	33	33	0	0	2	2	1	1	65	7	1	13	0	1	0	0	0	0	0	0	0	1	1	10435.0	2.568950646	28669.0
6563960	2	164	167	3	1	0	0	7	5	2	0	2	2	1	1	84	5	4	1	1	1	0	0	0	0	0	0	1	0	0	2291.5	2.309776262	7496.5
6473857	2	241	151	7	1	0	0	38	38	0	0	2	2	1	1	34	7	3	0	0	0	0	0	0	0	0	0	1	0	1	11322.0	2.466172054	32435.0
6641749	2	115	151	5	1	0	0	16	16	0	6	1	1	1	0	33	15	2	0	0	0	0	0	0	0	1	0	0	0	0	371.0	1.784366576	1712.0
6578857	1	104	170	31	1	0	0	20	20	0	0	3	3	1	1	63	35	2	0	0	0	0	1	0	0	0	0	0	0	1	27.0	1.407407407	80.0
6728231	1	121	154	15	1	1	1	8	8	0	0	3	3	1	1	100	7	4	7	7	3	0	0	0	0	0	0	0	1	1	1268.0	2.42192429	5505.0
6879598	1	44	6688	4	1	0	0	24	5	19	0	3	2	2	1	86	3	2	8	6	4	0	0	0	0	0	0	0	1	1	2983.0	2.48038887	14845.0
6941075	1	126	6158	4	2	1	1	16	4	12	4	2	2	1	1	152	4	4	6	4	3	0	0	0	0	0	0	0	1	1	2658.0	2.272009029	15180.0
6692238	1	156	155	10	1	1	1	17	17	0	2	2	2	1	1	58	7	2	9	7	5	0	0	0	0	0	1	0	0	0	491.0	2.305498981	3217.0
6669985	1	89	152	194	1	0	0	24	24	0	7	9	9	2	1	38	38	2	2	0	1	0	1	0	0	0	0	0	0	0	1066.0	2.865853658	4162.0
6736675	1	61	168	11	1	1	1	6	6	0	0	2	2	1	1	77	17	2	10	8	5	0	0	0	0	0	0	0	1	1	2359.0	2.079270877	11906.0
6712630	2	149	153	7	1	0	0	10	10	0	0	1	1	1	1	145	14	4	2	2	2	0	0	0	0	0	0	0	1	0	2359.0	2.079270877	11906.0
6606315	1	90	147	18	1	0	0	14	14	0	0	8	8	2	1	53	3	4	1	0	1	0	0	0	0	0	0	0	1	1	2465.0	2.392292089	8830.0
7470349	2	109	3611	6	1	0	0	7	2	5	0	1	0	1	0	177	20	3	0	0	0	0	1	1	0	0	0	0	0	0	1057.0	2.463133885	9592.5
7391841	2	130	13019	11	3	1	1	11	1	10	0	1	1	1	1	232	10	3	4	2	2	0	0	0	0	0	0	0	1	0	391.5	2.152403053	3123.0
6963692	1	138	23218	76	6	0	0	67	6	61	2	2	1	2	1	67	24	3	12	5	4	0	0	0	0	0	1	0	0	1	219.0	2.511415525	1502.0
6775175	1	141	160	6	1	1	1	22	22	0	12	1	1	1	1	51	8	2	4	2	2	0	0	0	0	0	0	1	0	1	2290.0	2.228384279	11207.0
6381502	1	88	162	7	1	0	0	11	11	0	0	2	2	1	1	59	4	4	0	0	0	0	0	0	0	0	0	1	0	1	482.0	2.394190871	1343.0
6973614	1	57	10112	3	1	1	1	9	1	8	0	2	2	1	1	173	4	6	24	24	14	0	0	0	0	0	0	0	1	1	944.0	2.123940677	5460.0
6914192	1	101	2361	3	1	0	0	14	2	12	0	1	1	1	0	104	2	2	2	0	1	0	0	0	0	0	0	0	1	1	270.0	2.048148148	1618.0
6585561	1	161	181	13	1	0	0	8	8	0	7	2	2	1	1	80	9	2	2	0	1	0	1	0	0	0	0	0	0	1	689.0	2.470246734	2884.0
6717217	1	166	153	17	1	0	0	10	10	0	39	3	3	2	1	25	10	1	4	0	1	0	0	0	0	0	0	0	1	1	11190.0	2.675067024	50675.0
6884392	1	43	25320	23	2	0	0	68	4	64	0	4	0	1	1	85	6	2	12	9	5	1	0	0	0	0	0	0	0	1	180.0	2.788888888	1755.0
6397584	1	149	152	11	1	1	1	2	2	0	0	2	2	1	1	131	8	1	12	10	7	0	0	0	0	0	1	0	0	1	304.0	2.782894736	868.0
6508270	1	165	168	3	1	1	1	3	0	3	0	1	1	1	1	0	10	2	4	2	2	0	0	0	0	0	1	0	0	1	768.0	2.069010416	3348.0
6427773	2	168	164	23	1	1	1	19	19	0	0	1	1	1	1	51	30	2	2	2	1	0	0	0	0	1	0	0	0	0	933.0	2.308681672	2933.0
6710115	1	31	149	5	1	0	0	17	17	0	4	3	3	1	1	27	10	2	2	0	1	0	0	1	0	0	0	0	0	0	454.0	3.127753303	2872.0
6459354	3	165	179	19	1	2	1	5	5	0	0	5	5	1	3	72	21	2	4	2	2	0	0	0	0	0	0	0	1	0	479.5	2.610259039	1368.0
6767957	1	70	162	9	1	1	1	40	39	1	15	3	3	1	1	56	16	3	12	10	8	0	0	1	0	0	0	0	0	1	1042.0	3.076775431	5514.0
6502270	2	136	163	13	1	1	1	8	8	0	5	1	1	1	1	60	18	2	17	13	9	0	1	0	0	0	0	0	0	1	641.0	2.492979719	2323.0
7884797	8	159	5287	7	1	0	0	7	2	5	0	1	0	1	0	185	11	1	0	0	0	1	0	0	0	0	0	1	0	0	6978.8	2.150643567	49390.8
6963727	3	66	36907	28	1	0	0	40	5	35	9	1	0	1	1	94	8	4	3	1	2	0	0	0	0	0	0	0	1	1	2658.0	2.272009029	15180.0
6861683	1	102	5150	17	5	1	1	15	2	13	1	3	3	1	1	120	7	3	13	11	6	0	0	0	0	0	0	0	1	0	10038.0	2.722056186	60713.0
7904632	3	122	13376	10	2	2	1	2	1	1	1	1	1	1	1	435	6	4	3	1	2	0	0	0	0	0	0	1	0	0	31344.0	2.750542368	215356.0
6975001	1	151	32190	7	2	1	1	33	4	29	7	4	4	1	1	231	6	4	6	2	2	0	0	0	0	0	0	0	1	1	10038.0	2.722056186	60713.0
6656393	1	106	164	4	1	3	1	43	43	0	2	4	4	1	1	43	20	4	11	7	5	0	1	0	0	0	0	0	0	0	335.0	2.671641791	1153.0
6851209	1	71	5947	10	1	0	0	45	4	41	1	2	2	1	1	211	7	2	2	0	1	0	0	0	0	0	0	1	0	0	247.0	1.736842105	1866.0
8220767	1	144	5499	7	1	1	1	10	1	9	0	1	1	1	0	224	17	1	5	3	4	1	0	0	0	0	0	0	0	0	820.0	2.086585365	6832.0
6790827	5	163	155	12	1	0	0	36	32	4	0	3	3	2	1	24	10	3	24	17	11	1	0	1	0	0	0	0	0	1	2564.75	3.338023747	15672.5
6650848	1	159	143	13	1	0	0	12	12	0	0	3	3	1	1	41	10	3	13	13	7	0	0	0	0	0	0	1	0	1	1295.0	3.01003861	5552.0
6364004	3	140	162	10	1	1	1	11	11	0	0	2	2	1	2	81	10	2	1	1	1	0	0	0	0	0	1	0	0	1	165.5	2.314282044	465.0
7337571	1	137	6235	7	1	0	0	2	2	0	1	1	0	1	1	140	19	2	9779	9769	5	0	0	0	0	0	1	0	0	0	132.0	1.621212121	1281.0
6795771	4	95	147	44	1	0	0	21	21	0	0	3	3	2	1	40	6	1	19	2	3	0	0	0	0	0	0	1	0	1	608.0	2.263157894	2561.0
6545104	1	63	148	8	1	1	1	8	8	0	0	2	2	1	1	31	17	2	13	13	10	0	0	1	0	0	0	0	0	0	886.0	3.243792325	3749.0
6836325	1	93	151	93	1	0	0	36	36	0	6	4	4	3	1	44	11	3	0	0	0	0	0	0	0	0	0	1	0	1	556.0	2.40647482	2201.0
6635480	5	29	148	2	1	0	0	14	14	0	0	3	3	1	1	15	10	4	4	2	3	0	0	1	0	0	0	0	0	1	1938.5	3.198805159	8469.0
6750116	1	112	147	13	1	0	0	6	6	0	0	1	1	1	1	67	3	1	0	0	0	0	0	0	0	0	0	0	1	1	11190.0	2.675067024	50675.0
6556691	1	35	158	2	1	0	0	5	5	0	0	1	1	1	1	126	6	3	0	0	0	0	0	0	0	0	0	1	0	0	2686.0	2.29113924	8748.0
7520410	1	148	8304	10	1	0	0	18	3	15	2	3	0	1	1	177	13	4	2	0	1	0	1	0	0	0	0	0	0	0	183.0	2.262295081	2792.0
7970320	1	149	22235	4	2	2	1	17	1	16	0	5	5	1	1	157	10	3	2	0	1	0	0	0	0	0	0	1	0	0	2465.0	2.821906693	19783.0
6822247	2	56	155	21	1	1	1	34	34	0	1	1	1	1	1	33	13	2	0	0	0	0	0	0	0	0	0	0	1	0	1968.0	2.62957317	8398.0
6893483	1	134	12690	45	2	0	0	23	2	21	0	3	0	1	1	70	11	2	6	4	4	0	1	0	0	0	0	0	0	1	1352.0	2.502958579	10185.0
6778501	1	157	145	8	1	0	0	26	26	0	0	6	6	3	1	78	5	4	10	10	5	0	0	0	0	0	0	0	1	1	3032.0	2.438324538	11862.0
6361972	3	297	146	21	1	0	0	58	50	8	0	3	3	1	1	50	5	2	10	0	1	0	0	1	0	0	0	0	0	1	2240.5	3.004476084	6944.5
6633875	1	196	154	8	1	0	0	1	1	0	1	1	1	1	0	219	4	4	3	0	1	0	0	0	0	0	0	1	0	1	12502.0	2.493521036	44937.0
6522860	1	189	157	4	1	3	1	17	16	1	7	2	2	1	1	80	4	1	4	0	1	0	0	0	0	0	0	1	0	1	1295.0	3.01003861	5552.0
8360184	1	70	8097	7	1	0	0	21	1	20	0	1	0	1	1	87	9	4	2	0	1	0	1	0	0	0	0	0	0	0	845.0	2.559763313	7969.0
6661831	1	160	154	2	1	1	1	25	21	4	0	1	1	1	2	68	7	3	2	2	1	0	0	0	0	0	0	0	1	0	2784.0	2.303520114	9738.0
6789540	2	112	172	15	1	0	0	17	17	0	0	1	1	1	0	100	20	1	0	0	0	1	0	0	0	0	0	0	0	0	779.5	2.245203036	4255.5
6673878	1	95	142	3	1	0	0	10	10	0	10	1	1	1	1	43	10	1	14	10	8	0	0	1	0	0	0	0	0	1	1312.0	3.306402439	7013.0
6529226	1	212	172	16	1	2	1	6	6	0	0	5	5	1	1	114	10	2	10	7	5	0	0	0	0	0	0	1	0	0	366.0	2.215846994	1285.0
6521253	3	44	161	28	1	1	1	22	22	0	0	3	3	1	1	25	6	3	57	54	32	1	0	0	0	0	0	0	0	0	7202.0	3.421688419	28866.0
7446296	1	133	16053	11	3	1	1	10	1	9	0	1	1	1	1	127	14	4	3	1	2	0	0	0	0	0	0	0	1	0	1658.0	2.778045838	15083.0
6771528	1	154	146	12	1	1	1	12	12	0	9	4	4	1	1	56	3	2	12	6	4	0	0	0	0	0	0	1	0	1	2290.0	2.228384279	11207.0
6385921	1	77	171	5	1	0	0	8	8	0	0	1	1	1	0	59	9	1	0	0	0	0	0	0	0	1	0	0	0	0	320.0	1.575	1008.0
7883190	1	155	11317	7	3	1	1	6	1	5	0	1	1	1	1	150	6	2	8	5	3	0	1	0	0	0	0	0	0	0	2541.0	2.51279024	24625.0
6919804	1	99	10778	15	1	0	0	20	3	17	0	2	0	1	1	127	13	3	0	0	0	0	0	0	0	0	0	1	0	0	881.0	2.244040862	5149.0
6407779	3	103	157	32	1	0	0	23	23	0	0	1	1	1	1	73	6	3	2	2	1	0	0	0	0	0	0	1	1	1	1685.3333	2.315210083	4984.6667
6975404	1	148	28426	3	1	1	1	83	2	81	2	1	1	1	1	229	16	4	5	3	3	0	0	0	0	0	0	1	0	1	2983.0	2.714381495	19668.0
6802345	2	198	138	1	1	0	0	32	28	4	0	2	2	1	1	83	4	1	0	0	0	0	1	0	0	0	0	0	0	1	455.5	1.915137353	2246.0
6973944	1	171	8801	19	1	0	0	20	2	18	0	2	0	1	1	370	24	2	2	0	1	0	1	0	0	0	0	0	0	0	735.0	2.1292517	4912.0
6960024	1	160	8814	33	2	0	0	9	1	8	10	2	0	1	1	68	23	3	6	4	4	0	0	0	0	0	1	0	0	0	388.0	2.24484536	2913.0
8269942	2	53	7960	14	1	1	1	16	2	14	1	2	2	1	1	136	6	4	6	2	2	0	0	0	0	0	0	1	0	0	2535.0	2.87928994	22141.0
6851405	2	158	5170	7	2	1	1	11	2	9	0	3	3	1	1	262	7	1	10	8	5	0	0	0	0	0	1	0	0	1	104.0	2.307692307	575.0
8025981	3	58	3563	19	2	0	0	10	6	4	4	1	0	1	1	38	11	3	11	9	7	0	1	1	0	0	0	0	0	0	1343.3333	3.081099738	12896.0
6947046	1	147	29237	2	1	1	1	28	4	24	6	3	3	1	1	135	4	3	4	2	2	0	0	0	0	0	0	1	0	1	529.0	2.412098298	3462.0
6381437	1	129	150	8	1	1	1	20	19	1	0	5	5	1	1	56	5	2	5	5	2	0	0	0	0	0	0	1	0	0	1347.0	2.97104677	4257.0
7482473	1	178	11631	0	0	1	1	12	1	11	2	3	3	1	1	20	0	2	5	2	2	0	0	1	0	0	0	0	0	0	2947.0	4.961655921	27272.0
6949887	1	211	122533	93	6	0	0	2	2	0	0	2	0	1	1	106	16	4	3	0	1	0	0	0	0	0	0	0	1	0	958.0	2.463465553	5864.0
6520489	1	149	159	16	1	0	0	33	33	0	0	1	1	1	1	80	13	2	1	0	1	0	0	0	0	0	1	0	0	1	701.0	2.395149786	2843.0
6366463	1	112	147	10	1	1	1	14	14	0	3	1	1	1	1	44	3	1	4	2	2	0	0	0	0	0	0	0	1	1	1700.0	2.380588235	4584.0
6936341	1	95	4912	12	3	1	1	12	2	10	1	3	3	1	1	122	3	1	6	4	3	0	1	0	0	0	0	0	0	1	2267.0	2.836347595	17614.0
6541109	4	48	145	19	1	0	0	51	51	0	0	3	3	1	1	28	8	3	8	8	5	0	1	1	0	0	0	0	0	1	2220.5	2.925197549	8325.0
6775309	1	61	155	10	1	1	1	16	12	4	1	1	1	1	1	30	6	2	3	1	2	0	0	0	0	0	0	0	1	1	1139.0	2.58735733	4164.0
6898723	3	158	3739	12	1	0	0	4	1	3	0	1	1	1	1	287	7	3	2	0	1	0	0	0	0	0	0	1	0	1	14038.0	2.502208291	73134.0
7002734	2	164	18491	5	1	1	1	14	2	12	1	4	4	1	1	180	3	3	4	2	2	0	0	0	0	0	0	0	1	1	2650.0	2.544146981	12770.0
6819855	1	146	179	9	1	1	1	12	12	0	0	4	4	1	1	63	7	1	0	0	0	0	0	0	0	0	0	1	0	0	4085.0	2.488616891	16929.0
6698752	1	138	159	13	1	3	1	19	19	0	0	6	6	1	1	62	10	4	6	6	1	0	1	0	0	0	0	0	0	1	820.0	2.218292682	4847.0
6760865	2	139	148	10	1	0	0	23	23	0	2	5	5	2	1	66	4	3	2	0	1	0	0	0	0	0	0	1	0	0	8224.5	2.346270676	35151.5
7508141	1	88	23767	6	1	0	0	18	1	17	0	1	1	1	1	167	5	3	2	0	1	0	0	0	0	0	1	0	0	0	160.0	1.99375	1249.0
6542944	2	93	156	13	1	0	0	28	28	0	0	1	1	1	1	83	10	1	15	12	5	0	0	0	0	0	0	1	0	1	12502.0	2.493521036	44937.0
7449740	1	136	6330	6	1	1	1	5	1	4	14	1	1	1	1	139	10	4	4	2	2	0	0	0	0	0	0	0	1	0	10311.0	2.790321016	92138.0
6916867	2	136	14515	20	6	1	1	4	1	3	11	1	1	1	1	253	17	4	29	27	14	0	0	1	0	0	0	0	0	0	550.0	3.1	4964.0
6532089	1	206	157	12	1	1	1	51	51	0	0	1	1	1	1	68	8	4	2	2	1	0	0	0	0	0	0	0	1	0	1158.0	2.417962003	4237.0
6747557	1	244	154	12	1	0	0	24	24	0	0	2	2	1	1	42	7	4	0	0	0	0	0	0	0	0	0	1	0	1	898.0	2.212694877	4268.0
6831268	1	138	159	9	1	0	0	49	49	0	5	2	2	1	1	43	14	3	0	0	0	0	0	0	0	0	0	0	1	1	1968.0	2.62957317	8398.0
8072644	2	130	13673	121	3	0	0	24	1	23	22	2	0	1	1	97	19	1	20	12	5	0	0	0	0	0	0	1	0	0	18773.0	2.620192177	128744.0
6775217	1	216	167	14	1	0	0	22	20	2	0	3	3	2	1	82	7	4	0	0	0	0	0	0	0	0	0	1	0	1	3186.0	2.758003766	14060.0
8295297	2	76	14101	6	3	1	1	8	3	5	0	3	3	1	1	246	9	4	6	4	3	0	0	0	0	0	0	0	1	0	9200.0	2.523731062	57890.0
7292992	1	108	23248	55	4	0	0	7	3	4	26	4	0	1	1	105	13	5	7	3	3	0	0	0	0	0	0	1	0	0	1025.0	2.712195121	1506.0
8236974	1	48	4709	13	5	1	1	14	1	13	3	3	3	1	1	75	31	3	10	8	7	0	0	1	0	0	0	0	0	0	4161.0	4.995674116	38713.0
6395465	2	107	157	16	1	0	0	24	24	0	0	2	2	1	1	36	4	1	2	2	2	0	0	0	0	0	0	1	0	0	659.0	2.886191198	2202.0
6581709	1	76	167	14	1	1	1	10	10	0	1	1	1	1	0	28	10	2	7	5	5	0	1	0	0	0	0	0	0	0	750.0	2.292	2844.0
6959563	2	167	6048	9	5	1	1	16	3	13	0	2	2	1	1	176	5	2	7	5	4	0	0	0	0	0	1	0	0	0	395.0	2.574683544	2886.0
6448592	2	178	168	11	1	1	1	10	10	0	0	2	2	1	1	118	12	5	7	7	4	0	0	0	0	0	0	0	1	1	10435.0	2.568950646	28669.0
6373925	2	245	115	75	1	0	0	20	20	0	0	3	3	1	1	67	8	5	1	1	1	0	0	0	0	0	0	0	1	1	1503.0	2.369926813	4179.0
7564744	2	115	10257	14	2	1	1	5	2	3	1	1	1	1	1	245	13	5	8	6	5	0	0	0	0	0	0	1	0	0	2811.0	2.617929562	28974.0
6930018	1	72	4718	3	1	0	0	16	2	14	9	4	0	1	1	115	5	3	3	0	1	0	0	0	0	0	0	0	1	1	10038.0	2.722056186	60713.0
6736506	1	130	149	18	1	4	1	6	6	0	19	5	5	1	1	85	11	1	19	16	9	1	0	0	0	0	0	0	0	1	2968.0	2.539757412	17456.0
6676473	1	148	164	20	1	0	0	17	17	0	5	2	2	1	1	50	12	2	4	0	1	1	0	0	0	0	0	0	0	1	315.0	1.742857142	1817.0
7334462	1	150	15504	10	3	1	1	25	8	17	1	1	1	1	1	128	9	1	9	5	5	0	0	0	0	0	0	1	0	0	456.0	2.438596491	3793.0
7900889	1	100	1641	12	1	1	1	7	1	6	4	1	1	1	1	140	9	5	8	6	6	0	0	0	0	0	1	0	0	0	678.0	2.240412979	8870.0
7196081	10	124	38464	10	4	5	1	14	1	13	27	9	9	2	1	204	7	4	17	12	9	1	0	1	0	0	0	0	0	0	2893.0	4.432885808	25131.6667
7247167	1	113	5948	24	1	0	0	12	3	9	10	1	0	1	0	246	18	3	2	0	1	1	0	0	0	0	0	0	0	0	1473.0	2.501697216	14716.0
6354130	3	67	158	6	1	0	0	1	1	0	0	2	2	1	0	201	25	1	0	0	0	0	1	0	0	0	0	0	0	0	499.0	2.212424849	1414.0
6445292	2	98	160	20	1	0	0	43	43	0	0	2	2	1	1	34	7	1	21	19	7	0	0	0	0	0	0	1	0	1	843.0	2.096085409	2675.0
7459271	2	88	20956	8	3	1	1	10	2	8	0	1	1	1	1	315	10	7	16	14	9	0	0	1	0	0	0	0	0	0	1225.5	3.394754754	11679.0
7342348	3	80	12571	7	2	1	1	11	1	10	1	3	3	1	1	77	5	1	3	1	2	0	0	0	0	0	0	0	1	0	5208.5	2.720632206	46528.0
6904930	1	132	12704	2	1	0	0	12	3	9	0	1	0	1	0	137	1	2	12	8	7	0	0	0	0	0	0	1	0	1	328.0	2.521341463	2028.0
6473743	1	133	145	20	1	0	0	8	8	0	0	1	1	1	1	74	4	3	0	0	0	0	0	0	0	0	0	1	0	0	11322.0	2.466172054	32435.0
6467010	2	139	141	7	1	0	0	5	5	0	0	2	2	1	1	117	6	3	1	0	1	0	0	0	0	0	0	1	0	1	11322.0	2.466172054	32435.0
6380960	1	106	168	8	1	1	1	31	29	2	0	1	1	1	1	62	5	2	5	5	3	0	0	0	0	0	0	1	0	1	1347.0	2.97104677	4257.0
6600814	1	131	150	20	1	0	0	14	14	0	0	2	2	1	1	154	5	4	0	0	0	0	0	0	0	0	0	0	1	1	1573.0	2.373172282	5752.0
6583550	1	153	158	1	1	2	1	24	20	4	0	2	2	1	1	41	2	2	2	0	1	0	0	0	0	0	0	0	1	0	2074.0	2.603664416	6430.0
6460884	1	127	158	97	1	9	1	15	5	10	0	4	4	1	1	95	7	2	63	59	11	0	1	0	0	0	0	0	0	1	1075.0	2.270697674	3311.0
6602995	3	98	147	18	1	1	1	12	12	0	8	2	2	1	1	34	18	3	9	6	4	0	0	1	0	0	0	0	0	1	953.0	3.177747577	3695.0
8454545	1	127	10157	9	1	0	0	24	4	20	0	3	1	2	1	173	12	1	0	0	0	1	0	0	0	0	0	0	0	0	3767.0	2.709583222	30329.0
6400352	1	184	150	73	1	0	0	35	34	1	0	5	5	1	1	77	11	4	0	0	0	0	0	0	0	0	0	1	0	1	1643.0	2.27023737	4348.0
6806915	3	145	150	9	1	0	0	15	11	4	5	1	1	1	1	2371	8	3	8	6	6	0	0	0	0	0	0	0	1	0	2989.0	2.241886918	13721.0
7006797	2	153	16546	16	1	0	0	28	8	20	0	2	0	1	1	175	10	5	3	0	1	0	0	0	0	0	0	0	1	1	4429.0	2.344321517	19609.0
7033006	1	54	21269	9	2	2	1	9	2	7	1	3	3	1	1	238	11	2	3	1	2	0	1	0	0	0	0	0	0	0	1870.0	2.44117647	13598.0
7135206	5	71	7657	11	5	1	1	45	3	42	1	1	1	1	1	93	24	4	10	8	6	0	1	1	0	0	0	0	0	0	788.25	2.867416984	7390.5
6618938	1	186	152	16	1	0	0	18	18	0	0	3	3	1	1	27	6	2	1	0	1	0	0	0	0	0	0	0	1	1	1643.0	2.414485696	6227.0
6562203	1	183	170	3	1	0	0	4	4	0	0	3	3	1	1	121	25	20	0	0	0	0	0	1	0	0	0	0	0	0	310.0	2.84516129	1207.0
6835829	1	19	159	13	1	1	1	1	0	1	9	2	2	1	1	0	16	2	0	0	0	0	0	1	0	0	0	0	0	0	2376.0	4.470959595	14057.0
6994604	1	91	5872	12	1	0	0	17	3	14	0	3	0	1	1	70	13	2	0	0	0	0	1	0	0	0	0	0	0	1	241.0	1.975103734	1854.0
6542909	1	218	173	42	1	0	0	21	21	0	0	2	2	1	1	99	5	5	2	0	1	0	0	0	0	0	0	1	0	1	12502.0	2.493521036	44937.0
6703561	1	128	133	6	1	0	0	49	49	0	0	5	5	1	1	41	18	2	2	0	1	0	0	0	0	0	0	0	1	1	11190.0	2.675067024	50675.0
6525788	1	166	158	6	1	1	1	6	5	1	0	2	2	1	1	83	6	3	2	2	1	0	0	0	0	0	0	1	0	1	1438.0	2.680111265	4701.0
7229281	1	58	20275	33	4	0	0	17	2	15	25	3	0	1	2	144	14	2	19	12	10	0	0	0	0	0	1	0	0	0	54.0	2.481481481	770.0
8291869	1	127	3467	27	3	1	1	7	3	4	0	1	1	1	1	136	18	5	11	9	6	0	0	0	0	0	1	0	0	0	51.0	2.176470588	614.0
6645473	3	45	148	11	1	0	0	4	4	0	0	1	1	1	0	76	10	2	0	0	0	1	0	0	0	0	0	0	0	0	4259.5	3.39003935	17340.0
7097323	1	90	6618	26	1	0	0	19	1	18	1	1	0	1	0	81	12	3	2	0	1	0	0	0	0	0	1	0	0	0	98.0	1.428571428	540.0
8220230	5	73	6142	19	4	1	1	10	1	9	2	3	3	1	1	322	45	2	4	2	2	0	1	0	0	0	0	0	0	0	719.0	2.369958275	9403.0
7153670	4	131	253972	4	2	0	0	16	2	14	7	3	0	1	2	21	6	2	8	4	4	0	0	1	0	0	0	0	0	0	1784.0	3.337236739	12609.3333
7013234	1	91	8772	1	1	0	0	5	1	4	0	1	0	1	0	146	3	3	0	0	0	0	0	0	0	0	0	1	0	0	19747.0	2.584240644	92881.0
6676635	1	99	175	8	1	4	1	8	8	0	16	1	1	1	1	35	10	3	66	50	6	1	0	0	0	0	0	0	0	1	1353.0	2.417590539	7575.0
6440571	1	97	151	11	1	0	0	19	15	4	0	4	4	2	1	64	7	3	21	20	14	0	1	0	0	0	0	0	0	0	3122.0	2.780909673	8875.0
6798134	3	142	146	9	1	0	0	13	12	1	3	1	1	1	1	32	5	2	2	0	1	0	0	0	0	0	0	0	1	1	1054.0	2.395635673	4906.0
7063609	1	207	2910	19	2	0	0	9	2	7	0	1	0	1	0	90	16	2	0	0	0	1	0	0	0	0	0	0	0	0	95.0	2.115789473	582.0
8405968	4	102	2832	10	1	1	1	18	2	16	2	1	1	1	1	195	10	3	3	1	2	1	0	0	0	0	0	1	1	0	11378.0	2.365092068	82903.5
6610264	2	162	149	19	1	0	0	42	34	8	0	4	4	3	1	44	14	8	0	0	0	0	1	0	0	0	0	0	0	0	1801.0	2.559133814	7258.0
6722216	1	135	163	6	1	0	0	20	20	0	0	1	1	1	1	57	19	3	34	27	18	0	1	0	0	0	0	0	0	1	22.0	1.681818181	99.0
6964315	1	53	11331	20	3	0	0	25	4	21	0	1	0	1	1	165	9	1	10	4	3	0	1	0	0	0	0	0	0	1	573.0	2.645724258	3359.0
6879524	1	52	5474	3	1	0	0	14	3	11	1	1	0	1	1	72	10	3	2	0	1	0	0	0	0	0	0	1	0	1	2279.0	2.211057481	13486.0
6367295	1	88	156	12	1	1	1	9	0	9	0	2	2	1	1	0	5	2	7	7	3	0	1	0	0	0	0	0	0	1	1075.0	2.270697674	3311.0
6407316	4	157	159	1	1	1	1	11	11	0	0	2	2	1	1	30	8	4	0	0	0	1	0	1	0	0	0	0	0	1	1611.5	2.845835523	5145.5
6443442	1	92	180	15	1	3	2	15	15	0	0	2	2	1	1	49	15	2	2	2	2	0	1	0	0	0	0	0	0	1	966.0	2.0310559	2988.0
6375764	1	130	160	4	1	1	1	1	1	0	0	4	4	1	1	108	21	2	8	7	5	0	0	1	0	0	0	0	0	1	351.0	3.065527065	944.0
6656594	1	131	161	6	1	1	1	33	33	0	0	1	1	1	1	33	24	4	13	13	8	0	1	0	0	0	0	0	0	1	3303.0	2.795034816	12178.0
6337011	3	109	150	11	1	0	0	15	4	11	0	3	3	1	1	106	20	2	3	0	1	0	0	1	0	0	1	0	0	1	335.0	2.690881702	1034.5
6806864	1	54	158	12	1	1	1	17	17	0	1	2	2	1	1	46	4	4	5	3	3	0	0	0	0	0	0	1	0	1	2201.0	2.293502953	8446.0
6597511	1	61	156	8	1	1	1	24	23	1	2	2	2	1	1	65	5	2	7	5	5	0	0	0	0	0	0	1	0	0	3733.0	2.379319582	12844.0
6466290	1	132	161	4	1	1	1	8	8	0	1	2	2	1	1	97	2	2	5	3	3	0	0	0	0	0	0	1	0	1	1137.0	2.751978891	3263.0
6825700	1	90	154	8	1	2	1	17	15	2	0	1	1	1	1	56	6	2	0	0	0	0	0	0	0	0	0	0	1	1	1181.0	2.122777307	6556.0
8375721	3	148	10161	23	6	1	1	9	1	8	8	1	1	1	1	441	23	5	11	9	6	0	0	0	0	0	1	0	0	0	50.0	2.52	484.0
7294961	3	110	31527	45	2	0	0	32	1	31	19	2	0	1	1	89	8	3	5	0	1	0	0	0	0	0	0	0	1	0	5731.0	2.611768049	44926.5
6548411	1	183	145	67	1	0	0	18	18	0	0	3	3	2	1	53	10	2	2	0	1	0	0	0	0	0	0	0	1	1	10816.0	2.633136094	39485.0
7094534	3	191	52056	29	4	0	0	29	3	26	15	6	1	2	1	240	15	5	8	0	1	0	0	1	0	0	0	0	0	0	1332.0	3.340430405	9832.6667
7558050	1	101	5166	11	2	1	1	1	1	0	4	2	2	1	1	83	18	5	5	3	3	0	0	0	0	0	0	0	1	0	288.0	2.888888888	3222.0
6406247	1	64	170	8	1	1	1	17	17	0	0	2	2	1	1	29	11	2	1	1	1	0	1	0	0	0	0	0	0	0	310.0	1.632258064	985.0
6875175	1	99	7771	5	1	0	0	8	4	4	4	1	0	1	1	195	6	3	2	0	1	1	0	0	0	0	0	0	0	0	2385.0	2.518238993	19841.0
6533110	1	51	161	23	1	0	0	20	20	0	0	1	1	1	1	37	28	2	3	0	1	0	1	0	0	0	0	0	0	1	862.0	2.13225058	3642.0
6629711	1	125	154	34	1	0	0	17	17	0	0	3	3	2	1	40	12	3	0	0	0	0	0	0	0	1	0	0	0	1	207.0	1.826086956	753.0
6349604	1	66	156	7	1	1	1	11	11	0	0	3	3	1	1	48	17	4	0	0	0	0	0	0	0	0	0	1	0	1	322.0	2.288819875	919.0
8480053	1	46	11131	53	2	0	0	43	2	41	4	3	0	1	1	121	17	7	9	7	6	0	0	0	0	0	1	0	0	0	1121.0	2.157894736	10929.0
6501314	1	167	150	8	1	0	0	13	13	0	0	1	1	1	1	68	3	1	9	9	5	0	0	0	0	0	0	0	1	0	1395.0	1.989247311	4094.0
6592502	1	240	141	7	1	0	0	21	18	3	0	1	1	1	1	148	10	3	6	6	4	1	0	0	0	0	0	0	0	0	1207.0	1.678541839	4615.0
6945753	1	115	3537	9	1	0	0	7	1	6	1	2	2	1	0	172	28	2	2	0	1	0	0	0	0	0	1	0	0	0	180.0	2.055555555	1136.0
6721153	1	149	149	18	1	1	1	80	73	7	56	5	5	1	1	74	6	2	13	6	5	0	0	0	0	0	0	0	1	1	638.0	2.230407523	2834.0
6850745	1	80	9884	11	1	0	0	34	4	30	0	2	0	1	1	84	7	3	4	0	1	0	0	0	0	0	0	0	1	1	2658.0	2.272009029	15180.0
6491709	1	58	168	10	1	0	0	13	13	0	2	4	4	1	1	34	7	2	2	0	1	1	0	0	0	0	0	0	0	1	3465.0	2.439538239	10555.0
8373786	4	83	56498	15	2	2	1	22	1	21	7	9	9	1	1	137	11	4	9	6	5	0	0	0	0	0	0	0	1	0	13659.5	2.699531431	116402.5
6958618	2	98	15324	19	3	1	1	8	3	5	8	3	3	1	1	59	7	2	14	10	7	0	0	0	0	0	0	1	0	1	1912.0	2.340481171	10852.0
6943192	1	106	16024	7	2	0	0	16	2	14	29	1	0	1	0	585	14	4	43	40	20	1	0	0	0	0	0	0	0	1	4818.0	3.637401411	39206.0
6832004	1	135	156	2	1	1	1	6	6	0	0	4	4	1	1	150	6	4	0	0	0	0	0	0	0	0	0	1	0	0	2860.0	2.343356643	11608.0
7205434	2	38	23372	2	2	1	1	8	2	6	1	4	4	1	1	645	20	5	4	2	3	1	0	1	0	0	0	0	0	0	3570.0	3.752525945	32461.0
6644567	2	88	164	10	1	0	0	5	5	0	0	6	6	1	1	136	11	1	0	0	0	1	1	0	0	0	0	0	0	1	328.0	1.926130839	1246.0
6569277	5	79	165	2	1	0	0	16	16	0	0	1	1	1	0	42	9	2	0	0	0	0	1	0	0	0	0	0	0	1	928.0	2.582250949	3460.5
6802627	1	80	153	10	1	0	0	18	18	0	6	2	2	1	0	64	10	2	2	0	1	0	0	0	0	0	1	0	0	0	687.0	1.931586608	3416.0
6791479	1	84	165	7	1	0	0	39	39	0	3	2	2	1	1	49	14	3	2	0	1	0	0	0	0	0	0	0	1	0	1181.0	2.122777307	6556.0
6348068	1	81	159	30	1	0	0	13	13	0	0	2	2	1	1	23	12	3	6	5	5	1	0	0	0	0	0	0	0	1	2047.0	2.343429408	5930.0
6402271	1	237	155	12	1	0	0	17	17	0	0	3	3	1	1	73	33	3	1	0	1	1	0	0	0	0	0	0	0	0	580.0	1.812068965	1801.0
7230174	1	208	7275	3	1	0	0	24	2	22	0	1	0	1	0	686	13	3	0	0	0	0	0	0	0	0	0	1	0	0	127.0	1.354330708	959.0
6428031	1	57	156	22	1	0	0	12	12	0	0	2	2	1	1	45	13	2	4	3	3	0	1	0	0	0	0	0	0	0	92.0	1.706521739	269.0
6352282	1	146	152	8	1	0	0	18	18	0	9	1	1	1	0	63	11	2	6	4	3	0	1	0	0	0	0	0	0	1	1075.0	2.270697674	3311.0
6486107	2	119	156	1	1	0	0	10	10	0	0	1	1	1	0	57	13	0	0	0	0	0	0	1	0	0	0	0	0	0	649.0	3.175654853	1892.0
7618247	2	75	8368	5	2	0	0	15	3	12	0	1	0	1	0	294	20	3	0	0	0	0	0	0	0	0	1	0	0	0	119.0	2.739495798	988.0
6824337	1	118	163	8	1	0	0	17	1	16	0	3	3	1	1	18	34	2	0	0	0	0	1	0	0	0	0	0	0	1	2.0	2.0	7.0
7681358	1	96	4112	7	1	0	0	5	2	3	0	1	0	1	1	133	14	2	0	0	0	1	0	0	0	0	0	0	0	0	251.0	1.868525896	2177.0
7479678	1	151	5048	6	2	1	1	8	1	7	3	4	4	1	1	166	6	3	4	2	2	0	0	0	0	0	0	0	1	0	11372.0	2.807245867	103510.0
7381138	1	139	7504	37	2	0	0	30	2	28	2	3	0	1	1	169	13	3	2	0	1	1	0	0	0	0	0	0	0	0	50.0	1.86	492.0
6572982	3	123	152	19	1	0	0	6	6	0	0	5	5	1	1	36	8	3	6	5	4	0	1	0	0	0	0	0	0	1	3303.0	2.795034816	12178.0
6522564	1	101	157	5	1	1	1	10	10	0	0	1	1	1	1	59	5	1	5	3	3	0	0	0	0	0	0	1	0	1	2256.0	2.19503546	8917.0
7123353	2	93	5160	8	2	0	0	10	3	7	0	1	1	1	0	108	12	2	2	0	1	0	0	0	0	0	0	1	0	0	934.0	2.337323809	5627.0
6908821	1	66	7960	15	2	1	1	8	2	6	0	1	1	1	1	190	6	1	6	2	2	0	0	0	0	0	0	0	1	1	10038.0	2.722056186	60713.0
6848577	1	211	9168	13	1	1	1	5	1	4	2	2	2	2	1	295	31	3	7	5	4	0	1	0	0	0	0	0	0	1	1342.0	1.948584202	10535.0
6573866	2	143	157	2	1	0	0	1	1	0	1	1	1	1	1	173	5	2	2	0	1	0	0	0	0	0	0	0	1	1	711.0	2.295358649	3197.0
7361942	2	192	11570	7	1	0	0	16	5	11	0	3	0	1	1	261	7	3	0	0	0	0	0	0	0	0	0	0	1	0	10311.0	2.790321016	92138.0
6536719	3	132	160	21	1	0	0	3	3	0	22	1	1	1	1	192	13	2	8	4	4	0	1	0	0	0	1	0	0	0	824.6667	1.78910467	3811.0
6603258	1	201	165	13	1	0	0	14	14	0	0	3	3	1	1	34	5	3	3	3	3	0	0	0	0	0	0	0	1	1	2074.0	2.603664416	6430.0
6852109	1	105	8790	21	1	0	0	20	3	17	16	2	0	1	1	163	9	3	17	13	10	1	0	0	0	0	0	0	0	1	2385.0	2.518238993	19841.0
6712322	1	128	175	19	1	1	1	3	3	0	0	1	1	1	1	206	16	2	15	13	9	0	0	0	0	0	1	0	0	1	163.0	1.840490797	1179.0
6685367	1	113	148	41	1	0	0	19	19	0	0	3	3	1	1	47	12	4	0	0	0	0	0	0	0	0	0	1	0	0	74.0	2.635135135	440.0
6612455	2	220	164	16	1	0	0	18	18	0	0	1	1	1	0	94	34	2	2	0	1	0	1	0	0	0	0	0	0	1	1618.0	1.89369592	7780.0
6538964	1	101	168	15	1	1	1	11	11	0	0	1	1	1	1	130	5	3	8	8	4	0	0	0	0	0	0	1	0	0	2950.0	2.746101694	10874.0
6456430	1	194	159	8	1	1	1	9	9	0	1	3	3	1	1	72	5	1	3	1	2	0	0	0	0	0	0	1	0	1	3409.0	2.311234966	9111.0
6687162	1	146	158	3	1	0	0	20	20	0	0	5	5	1	1	49	4	2	0	0	0	0	0	0	0	0	0	1	0	1	2290.0	2.228384279	11207.0
6667406	5	62	178	1	1	0	0	8	0	8	0	2	2	2	1	0	3	4	0	0	0	0	0	1	0	0	0	1	0	1	2768.3333	3.560733715	11014.6667
6656296	1	127	143	16	1	0	0	8	8	0	12	3	3	1	1	68	11	1	10	7	5	0	0	1	0	0	0	0	0	1	64.0	3.03125	258.0
6690728	3	257	135	41	1	0	0	44	44	0	0	2	2	2	2	100	6	4	14	12	6	0	0	0	0	0	0	0	1	0	2989.0	2.241886918	13721.0
8374605	1	146	5047	8	3	1	1	21	2	19	0	4	4	2	1	172	10	6	9	7	5	0	0	0	0	0	0	0	1	0	6195.0	2.812429378	17138.0
6672833	1	137	166	14	1	0	0	17	17	0	0	2	2	1	1	56	8	2	10	8	5	0	0	0	0	0	1	0	0	1	347.0	2.659942363	1662.0
6684904	1	146	163	12	1	0	0	20	20	0	11	1	1	1	1	63	15	1	0	0	0	1	0	0	0	0	0	0	0	0	1353.0	2.417590539	7575.0
6840273	1	101	9166	9	1	1	1	4	1	3	0	2	2	1	1	257	3	2	12	10	6	0	0	0	0	0	1	0	0	1	154.0	2.103896103	1080.0
6861843	2	154	5020	3	1	0	0	20	3	17	0	1	0	1	0	78	11	2	2	0	1	0	0	0	0	0	0	1	0	1	2447.5	2.527431333	15260.0
6902351	1	62	3503	3	1	0	0	15	9	6	0	2	0	1	1	207	14	1	1	0	1	0	1	0	0	0	0	0	0	1	464.0	2.230603448	3027.0
6971927	1	160	4638	8	2	3	1	7	1	6	1	5	5	1	2	178	8	3	12	10	6	0	0	0	0	0	0	0	1	1	2083.0	2.086413826	13989.0
6975443	1	148	4204	5	1	1	1	25	4	21	8	1	1	1	1	118	14	4	17	15	8	0	0	0	0	0	0	1	0	1	3845.0	2.512613784	20774.0
6813955	1	97	153	8	1	2	1	20	20	0	10	2	2	1	0	47	17	2	0	0	0	0	0	0	0	0	0	1	0	1	418.0	2.442583732	1933.0
6451037	1	126	163	59	1	0	0	23	23	0	0	2	2	1	1	33	12	2	0	0	0	1	0	0	0	0	0	0	0	1	3465.0	2.439538239	10555.0
6736121	2	145	162	172	1	0	0	10	10	0	0	1	1	1	1	47	9	2	7	5	3	0	0	0	0	0	1	1	0	1	392.5	2.55075579	1902.0
7058476	2	136	32097	10	1	1	1	1	1	0	0	3	3	1	1	210	2	1	9	3	3	0	0	0	0	0	0	1	0	0	746.0	2.561662198	3857.0
7773720	3	159	11454	20	4	2	1	14	5	9	1	2	2	1	1	249	7	4	7	5	5	1	0	0	0	0	0	0	1	0	2594.5	2.827151626	18666.5
6349140	1	159	151	10	1	1	1	15	14	1	0	1	1	1	1	111	13	7	6	6	2	0	0	0	0	0	0	0	1	1	2591.0	2.290621381	7990.0
6369254	4	72	151	9	1	1	1	6	0	6	0	6	6	3	1	0	8	6	10	10	5	0	0	1	0	0	0	0	0	0	1504.0	3.345079787	4244.0
6823074	1	195	154	14	1	1	1	18	18	0	0	3	3	1	1	85	6	4	0	0	0	0	0	0	0	0	0	1	0	0	2860.0	2.343356643	11608.0
7248882	1	93	41970	31	1	0	0	3	1	2	0	2	0	1	1	296	6	3	129	32	4	0	0	0	0	0	0	0	1	0	2229.0	2.508299685	12464.0
6413233	5	219	149	50	1	0	0	21	21	0	0	6	6	1	1	74	13	2	13	12	8	1	0	1	0	0	0	1	0	0	3056.8	3.074022301	8869.4
8184804	3	89	6586	1	1	0	0	23	2	21	0	3	2	2	1	195	4	3	2	0	1	0	0	0	0	0	0	0	1	0	4829.0	2.681797297	32924.5
8463923	1	138	9416	21	1	0	0	19	3	16	0	6	0	1	1	376	5	3	2	0	1	0	0	0	0	0	0	1	0	0	41590.0	2.723274825	294445.0
7147812	1	76	3580	13	1	0	0	6	1	5	1	1	0	1	1	85	6	2	2	0	1	0	0	0	0	0	0	0	1	0	1381.0	2.577842143	10425.0
6658713	1	93	159	6	1	0	0	13	13	0	0	3	3	1	1	34	8	1	0	0	0	0	1	0	0	0	0	0	0	1	618.0	2.166666666	2311.0
6838576	3	91	11206	31	8	0	0	47	8	39	0	2	2	1	1	82	19	1	13	13	7	0	0	1	0	0	0	0	0	1	1263.0	3.52810768	10905.0
7425132	1	143	3582	3	1	0	0	3	1	2	0	2	2	1	0	457	12	2	2	0	1	0	0	0	0	0	0	0	1	0	2466.0	2.184509326	21481.0
7221360	2	162	8216	9	2	1	1	16	2	14	2	3	3	1	1	174	7	4	14	12	8	0	0	0	0	0	0	1	0	0	10150.0	2.481559463	63193.0
7364814	2	99	19786	18	4	1	1	11	2	9	7	4	4	1	1	178	8	5	7	5	4	0	0	0	0	0	0	0	1	0	1006.0	3.179920477	9546.0
7461220	1	122	22676	2	1	0	0	8	2	6	0	1	0	1	1	182	4	1	6	0	1	0	0	0	0	0	0	1	0	0	19975.0	2.677947434	130740.0
6766367	2	70	169	16	1	1	1	20	20	0	0	6	6	1	1	66	4	4	3	3	1	0	0	0	0	0	0	1	0	1	14159.0	2.464157073	59096.0
6638578	3	62	144	15	1	0	0	14	6	8	62	9	9	1	1	48	12	2	0	0	0	0	1	1	0	0	0	0	0	0	1002.6667	2.853982498	3948.6667
6907895	1	134	10945	3	1	0	0	7	1	6	11	3	0	1	1	83	26	3	5	0	1	0	1	0	0	0	0	0	0	0	261.0	2.291187739	2186.0
6716944	1	72	168	13	1	1	1	23	14	9	19	4	4	1	1	21	9	1	20	18	9	0	0	1	0	0	0	0	0	1	1312.0	3.306402439	7013.0
6427935	2	116	161	24	1	3	1	12	12	0	0	4	4	1	1	71	12	3	16	8	4	0	1	0	0	0	0	0	0	1	1020.5	2.150876787	3149.5
6414578	2	73	166	5	1	0	0	6	6	0	0	1	1	1	1	75	19	2	9	7	5	0	0	0	0	0	0	0	1	1	472.0	2.69279661	1294.0
6868773	1	176	4736	19	1	0	0	13	2	11	0	2	0	1	1	90	15	2	2	0	1	0	0	0	0	0	1	0	0	1	147.0	2.231292517	1036.0
6856625	1	102	13844	6	3	0	0	11	2	9	0	5	0	1	1	114	7	5	2	2	2	0	0	0	0	0	0	0	1	0	2983.0	2.48038887	14845.0
6513481	2	89	165	3	1	0	0	12	12	0	1	2	2	2	1	44	7	1	4	2	2	0	1	0	0	0	0	0	0	1	1801.0	2.559133814	7258.0
6419596	1	87	166	14	1	0	0	1	1	0	0	1	1	1	0	301	48	3	0	0	0	1	0	0	0	0	0	0	0	0	1150.0	1.719130434	3408.0
6858253	2	132	14861	34	5	0	0	14	3	11	36	2	0	1	1	220	16	4	16	13	9	0	1	0	0	0	0	0	0	0	701.0	2.891583452	5864.0
6794201	1	131	157	5	1	1	1	8	8	0	6	1	1	1	1	133	8	4	3	1	2	0	0	0	0	0	0	0	1	0	11190.0	2.675067024	50675.0
7997244	1	147	12310	2	2	1	1	6	2	4	0	2	2	1	1	139	15	2	3	1	2	0	0	0	0	0	1	0	0	0	106.0	2.339622641	1159.0
6755469	1	85	168	15	1	1	1	10	10	0	1	4	4	1	1	87	6	1	4	2	2	0	1	0	0	0	0	0	0	1	257.0	2.019455252	1254.0
7276630	1	37	4937	2	2	1	1	19	1	18	0	3	3	1	1	199	2	1	7	5	5	0	0	1	0	0	0	0	0	0	1531.0	3.677988242	14052.0
6794953	1	145	157	15	1	1	1	17	16	1	0	1	1	1	1	48	12	3	6	4	5	0	0	0	0	0	0	0	1	1	367.0	2.498637602	1708.0
6886931	1	221	10274	6	3	1	1	14	1	13	0	1	1	1	1	119	4	2	3	1	2	0	1	0	0	0	0	0	0	1	1695.0	2.575221238	11728.0
6967156	1	163	3817	5	1	0	0	32	3	29	2	7	7	1	1	330	3	2	5	1	2	0	0	0	0	0	0	0	1	1	10038.0	2.722056186	60713.0
6813776	2	60	152	8	1	0	0	34	34	0	2	3	3	2	1	38	12	6	0	0	0	0	0	0	0	0	0	0	1	1	2989.0	2.241886918	13721.0
7001546	1	149	7975	22	2	0	0	6	1	5	3	1	0	1	1	471	21	4	2	0	1	0	1	0	0	0	0	0	0	0	1070.0	2.486915887	8098.0
6588705	1	129	162	24	1	0	0	18	18	0	0	1	1	1	1	53	16	2	0	0	0	0	1	0	0	0	0	0	0	0	248.0	1.963709677	1007.0
8217347	1	69	22783	8	3	0	0	11	1	10	10	6	6	1	1	97	9	1	8	2	2	0	0	0	0	0	0	1	0	0	5004.0	2.97022382	49015.0
6923483	1	102	5989	21	4	0	0	24	2	22	0	8	0	1	1	85	13	4	2	0	1	0	1	0	0	0	0	0	0	1	887.0	2.37091319	6197.0
6397439	3	106	165	14	1	1	1	19	16	3	0	1	1	1	0	49	19	2	21	21	12	1	0	0	1	1	0	0	0	1	188.6667	1.943105002	542.3333
6693391	2	94	173	7	1	0	0	26	26	0	1	1	1	1	0	37	5	2	3	1	2	0	0	0	0	0	1	0	1	0	573.0	1.936948271	2697.0
6755286	1	91	175	10	1	1	1	25	25	0	12	1	1	1	1	30	23	2	17	15	9	0	0	0	0	0	1	0	0	1	641.0	2.299531981	3718.0
6854395	3	133	19224	23	4	2	1	51	3	48	1	3	3	1	1	167	8	3	2	0	1	0	0	1	0	0	0	0	0	1	40.0	2.417336395	257.0
6672000	2	127	167	24	1	0	0	22	22	0	0	1	1	1	0	56	6	1	2	0	1	1	0	0	0	0	0	0	0	0	109.0	1.660550458	600.0
6674451	1	158	149	1	1	0	0	14	14	0	0	5	5	1	1	59	7	5	0	0	0	0	0	0	0	0	0	1	0	0	2201.0	2.293502953	8446.0
6565176	1	192	169	12	1	0	0	26	18	8	0	6	6	1	1	79	6	2	2	0	1	0	1	0	0	0	0	0	0	1	2008.0	2.629482071	8090.0
7721477	1	38	2520	5	1	0	0	1	1	0	16	1	0	1	0	196	29	2	2	0	1	0	0	0	0	0	0	1	0	0	421.0	2.095011876	3353.0
6387839	1	124	157	6	1	1	1	19	15	4	0	10	10	1	2	44	9	2	9	9	4	0	1	0	0	0	0	0	0	0	890.0	3.241573033	2745.0
6875355	1	130	12647	21	1	0	0	16	2	14	16	2	0	1	0	177	14	3	4	0	1	0	0	1	0	0	0	0	0	0	443.0	2.214446952	3135.0
6665078	1	131	151	39	1	0	0	34	34	0	0	2	2	1	1	44	8	4	8	6	4	0	0	0	0	0	0	1	0	0	1219.0	2.26907301	4125.0
8473408	1	108	9346	3	1	0	0	10	2	8	22	1	0	1	1	769	15	3	9	5	5	0	0	0	0	0	0	1	0	0	6146.0	2.822486169	23273.0
6510085	1	149	160	3	1	0	0	8	8	0	0	5	5	1	1	60	2	2	0	0	0	0	0	0	0	0	0	1	0	1	2256.0	2.19503546	8917.0
6694941	2	116	155	3	1	1	1	14	0	14	7	6	6	1	1	0	10	2	3	1	2	0	0	0	0	0	1	0	0	1	127.0	2.574803149	471.0
6657158	1	81	154	13	1	0	0	20	20	0	3	3	3	1	1	49	4	2	4	2	2	0	1	0	0	0	0	0	0	1	984.0	2.546747967	3681.0
6590148	1	63	167	20	1	0	0	14	14	0	0	1	1	1	0	48	59	1	0	0	0	0	0	0	0	0	0	1	0	1	25.0	1.16	78.0
6491890	1	19	170	14	1	1	1	35	28	7	0	1	1	1	0	19	15	3	8	8	5	0	0	1	0	0	0	0	0	0	402.0	3.054726368	1277.0
7086703	1	85	2892	12	1	0	0	7	2	5	0	1	0	1	0	119	8	2	0	0	0	0	1	0	0	0	0	0	0	0	963.0	2.392523364	7160.0
6735685	3	179	139	121	1	0	0	71	71	0	0	2	2	1	1	42	15	5	13	0	1	0	0	0	0	0	0	1	0	0	14159.0	2.464157073	59096.0
6917758	2	184	5336	21	2	0	0	20	2	18	0	2	0	1	1	92	5	2	6	4	4	0	0	0	0	0	0	1	0	0	740.0	2.531711638	5634.5
6352724	1	121	154	6	1	0	0	18	18	0	0	2	2	1	0	39	22	6	12	12	8	1	0	0	0	0	0	0	0	0	7737.0	3.317952694	21664.0
6374098	1	87	148	13	1	0	0	24	24	0	0	5	5	1	1	42	8	5	11	11	6	0	0	0	0	0	0	0	1	1	1503.0	2.369926813	4179.0
6475137	1	143	162	14	1	0	0	5	5	0	0	1	1	1	0	65	12	2	0	0	0	1	0	0	0	0	0	0	0	0	2047.0	2.343429408	5930.0
6862138	1	113	4837	6	2	1	1	8	4	4	1	1	1	1	1	166	19	3	6	4	3	0	0	0	0	0	0	1	0	1	3845.0	2.512613784	20774.0
6398492	1	192	172	5	1	0	0	8	8	0	0	2	2	1	1	63	7	2	9	9	4	0	0	0	0	0	1	0	0	1	230.0	1.995652173	537.0
8136200	2	177	9326	7	5	1	1	12	1	11	0	1	1	1	1	205	9	4	13	11	7	1	0	0	0	0	0	0	0	0	372.0	2.465053763	4068.0
8042680	1	144	11715	31	4	1	1	18	1	17	2	1	1	1	1	208	23	2	10	8	6	0	1	0	0	0	0	0	0	0	662.0	2.101208459	8530.0
7133610	3	95	18620	16	2	1	1	42	8	34	0	3	3	1	1	116	9	8	7	7	3	0	0	0	0	0	0	0	1	0	3027.5	2.40432558	13954.0
6428342	1	73	159	5	1	0	0	3	3	0	0	1	1	1	0	105	12	2	2	0	1	0	0	0	0	0	0	0	1	0	2348.0	1.976575809	7478.0
7287309	2	149	4907	9	1	0	0	13	2	11	1	1	0	1	0	302	12	2	2	0	1	0	1	0	0	0	0	0	0	0	347.5	1.637344211	2946.5
6757041	2	149	158	4	1	1	1	14	14	0	0	1	1	1	1	46	5	2	5	3	3	0	0	0	0	0	0	1	0	1	1610.0	2.654037267	6311.0
6507590	1	178	173	26	1	1	1	14	14	0	0	2	2	1	1	54	9	6	9	9	5	0	0	0	0	0	0	0	1	1	2465.0	2.392292089	8830.0
6815937	1	89	172	4	1	0	0	14	12	2	0	3	3	1	1	78	4	2	0	0	0	0	0	0	0	0	0	1	0	1	615.0	1.990243902	3082.0
6492485	1	39	143	28	1	0	0	69	66	3	0	6	6	2	1	32	17	3	11	11	7	0	0	1	0	0	0	0	0	1	947.0	3.29778247	2863.0
6352351	1	101	158	10	1	1	1	8	8	0	0	3	3	1	1	59	12	2	1	1	1	0	0	0	0	0	1	0	0	1	691.0	1.837916063	1942.0
6860629	1	59	1594	14	3	0	0	13	2	11	1	1	0	1	0	49	12	3	2	0	1	0	0	0	0	0	0	1	0	0	247.0	1.736842105	1866.0
6673823	1	89	153	3	1	0	0	15	15	0	5	2	2	1	1	28	9	2	11	9	5	1	0	0	0	0	0	0	0	1	5522.0	3.546903295	34388.0
6679456	1	107	159	8	1	0	0	40	39	1	0	1	1	1	1	33	8	1	2	0	1	0	1	0	0	0	0	0	0	0	72.0	2.597222222	538.0
6445650	1	131	152	9	1	1	1	12	7	5	0	1	1	1	1	101	9	2	0	0	0	0	0	0	0	0	0	1	0	1	2676.0	2.714872944	7924.0
6642207	4	30	146	12	1	0	0	8	8	0	0	4	4	1	1	25	8	2	0	0	0	1	0	1	0	0	0	0	0	1	3835.3333	3.222752648	15760.6667
6378894	1	107	166	21	1	0	0	17	17	0	0	6	6	1	1	59	4	3	4	4	3	0	1	0	0	0	0	0	0	1	1075.0	2.270697674	3311.0
6818833	2	120	161	10	1	1	1	19	19	0	1	2	2	1	1	44	8	2	0	0	0	0	0	0	0	0	0	0	1	0	335.5	2.351849639	1679.0
6431693	1	170	164	20	1	1	1	15	13	2	1	1	1	1	1	55	8	1	3	1	2	0	1	0	0	0	0	0	0	1	2184.0	2.76007326	6082.0
6345952	2	70	146	18	1	1	1	21	21	0	0	8	8	1	1	31	52	3	9	9	6	0	0	0	0	0	1	0	0	1	383.0	2.621409921	989.0
6353942	1	206	164	20	1	0	0	26	26	0	0	7	7	2	1	41	15	1	11	9	7	0	0	0	0	1	0	0	0	1	121.0	1.67768595	322.0
6811786	2	47	132	16	1	0	0	26	23	3	0	2	2	2	1	26	13	4	0	0	0	1	0	1	0	0	0	0	0	1	3901.0	3.358539366	24055.0
6647099	1	97	151	25	1	0	0	33	33	0	0	1	1	1	1	32	9	4	0	0	0	0	0	0	0	0	0	0	1	1	1573.0	2.373172282	5752.0
6381227	1	158	147	258	1	0	0	163	163	0	0	2	2	1	1	48	10	5	27	24	14	0	0	0	0	0	0	0	1	1	2497.0	2.24349219	6954.0
7109045	1	120	19908	4	1	1	1	3	1	2	11	2	2	1	1	78	4	3	3	1	2	0	0	0	0	0	0	0	1	0	10615.0	2.751483749	71328.0
6963982	1	300	14490	3	1	0	0	40	10	30	0	2	0	1	1	140	2	5	0	0	0	0	0	0	0	0	0	0	1	1	2983.0	2.48038887	14845.0
6938334	2	143	11468	15	1	0	0	20	4	16	0	1	0	1	1	221	11	2	4	0	1	0	0	0	0	0	0	1	1	0	622.0	1.757039421	4529.5
6366156	1	211	164	3	1	0	0	37	35	2	0	3	3	1	1	69	6	2	0	0	0	0	0	0	0	0	0	1	0	1	669.0	1.86696562	1890.0
6551987	3	177	137	1	1	1	1	11	6	5	0	2	2	2	1	61	8	2	11	11	7	1	0	1	0	0	0	0	0	1	4499.0	3.493138196	18492.0
6496311	1	97	160	2	1	1	1	13	13	0	0	2	2	1	1	71	1	2	1	1	1	0	0	0	0	0	0	1	0	1	2676.0	2.714872944	7924.0
7571745	1	105	2761	12	2	1	1	13	1	12	0	4	4	1	1	95	26	4	2	0	1	0	0	0	0	0	1	0	0	0	615.0	1.988617886	6936.0
6422562	1	132	158	3	1	0	0	19	19	0	0	1	1	1	0	33	18	1	0	0	0	1	0	0	0	0	0	0	0	0	615.0	1.830894308	1650.0
6629465	2	183	140	21	1	0	0	2	2	0	0	3	3	1	1	64	9	4	6	5	5	0	0	0	0	0	0	1	0	1	490.0	2.551020408	1515.0
6859504	1	136	6835	34	2	0	0	16	5	11	0	1	0	1	1	193	9	5	0	0	0	0	0	0	0	0	0	0	1	0	2983.0	2.48038887	14845.0
6632697	1	197	154	26	1	3	1	12	10	2	16	3	3	1	1	56	8	2	11	0	1	0	0	0	0	0	0	0	1	0	10816.0	2.633136094	39485.0
7552199	4	147	12192	4	1	0	0	1	1	0	19	1	0	1	1	621	12	4	4	0	1	0	0	0	0	0	0	1	0	0	11310.5	2.380526088	77861.5
6570514	1	73	139	1	1	0	0	10	10	0	0	1	1	1	0	63	4	1	0	0	0	0	0	0	0	0	0	0	1	1	1020.0	1.966666666	3510.0
6957321	1	85	10265	12	2	0	0	38	6	32	18	1	1	1	1	63	10	3	3	0	1	0	0	0	0	0	0	1	0	1	14038.0	2.502208291	73134.0
6808215	1	173	154	11	1	1	1	7	7	0	0	5	5	1	2	49	4	1	0	0	0	0	1	0	0	0	0	0	0	1	1016.0	2.253937007	5310.0
7075335	4	100	6724	4	1	2	1	19	3	16	0	2	2	1	1	179	6	2	4	2	2	0	0	0	0	0	0	0	1	0	1370.0	2.132116788	9046.0
7442838	1	48	3791	13	4	1	1	9	1	8	3	6	6	2	1	52	10	4	2	0	1	0	0	1	0	0	0	0	0	0	1596.0	3.652882205	15648.0
6382879	1	105	173	10	1	1	1	20	20	0	0	1	1	1	1	50	18	2	1	1	1	0	0	0	0	1	0	0	0	0	198.0	1.595959595	537.0
7896822	2	202	7481	8	1	0	0	8	1	7	6	2	0	1	0	235	16	3	2	0	1	1	0	0	0	0	0	0	1	0	173.5	2.345725766	1406.0
6417699	1	103	172	7	1	1	1	18	18	0	0	1	1	1	1	34	7	3	5	3	3	0	0	0	0	0	0	0	1	1	490.0	1.757142857	1377.0
7112106	1	82	5546	8	1	0	0	19	1	18	0	1	1	1	0	243	36	1	0	0	0	0	0	0	0	0	0	0	1	0	2667.0	2.082114735	16656.0
6754300	2	32	161	21	1	0	0	24	24	0	1	2	2	2	1	56	6	2	7	5	4	0	0	0	0	0	0	1	1	1	134.5	2.378801986	607.5
7172233	1	134	4316	9	1	0	0	9	3	6	0	1	0	1	0	140	30	1	2	0	1	0	1	0	0	0	0	0	0	0	306.0	2.29738562	2965.0
6621662	1	47	148	1	1	0	0	15	15	0	0	2	2	1	1	71	3	4	1	0	1	0	0	0	0	0	0	1	0	1	2950.0	2.746101694	10874.0
6387052	1	304	144	88	1	0	0	47	47	0	0	2	2	1	1	89	16	9	4	0	1	1	0	0	0	0	0	0	0	1	3465.0	2.439538239	10555.0
7260256	1	201	24320	28	3	1	1	5	2	3	12	8	8	1	1	336	16	7	10	7	6	0	0	0	0	0	0	1	0	0	3886.0	2.458054554	21573.0
6534276	2	51	157	0	0	0	0	9	8	1	0	3	3	1	1	37	0	3	42	32	14	0	0	0	0	0	0	1	0	0	3695.0	2.683355886	13245.0
6835786	1	63	136	3	1	3	1	9	6	3	0	4	4	1	1	25	0	1	0	0	0	0	0	1	0	0	0	0	0	1	818.0	3.205378973	4567.0
6641531	1	65	166	9	1	1	1	27	27	0	5	1	1	1	1	114	12	2	0	0	0	1	0	0	0	0	0	0	0	1	3933.0	2.489956775	14488.0
6754092	2	114	154	8	1	0	0	21	21	0	0	2	2	1	1	57	11	2	2	0	1	0	0	0	0	0	0	0	1	0	324.0	2.091291291	2083.0
6442220	2	70	149	6	1	1	1	3	3	0	0	1	1	1	1	64	12	2	16	16	9	0	0	0	0	0	0	0	1	1	1208.5	2.225216042	3484.0
6839030	1	212	4902	4	1	0	0	15	1	14	0	1	0	1	1	95	6	2	2	0	1	0	0	0	0	0	0	0	1	0	884.0	2.36877828	4839.0
7442140	1	85	4050	17	3	1	1	51	14	37	16	1	1	1	1	112	11	3	12	7	5	0	0	0	0	0	1	0	0	0	744.0	2.350806451	7330.0
8345180	2	108	3478	7	2	1	1	8	1	7	7	2	2	1	1	92	5	3	3	1	2	0	0	0	0	0	1	1	0	0	2262.5	2.67284151	19640.5
8186052	3	136	14650	28	4	1	1	11	1	10	3	8	8	1	1	327	8	4	7	5	4	0	0	0	0	0	0	0	1	0	2598.0	2.560046189	22434.0
6453244	4	101	144	2	1	0	0	30	30	0	0	1	1	1	1	52	4	3	3	1	2	0	0	1	0	0	0	1	0	0	2634.0	2.906462818	7385.5
6542602	2	63	151	2	1	0	0	29	29	0	0	1	1	1	1	38	3	3	4	2	3	0	0	0	0	0	0	0	1	1	1573.0	2.373172282	5752.0
6824932	1	153	155	5	1	0	0	4	4	0	8	4	4	2	1	75	5	2	0	0	0	0	0	0	0	0	0	1	0	1	922.0	2.73318872	4189.0
6497141	2	235	149	16	1	0	0	34	34	0	0	2	2	1	1	37	8	3	0	0	0	0	0	0	0	0	0	1	0	0	2218.5	2.40432888	6228.0
6494676	1	154	169	2	1	1	1	2	2	0	4	2	2	1	1	92	6	2	9	5	4	0	0	0	0	0	1	0	0	1	230.0	1.995652173	537.0
8197970	7	126	20769	7	4	3	1	18	2	16	3	5	5	1	1	152	7	4	10	8	6	0	0	0	0	0	0	0	1	0	2388.0	3.039782244	17334.0
6909397	3	145	9943	17	1	0	0	39	3	36	0	2	0	1	1	113	15	2	2	0	1	0	0	0	0	0	0	1	0	0	456.0	2.313596491	3402.0
6845930	3	188	12636	20	3	0	0	34	4	30	0	1	0	1	1	216	10	3	7	5	4	0	1	0	0	0	1	0	0	1	576.0	2.339138933	3647.5
7238208	2	162	8275	37	5	0	0	15	3	12	12	3	0	1	1	127	16	5	17	11	6	1	0	0	0	0	0	0	0	0	1473.0	2.501697216	14716.0
6669608	1	77	165	25	1	0	0	26	26	0	0	1	1	1	0	56	14	4	5	5	2	1	0	0	0	0	0	0	0	1	1207.0	1.678541839	4615.0
6727125	1	136	170	12	1	0	0	14	14	0	16	2	2	1	1	72	7	2	5	1	2	0	0	0	0	0	0	0	1	1	11190.0	2.675067024	50675.0
6570099	1	135	148	6	1	1	1	20	19	1	0	5	5	1	1	40	6	3	1	0	1	0	0	0	0	0	0	0	1	1	1643.0	2.414485696	6227.0
6734360	1	93	152	8	1	0	0	13	13	0	5	1	1	1	1	43	19	2	6	3	3	0	0	0	0	0	0	0	1	1	274.0	1.937956204	1348.0
[truncated: 18,001 more rows]
