# Supplementary material for: Patent lifetime prediction using LightGBM with a customized loss
Source: PeerJ Comput Sci. 2024 May 10;10:e2044. doi: 10.7717/peerj-cs.2044 (PMC11157541; doi:10.7717/peerj-cs.2044)
Supplement: Supplemental Information 1 [file peerj-cs-10-2044-s001.zip › train.csv]

reg_num	number_ipc	number_word_abstract	number_word_ft	number_citation	number_citation_nation	number_priority	number_priority_nation	number_claim	number_claim_indep	number_claim_dep	number_claim_altered	number_applicant	number_foreign_applicant	number_applicant_nation	number_assignee	number_avgword_indep	average_gap_citation	delivery_time	number_family	number_foreign_family	number_family_nation	ipc_A	ipc_B	ipc_C	ipc_D	ipc_E	ipc_F	ipc_G	ipc_H	CBPs	ipc_activity	ipc_comp	ipc_size
6876166	4	110	2534	35	4	1	1	3	1	2	5	2	2	1	1	89	11	4	10	8	7	0	0	0	0	0	0	1	1	0	546.25	2.356395205	3522.0
6854542	1	152	5584	34	1	0	0	8	2	6	0	1	0	1	0	199	19	2	2	0	1	0	1	0	0	0	0	0	0	1	573.0	2.645724258	3359.0
6999006	1	155	10886	5	1	1	1	8	3	5	0	2	2	1	1	246	15	1	4	2	2	0	0	0	0	0	0	0	1	1	1290.0	2.210077519	6750.0
6769688	1	144	162	3	1	0	0	5	5	0	0	1	1	1	0	109	30	1	0	0	0	1	0	0	0	0	0	0	0	0	587.0	2.03407155	2940.0
6622674	1	82	173	7	1	1	1	13	13	0	1	3	3	1	1	82	8	1	6	4	3	0	0	0	0	0	1	0	0	0	299.0	2.200668896	1144.0
6476898	1	197	161	3	1	1	1	28	28	0	2	4	4	1	1	57	2	2	4	2	2	0	0	0	0	0	0	1	0	1	1137.0	2.751978891	3263.0
6447267	2	77	150	8	1	0	0	17	17	0	0	3	3	1	1	49	57	2	8	8	5	0	0	0	0	0	1	0	0	1	701.0	2.340941512	2078.0
7974946	1	158	11066	6	1	0	0	30	4	26	1	1	0	1	1	185	4	5	2	0	1	0	0	0	0	0	0	1	0	0	31344.0	2.750542368	215356.0
6343181	2	99	154	7	1	1	1	14	2	12	0	2	2	1	1	174	4	3	7	7	4	0	0	0	0	0	0	0	1	0	2591.0	2.290621381	7990.0
6374236	1	119	142	1	1	0	0	12	12	0	0	5	5	1	1	101	3	2	5	5	2	0	0	0	0	0	0	1	0	1	11322.0	2.466172054	32435.0
7291452	1	22	15193	4	3	1	1	32	11	21	0	3	3	1	1	85	12	9	20	18	12	0	0	1	0	0	0	0	0	0	1383.0	3.174981923	11443.0
6691052	2	147	159	25	1	0	0	34	34	0	0	1	1	1	1	53	6	2	0	0	0	0	0	0	0	0	0	1	0	1	8799.5	2.581061095	37890.5
6611887	2	141	161	7	1	0	0	20	20	0	0	1	1	1	1	63	4	3	2	0	1	0	0	0	0	0	0	1	0	1	12502.0	2.493521036	44937.0
6930742	2	93	6463	8	1	1	1	14	2	12	4	2	2	1	1	90	5	2	6	2	2	0	0	0	0	0	0	1	0	1	1572.0	2.650763358	7883.0
7417423	1	79	4380	7	2	1	1	5	1	4	0	1	1	1	1	61	7	2	1	1	1	0	0	0	0	0	0	1	0	0	2272.0	2.533010563	17883.0
6454378	1	73	158	7	1	1	1	8	8	0	0	2	2	1	1	42	6	3	58	31	13	0	1	0	0	0	0	0	0	1	2184.0	2.76007326	6082.0
6774268	1	27	153	9	1	1	1	5	5	0	2	4	4	3	1	90	17	2	16	14	11	0	0	1	0	0	0	0	0	1	1524.0	3.650918635	9642.0
6670371	4	6	155	11	1	0	0	3	2	1	18	2	2	1	1	27	8	2	6	2	2	1	0	1	0	0	0	0	0	0	3498.0	4.199541176	13979.3333
7989386	10	100	8950	11	3	1	1	19	1	18	5	1	1	1	1	111	14	5	12	10	7	0	1	1	0	0	0	0	0	0	1128.0	3.360027574	11436.0
6595806	1	127	164	5	1	1	1	7	7	0	0	1	1	1	1	54	4	1	6	4	3	0	0	0	0	0	0	0	1	0	2069.0	2.034316094	9547.0
6456754	1	253	152	6	1	1	1	5	0	5	0	1	1	1	1	0	1	3	20	20	11	0	0	0	0	0	0	1	0	1	3409.0	2.311234966	9111.0
6527085	2	109	154	32	1	0	0	5	5	0	0	1	1	1	1	164	18	2	0	0	0	0	0	0	0	0	1	0	0	0	110.0	2.145454545	430.0
7505068	1	157	259802	26	4	2	1	8	2	6	0	1	1	1	1	196	13	5	36	14	11	0	0	0	0	0	0	0	1	0	4872.0	2.30275041	32996.0
8360698	1	138	6164	27	6	1	1	4	1	3	0	2	2	1	1	159	19	5	6	4	5	0	1	0	0	0	0	0	0	0	393.0	2.106870229	4629.0
6406441	1	49	155	29	1	0	0	26	24	2	0	1	1	1	0	27	20	2	1	0	1	1	0	0	0	0	0	0	0	0	3465.0	2.439538239	10555.0
6906962	1	52	6894	8	2	0	0	33	2	31	3	4	0	1	1	101	8	3	10	8	5	0	0	0	0	0	0	1	0	1	2279.0	2.211057481	13486.0
6632424	1	78	141	20	1	0	0	22	22	0	0	2	2	1	1	27	9	8	17	15	10	0	0	1	0	0	0	0	0	1	1326.0	3.303921568	5496.0
6513112	3	139	151	14	1	0	0	21	21	0	0	2	2	1	1	58	5	4	0	0	0	0	0	0	0	0	0	1	0	1	12502.0	2.493521036	44937.0
6336376	1	174	181	13	1	0	0	3	1	2	0	1	1	1	1	123	10	2	4	4	3	0	0	0	0	0	0	1	0	0	173.0	1.855491329	512.0
6876298	1	110	4001	5	1	0	0	19	3	16	0	4	0	1	1	154	8	2	6	4	4	0	1	0	0	0	0	0	0	1	294.0	2.353741496	1916.0
7338537	1	40	15895	6	3	1	1	10	1	9	5	1	1	1	1	545	15	3	12	10	9	1	0	0	0	0	0	0	0	0	5489.0	3.867188923	56359.0
6806034	1	113	164	13	1	1	1	13	5	8	0	2	2	1	1	62	12	3	17	17	12	0	0	0	0	0	0	1	0	0	922.0	2.73318872	4189.0
7226979	2	40	10425	46	5	0	0	36	1	35	0	2	0	1	1	65	11	3	8	6	6	0	0	1	0	0	0	0	0	0	954.0	3.36687631	10028.0
6491889	1	143	144	2	1	2	1	9	7	2	0	3	3	1	1	22	4	2	4	2	2	0	0	1	0	0	0	0	0	1	402.0	3.054726368	1277.0
6968692	2	83	9446	52	1	0	0	28	3	25	0	4	0	1	1	169	10	3	12	10	5	0	0	0	0	0	1	0	0	1	148.5	2.526032389	922.5
6373620	1	171	144	20	1	0	0	26	26	0	0	1	1	1	1	32	17	3	0	0	0	0	0	0	0	0	0	1	0	0	1137.0	2.751978891	3263.0
6393707	1	115	190	11	1	1	1	19	19	0	0	1	1	1	1	59	15	3	11	11	6	0	1	0	0	0	0	0	0	0	1851.0	1.7817396	6162.0
6603133	3	98	158	9	1	0	0	16	16	0	3	2	2	1	1	72	27	3	8	6	5	0	0	0	0	0	0	1	0	0	54.0	2.87037037	181.0
6937921	1	148	5595	34	1	0	0	8	4	4	0	1	0	1	1	123	12	5	0	0	0	0	0	0	0	0	0	1	0	1	14038.0	2.502208291	73134.0
8252214	1	128	4682	9	4	1	1	3	2	1	1	2	2	2	2	354	16	4	4	1	2	0	1	0	0	0	0	0	0	0	1794.0	2.663879598	16129.0
6498031	1	94	146	16	1	0	0	23	22	1	0	1	1	1	1	45	11	3	0	0	0	0	0	1	0	0	0	0	0	0	279.0	2.724014336	665.0
6891865	1	204	21608	23	3	0	0	22	1	21	0	1	0	1	1	123	9	3	5	4	3	0	0	0	0	0	0	0	1	1	896.0	2.690848214	5060.0
7121704	1	126	12119	9	3	1	1	20	2	18	0	1	1	1	1	129	42	3	4	2	2	0	0	0	0	0	1	0	0	0	942.0	2.01910828	5048.0
6567500	1	28	165	8	1	1	1	17	17	0	9	1	1	1	1	35	7	2	4	2	2	0	0	0	0	0	0	0	1	0	2074.0	2.603664416	6430.0
7411487	1	185	12307	13	2	2	1	9	2	7	6	3	3	1	1	224	7	5	8	6	5	0	1	0	0	0	0	0	0	0	266.0	2.075187969	2650.0
6338824	2	187	153	14	1	0	0	12	1	11	0	2	2	1	1	134	12	3	1	0	1	0	0	0	0	0	0	1	0	0	3432.0	2.654428904	9550.0
7431153	1	92	4785	14	3	1	1	16	1	15	6	2	2	1	1	187	23	6	18	16	11	0	1	0	0	0	0	0	0	0	1213.0	1.928276999	14324.0
6636850	1	41	153	22	1	0	0	19	19	0	0	1	1	1	1	122	5	3	2	0	1	0	0	0	0	0	0	1	0	1	12502.0	2.493521036	44937.0
7147402	1	52	4886	12	4	0	0	11	2	9	11	1	0	1	0	202	15	1	5	2	2	0	0	0	0	0	1	0	0	0	629.0	1.995230524	5274.0
6422440	1	163	154	13	1	0	0	9	9	0	0	1	1	1	0	129	12	1	0	0	0	0	1	0	0	0	0	0	0	0	1075.0	2.270697674	3311.0
7152796	1	106	110354	54	4	0	0	11	1	10	1	4	0	1	1	164	16	2	8	0	1	0	0	0	0	0	0	1	0	0	3770.0	2.404774535	17687.0
6458958	1	22	159	30	1	0	0	42	20	22	0	2	2	1	1	25	20	2	35	26	15	0	0	1	0	0	0	0	0	1	3212.0	4.250311332	8867.0
6786499	1	100	154	33	1	0	0	33	33	0	0	1	1	1	1	45	14	1	4	0	1	0	1	0	0	0	0	0	0	0	93.0	1.559139784	555.0
6668597	1	76	159	6	1	0	0	21	21	0	2	1	1	1	1	45	24	1	2	0	1	0	0	0	1	0	0	0	0	0	78.0	1.73076923	427.0
7419587	1	100	5449	15	4	1	1	12	2	10	1	2	2	1	1	166	12	5	7	7	4	0	1	0	0	0	0	0	0	0	1646.0	2.659173754	14643.0
6912635	1	117	9050	13	2	0	0	33	12	21	1	2	0	1	1	59	6	3	3	1	2	0	0	0	0	0	0	1	0	1	14038.0	2.502208291	73134.0
6803979	1	71	155	7	1	2	1	8	8	0	48	3	3	1	1	44	3	3	6	0	1	0	0	0	0	0	0	1	0	1	1610.0	2.654037267	6311.0
6836762	1	141	142	20	1	0	0	20	19	1	18	1	1	1	0	33	6	3	0	0	0	0	0	0	0	0	0	1	0	1	14159.0	2.464157073	59096.0
7439229	1	71	17736	5	2	2	1	7	1	6	52	5	5	1	1	98	10	6	6	4	4	1	0	0	0	0	0	0	0	0	5489.0	3.867188923	56359.0
6389045	1	83	158	24	1	0	0	39	33	6	0	5	5	1	1	41	8	2	2	2	1	0	0	0	0	0	0	0	1	1	746.0	2.556300268	2046.0
6833748	1	126	157	5	1	1	1	9	9	0	6	1	1	1	1	185	2	2	0	0	0	0	0	0	0	0	0	0	1	0	1181.0	2.122777307	6556.0
6520718	1	138	155	19	1	2	1	3	3	0	0	10	10	1	1	51	22	2	7	7	4	0	0	0	0	1	0	0	0	0	33.0	2.363636363	126.0
7177800	1	135	7601	7	2	1	1	25	2	23	1	1	1	1	1	159	14	5	6	4	3	0	0	0	0	0	0	1	0	0	687.0	2.55021834	4192.0
7824632	1	109	6171	2	1	0	0	12	2	10	0	1	0	1	0	271	23	2	0	0	0	1	0	0	0	0	0	0	0	0	357.0	2.770308123	2875.0
7066993	1	39	8923	18	4	1	1	17	2	15	2	3	3	1	1	208	11	4	14	12	10	0	0	1	0	0	0	0	0	0	348.0	2.979885057	2517.0
6401514	1	183	159	11	1	0	0	30	30	0	0	2	2	1	1	67	32	2	10	10	6	0	1	0	0	0	0	0	0	1	499.0	2.212424849	1414.0
7262981	3	115	7050	13	1	0	0	18	3	15	2	2	0	1	1	91	6	3	2	0	1	0	0	0	0	0	0	0	1	0	474.5	2.189051491	3814.0
7825456	1	132	8148	6	2	1	1	10	1	9	10	1	1	1	1	159	6	2	3	1	2	0	0	0	0	0	0	0	1	0	15600.0	2.821410256	119110.0
6826766	2	140	173	6	1	1	1	25	25	0	0	1	1	1	1	86	2	2	0	0	0	0	0	0	0	0	0	1	0	0	3186.0	2.758003766	14060.0
6600339	1	141	150	8	1	0	0	23	23	0	57	2	2	2	1	38	7	2	5	0	1	0	0	0	0	0	0	0	1	1	1281.0	2.085089773	5375.0
6918738	5	146	7648	30	2	0	0	12	1	11	9	3	0	1	1	240	17	3	2	0	1	0	1	1	0	0	0	0	0	1	469.3333	2.433629234	3936.6667
6647312	2	86	158	5	1	1	1	22	20	2	14	1	1	1	1	50	20	2	0	0	0	0	0	0	1	0	0	1	0	1	375.5	2.535507373	1326.5
6953395	1	151	3708	2	1	1	1	6	1	5	0	1	1	1	0	107	6	2	6	4	3	0	0	0	0	0	1	0	0	1	121.0	2.247933884	846.0
6866483	1	183	2658	6	2	1	1	15	1	14	1	1	1	1	1	176	8	2	16	14	10	0	0	0	0	0	1	0	0	0	328.0	2.533536585	3545.0
6928244	4	118	8863	9	1	0	0	10	4	6	0	4	0	1	1	211	5	5	1	0	1	0	0	0	0	0	0	1	1	1	2506.5	2.532419906	13723.5
6651221	1	158	157	43	1	0	0	5	5	0	0	6	6	3	1	68	12	4	3	0	1	0	0	0	0	0	0	1	0	0	12502.0	2.493521036	44937.0
6690309	1	77	151	5	1	0	0	36	36	0	0	2	2	1	1	50	15	2	0	0	0	0	0	0	0	0	0	0	1	1	1006.0	2.015904572	4516.0
6719218	3	151	166	21	1	0	0	54	54	0	0	5	5	1	1	43	13	3	11	9	8	1	1	0	0	0	0	0	0	0	344.5	2.098761074	1590.5
6830266	1	122	163	10	1	1	1	3	3	0	3	1	1	1	1	90	10	3	0	0	0	0	1	0	0	0	0	0	0	0	1016.0	2.253937007	5310.0
6565295	1	52	179	11	1	1	1	7	7	0	2	2	2	1	1	42	10	2	5	3	3	0	1	0	0	0	0	0	0	1	440.0	1.918181818	1564.0
6619960	1	130	156	9	1	0	0	9	9	0	0	1	1	1	1	110	16	2	0	0	0	0	0	0	0	0	0	1	0	0	310.0	1.867741935	1225.0
6704720	1	119	144	19	1	1	1	11	11	0	5	3	3	1	1	91	6	6	5	3	2	0	0	0	0	0	0	1	0	0	14159.0	2.464157073	59096.0
6696419	2	142	134	4	1	0	0	20	10	10	0	1	1	1	0	27	8	1	2	2	2	1	0	0	0	0	0	0	0	1	5522.0	3.546903295	34388.0
6582712	3	94	141	5	1	0	0	2	2	0	21	1	1	1	1	103	7	2	8	5	4	1	0	0	0	0	0	0	0	1	1317.0	3.35839028	5814.0
6449405	1	142	143	13	1	0	0	30	30	0	0	3	3	1	1	53	2	2	0	0	0	0	0	0	0	0	0	1	0	0	3409.0	2.311234966	9111.0
6944778	4	111	4582	9	2	1	1	12	3	9	1	2	2	1	1	122	7	5	12	10	7	0	0	0	0	0	0	1	1	1	8510.5	2.491298581	43989.5
6482050	1	57	165	32	1	0	0	19	19	0	0	4	4	1	1	38	13	2	32	31	11	0	0	0	0	0	0	0	1	1	2348.0	1.976575809	7478.0
6605137	1	65	138	5	1	0	0	20	20	0	6	2	2	2	1	28	26	2	2	0	1	0	1	0	0	0	0	0	0	1	1801.0	2.559133814	7258.0
7914919	3	100	2437	5	2	1	1	18	2	16	2	1	1	1	2	163	8	2	4	2	2	0	0	0	0	0	0	0	1	0	2154.0	2.881093209	17391.0
6970896	1	224	24418	31	3	0	0	38	7	31	0	3	3	1	1	370	6	4	3	1	2	0	0	0	0	0	0	1	0	1	14038.0	2.502208291	73134.0
6739963	1	152	159	8	1	0	0	1	1	0	0	1	1	1	1	179	29	1	0	0	0	0	1	0	0	0	0	0	0	0	79.0	2.417721518	469.0
6632954	1	6	149	4	1	2	1	8	3	5	16	3	3	2	1	36	4	2	15	11	7	0	0	1	0	0	0	0	0	1	402.0	3.271144278	1896.0
6609131	1	190	154	8	1	0	0	10	10	0	0	2	2	1	1	109	3	4	3	0	1	0	0	0	0	0	0	1	0	1	12502.0	2.493521036	44937.0
8212071	1	14	18136	50	5	0	0	3	1	2	1	4	4	1	1	125	8	4	37	15	9	0	0	1	0	0	0	0	0	0	2108.0	3.645635673	23000.0
6408053	1	80	155	5	1	1	1	2	2	0	0	3	3	2	1	69	49	2	1	1	1	0	0	0	0	0	0	0	1	1	1633.0	2.586650336	4356.0
8136064	1	60	8395	17	2	1	1	10	3	7	2	1	1	1	1	143	9	3	3	1	2	0	0	0	0	0	0	1	0	0	37499.0	2.730872823	252855.0
6472203	1	117	154	4	1	0	0	39	39	0	0	4	4	2	1	51	24	2	0	0	0	0	0	1	0	0	0	0	0	1	279.0	2.724014336	665.0
6498930	1	52	147	7	1	0	0	8	8	0	0	1	1	1	1	66	6	4	9	9	6	0	0	0	0	0	0	0	1	0	1503.0	2.369926813	4179.0
7556284	1	128	25224	63	5	0	0	7	1	6	11	6	0	1	0	166	10	3	8	4	3	0	1	0	0	0	0	0	0	0	925.0	2.304864864	10042.0
7989858	1	95	7596	6	3	1	1	18	1	17	2	1	1	1	1	127	10	3	6	4	3	0	0	0	0	0	0	0	1	0	15722.0	2.889517873	134832.0
8389205	1	112	10026	7	3	0	0	17	1	16	3	8	4	2	1	65	9	4	5	3	4	0	0	0	0	0	0	1	0	0	1105.0	3.037104072	12585.0
6418190	1	137	147	7	1	1	1	2	2	0	0	3	3	1	2	111	15	1	8	8	4	0	0	0	0	0	0	1	0	1	3432.0	2.654428904	9550.0
6646465	2	122	146	3	1	1	1	31	31	0	18	1	1	1	1	51	4	2	0	0	0	0	0	0	0	0	0	1	0	1	7379.0	2.344278248	26927.0
6473327	1	189	162	6	1	1	1	14	14	0	0	1	1	1	1	42	3	2	4	4	2	0	0	0	0	0	0	1	0	0	2226.0	2.249326145	6661.0
7131783	2	88	4237	9	1	0	0	9	1	8	0	1	0	1	0	127	21	2	2	0	1	1	0	0	0	0	0	0	0	0	145.0	2.013793103	1278.0
6566203	5	128	169	18	1	1	1	7	5	2	0	2	2	1	1	77	5	2	3	1	2	0	0	0	0	0	0	0	1	1	10816.0	2.633136094	39485.0
7511707	1	89	19502	18	4	1	1	8	1	7	12	3	3	1	1	215	8	4	7	5	4	0	0	0	0	0	0	1	0	0	2372.0	2.431281618	20127.0
7357496	1	101	54022	14	4	0	0	17	1	16	3	5	5	1	1	250	7	2	6	0	1	0	1	0	0	0	0	0	0	0	2112.0	2.413825757	17620.0
6563539	1	119	152	4	1	0	0	10	10	0	0	1	1	1	1	96	8	5	0	0	0	0	0	0	0	0	0	0	1	1	2742.0	2.305616338	10732.0
6660203	1	137	163	33	1	1	1	10	10	0	0	3	3	1	1	60	12	3	2	0	1	0	1	0	0	0	0	0	0	1	1313.0	2.420411271	4956.0
7767766	2	74	7151	16	4	1	1	19	1	18	8	1	1	1	1	159	16	6	22	20	15	0	0	1	0	0	0	0	0	0	1360.0	3.394117647	13008.0
7767839	1	18	11918	1	1	0	0	47	1	46	3	2	0	1	1	111	5	4	6	2	2	0	0	1	0	0	0	0	0	0	33.0	3.242424242	238.0
6899771	3	245	31117	21	3	3	1	3	2	1	14	7	7	1	1	205	12	2	25	19	7	0	0	1	0	0	0	0	0	1	152.5	2.995658308	1305.0
6847367	1	195	6252	30	4	0	0	12	2	10	0	3	0	1	1	179	11	7	5	5	3	0	0	0	0	0	0	1	0	1	529.0	2.412098298	3462.0
6496702	1	144	156	21	1	0	0	6	6	0	0	1	1	1	1	102	2	3	12	6	5	0	0	0	0	0	0	0	1	1	1177.0	2.253186066	3661.0
6932779	1	52	7234	10	2	1	1	5	1	4	0	1	1	1	1	142	7	3	9	7	5	1	0	0	0	0	0	0	0	0	127.0	1.74015748	935.0
7424246	2	153	7421	4	2	0	0	19	2	17	1	3	0	1	1	195	12	3	2	0	1	0	0	0	0	0	0	1	0	0	1805.0	3.052077562	13187.0
6535242	1	157	156	3	1	0	0	20	20	0	0	2	2	1	0	49	5	2	0	0	0	0	0	0	0	0	0	0	1	1	2742.0	2.305616338	10732.0
6391340	1	40	158	3	1	1	1	13	13	0	0	3	3	1	1	22	9	2	15	15	10	1	0	0	0	0	0	0	0	1	7737.0	3.317952694	21664.0
8472191	2	145	11132	29	2	1	1	14	3	11	0	2	2	1	1	124	4	2	3	1	2	0	0	0	0	0	0	1	1	0	22140.5	2.645175131	159785.0
7685106	3	243	8351	15	1	0	0	9	3	6	6	5	1	2	1	375	6	5	2	0	1	0	0	0	0	0	0	1	0	0	30826.0	2.748880814	184012.0
6373809	1	135	164	2	1	0	0	7	7	0	0	2	2	1	1	117	10	3	0	0	0	0	0	0	0	0	0	1	0	1	2676.0	2.714872944	7924.0
6556617	3	110	160	6	1	1	1	6	6	0	0	1	1	1	1	250	5	4	7	7	3	0	0	0	0	0	0	0	1	1	1902.0	2.13509339	6624.0
6937811	1	49	6167	47	3	0	0	19	3	16	2	3	0	1	1	79	7	3	12	2	2	0	0	0	0	0	0	1	0	0	3845.0	2.512613784	20774.0
6841466	2	149	8346	11	1	0	0	32	2	30	0	2	2	1	1	135	4	1	5	5	2	0	0	0	0	0	0	0	1	1	10038.0	2.722056186	60713.0
6763542	1	140	158	8	1	0	0	7	7	0	0	1	1	1	0	48	39	2	2	0	1	0	1	0	0	0	0	0	0	0	34.0	1.529411764	169.0
6421707	1	178	146	10	1	0	0	31	31	0	0	3	3	1	1	32	3	4	0	0	0	0	0	0	0	0	0	1	0	1	11322.0	2.466172054	32435.0
6577729	2	59	147	4	1	0	0	4	4	0	0	3	3	1	1	48	10	4	7	0	1	0	0	0	0	0	0	0	1	1	1573.0	2.373172282	5752.0
6815518	1	46	126	5	1	1	1	14	5	9	1	1	1	1	1	18	5	1	0	0	0	0	0	1	0	0	0	0	0	1	818.0	3.205378973	4567.0
7433194	2	109	4449	15	1	1	1	17	2	15	0	2	2	2	2	127	6	2	4	2	2	1	0	0	0	0	0	0	1	0	907.5	2.261326788	7670.5
6402194	1	179	175	17	1	1	1	12	12	0	0	1	1	1	1	36	10	2	4	4	2	0	1	0	0	0	0	0	0	1	1075.0	2.270697674	3311.0
7181747	1	141	8233	3	2	2	1	1	1	0	19	2	2	1	1	234	6	4	6	2	2	0	0	0	0	0	0	1	0	0	17884.0	2.602605681	110765.0
6593487	1	25	124	3	1	0	0	8	8	0	0	2	2	1	1	13	16	2	7	5	5	0	0	1	0	0	0	0	0	0	1796.0	3.564587973	8118.0
6508876	1	32	156	4	1	1	1	16	16	0	0	4	4	1	1	52	9	3	6	6	5	0	0	1	0	0	0	0	0	0	89.0	2.977528089	328.0
6643790	1	99	156	9	1	0	0	27	27	0	0	2	2	1	1	53	5	4	0	0	0	0	0	0	0	0	0	1	0	0	12502.0	2.493521036	44937.0
7016113	2	80	6766	74	6	2	1	6	1	5	21	3	3	1	1	129	12	4	10	1	2	0	0	0	0	0	0	1	0	1	4304.0	2.56714684	25078.0
7013411	1	147	4155	12	1	0	0	14	3	11	0	3	3	3	1	268	9	4	9	7	7	0	0	0	0	0	0	1	0	1	19747.0	2.584240644	92881.0
6768741	1	42	174	8	1	1	1	16	16	0	0	2	2	1	1	57	6	4	2	2	1	0	0	0	0	0	0	0	1	0	3032.0	2.438324538	11862.0
6382775	1	161	155	30	1	2	1	18	15	3	2	9	9	1	1	70	14	6	7	5	4	0	1	0	0	0	0	0	0	0	2184.0	2.76007326	6082.0
6498562	1	116	166	2	1	1	1	8	8	0	3	1	1	1	1	68	12	2	3	1	2	0	1	0	0	0	0	0	0	0	356.0	2.058988764	1038.0
7398600	1	132	3183	10	1	1	1	13	3	10	8	1	1	1	1	125	11	2	8	2	3	0	0	0	0	0	0	1	0	0	688.0	2.388081395	5115.0
6669602	2	107	163	4	1	0	0	7	0	7	0	1	1	1	0	0	5	1	0	0	0	1	0	0	0	0	0	0	0	0	955.0	1.836425969	3484.0
6742886	2	51	140	20	1	0	0	44	44	0	0	1	1	1	1	22	3	1	2	2	1	0	1	0	0	0	0	0	0	0	999.0	2.45510691	5143.0
6800609	2	62	151	2	1	1	1	21	21	0	0	3	3	1	1	28	5	2	15	13	9	1	0	1	0	0	0	0	0	1	3364.0	3.448410188	20545.0
6866838	3	97	9187	10	3	1	1	21	1	20	0	6	6	1	2	86	14	4	17	15	10	1	1	0	0	0	0	0	0	1	2652.6667	3.122961812	21429.6667
7506964	1	118	12685	16	3	1	1	7	1	6	0	1	1	1	1	111	12	2	16	0	1	0	1	0	0	0	0	0	0	0	1917.0	2.343766301	19537.0
7527608	3	144	11707	187	4	0	0	35	4	31	17	1	0	1	1	165	16	5	8	2	2	1	0	0	0	0	1	0	0	0	750.0	2.423418893	9016.5
6878743	2	58	84319	8	2	0	0	43	23	20	0	6	0	1	1	54	7	3	4	2	2	1	0	1	0	0	0	0	0	0	3501.5	4.111835717	27724.0
6871773	2	91	33307	41	4	3	1	4	1	3	0	4	4	1	1	146	7	1	9	5	4	0	1	1	0	0	0	0	0	0	368.0	2.718247126	2838.0
6684260	1	155	161	37	1	0	0	18	18	0	0	4	4	1	1	65	5	5	0	0	0	0	0	0	0	0	0	1	0	1	14159.0	2.464157073	59096.0
6738447	2	91	165	13	1	0	0	11	11	0	0	3	3	1	1	69	16	1	11	11	6	0	0	0	0	0	0	1	0	1	118.0	3.194915254	576.0
6806413	2	71	152	11	1	0	0	17	17	0	0	2	2	1	1	38	7	2	0	0	0	0	0	0	0	0	0	1	0	1	100.0	2.22	585.0
6476491	3	105	151	4	1	1	1	13	13	0	2	3	3	1	1	62	4	2	12	8	6	0	0	0	0	0	0	0	1	0	10435.0	2.568950646	28669.0
6682427	1	130	152	18	1	0	0	29	29	0	140	1	1	1	1	51	9	2	0	0	0	1	0	0	0	0	0	0	0	1	587.0	2.03407155	2940.0
7513700	2	142	10564	6	3	0	0	12	3	9	0	1	1	1	1	151	12	3	7	5	5	1	0	0	0	0	0	1	0	0	1018.0	2.157352574	9427.0
6576354	1	131	155	6	1	3	1	9	7	2	2	3	3	1	1	55	13	2	18	14	6	0	1	0	0	0	0	0	0	1	3303.0	2.795034816	12178.0
6341496	2	151	159	5	1	0	0	11	2	9	0	3	3	1	1	151	27	2	8	8	5	0	0	0	0	0	1	0	0	1	560.0	2.594642857	1458.0
7371498	1	124	25701	16	2	0	0	22	2	20	3	2	0	1	1	71	12	4	3	1	2	0	0	0	0	0	0	1	0	0	1805.0	3.052077562	13187.0
6690067	1	140	166	12	1	1	1	17	17	0	1	3	3	1	1	75	4	1	0	0	0	0	0	0	0	0	0	0	1	1	11190.0	2.675067024	50675.0
7439339	1	41	5359	1	1	0	0	16	2	14	4	1	0	1	1	134	21	4	2	0	1	0	0	1	0	0	0	0	0	0	99.0	3.545454545	1098.0
6416251	1	60	155	18	1	0	0	14	12	2	0	4	4	1	1	26	16	2	0	0	0	0	1	0	0	0	0	0	0	1	55.0	2.309090909	206.0
7096945	1	127	19397	126	4	0	0	45	4	41	0	4	0	1	1	139	10	3	6	4	3	0	0	0	0	1	0	0	0	0	1233.0	2.510137875	7047.0
6539069	3	120	141	4	1	0	0	8	8	0	0	1	1	1	1	44	8	6	0	0	0	0	0	0	0	0	0	0	1	1	2624.5	2.347906102	9284.0
7968747	4	33	3636	7	2	1	1	17	2	15	5	2	2	1	1	73	29	4	9	7	6	0	0	1	0	0	0	0	0	0	1886.0	3.619300106	20892.0
6455596	4	101	151	15	1	0	0	11	9	2	7	5	5	2	1	22	14	2	24	21	14	0	0	1	0	0	0	0	0	1	850.3333	3.059816083	2462.0
6870158	1	161	14799	3	1	0	0	13	2	11	0	1	0	1	1	111	6	2	0	0	0	0	0	0	0	0	0	0	1	1	1629.0	2.69674647	10027.0
6504221	2	86	173	3	1	0	0	22	22	0	0	3	3	1	1	34	2	1	11	11	5	0	0	0	0	0	0	1	1	1	6536.0	2.414085777	24201.0
6489139	5	31	148	1	1	0	0	18	18	0	0	4	4	1	1	32	5	3	1	1	1	0	0	1	0	0	0	0	0	0	2323.0	3.113945875	7056.0
6448681	1	145	187	5	1	1	1	17	17	0	0	3	3	1	1	64	3	2	11	11	4	0	0	0	0	0	0	0	1	1	825.0	2.498181818	2422.0
6458751	2	79	142	9	1	0	0	18	18	0	0	3	3	3	1	31	8	1	15	15	10	1	0	1	0	0	0	0	0	1	4193.0	3.246803774	11778.0
8051684	1	74	6078	25	6	1	1	20	3	17	0	1	1	1	1	56	24	3	6	4	4	0	0	0	1	0	0	0	0	0	72.0	1.902777777	1045.0
6782709	2	234	159	10	1	1	1	18	0	18	5	3	3	1	0	0	20	2	35	32	23	0	0	0	0	0	1	0	0	1	150.5	2.368800461	864.0
6785056	1	144	165	12	1	1	1	52	48	4	18	1	1	1	1	68	4	1	6	2	2	0	0	0	0	0	0	1	0	1	4085.0	2.488616891	16929.0
6488371	2	142	172	4	1	1	1	21	21	0	2	2	2	1	1	67	3	2	4	2	2	0	1	0	0	0	0	1	0	1	1253.0	2.524446568	3500.5
6518510	1	123	159	7	1	1	1	8	8	0	14	4	4	1	1	43	11	2	13	7	5	0	0	0	0	0	0	0	1	1	1643.0	2.414485696	6227.0
6849408	1	141	9077	15	3	0	0	9	1	8	17	2	1	2	1	207	11	3	19	16	10	0	0	0	0	0	0	1	0	0	2983.0	2.714381495	19668.0
7125664	1	152	13055	9	1	0	0	15	2	13	5	1	1	1	0	185	14	4	3	1	2	0	0	1	0	0	0	0	0	0	1295.0	3.186872586	10060.0
6984880	2	67	27439	13	3	2	1	4	1	3	9	7	7	1	1	207	7	2	12	8	5	0	0	0	0	0	0	0	1	1	10615.0	2.751483749	71328.0
6640322	1	234	164	22	1	0	0	25	25	0	0	1	1	1	1	47	4	4	0	0	0	0	0	0	0	0	0	1	0	1	2003.0	2.287568647	6872.0
6788502	1	131	147	4	1	0	0	22	19	3	0	1	1	1	1	53	7	5	0	0	0	0	0	0	0	0	0	1	0	1	3186.0	2.758003766	14060.0
6485375	2	133	138	15	1	0	0	1	1	0	0	1	1	1	1	306	17	3	0	0	0	1	0	0	0	0	0	0	0	0	1150.0	1.719130434	3408.0
8289715	1	94	9710	20	2	2	1	11	1	10	2	1	1	1	1	228	8	2	2	0	1	0	0	0	0	0	0	0	1	0	2598.0	2.560046189	22434.0
6594964	2	90	168	13	1	1	1	14	14	0	6	1	1	1	0	84	29	2	5	3	3	0	0	0	0	1	0	0	0	0	297.0	1.692631718	1310.5
7139605	2	139	5062	8	1	0	0	18	3	15	0	1	0	1	1	124	19	4	2	0	1	1	0	0	0	0	0	0	0	0	2825.0	2.58938053	22666.0
6976035	2	122	50045	22	3	2	1	24	3	21	0	2	2	1	1	143	7	5	44	24	9	0	0	0	0	0	0	1	0	0	8173.5	2.399220213	43525.5
6566664	2	104	146	13	1	2	1	38	38	0	0	1	1	1	1	51	5	3	2	0	1	1	0	0	0	0	0	1	0	0	462.0	2.220212014	1638.0
7078022	5	78	9650	3	2	0	0	20	2	18	0	1	0	1	1	28	7	2	7	5	4	1	0	0	0	0	0	0	0	0	3060.0	3.189779585	22663.5
6474724	1	105	160	2	1	0	0	3	3	0	0	5	5	1	1	62	5	1	2	0	1	0	1	0	0	0	0	0	0	1	760.0	2.184210526	2094.0
6904700	1	67	8350	47	2	0	0	43	3	40	0	3	1	2	1	126	10	2	8	6	5	0	0	0	0	0	1	0	0	1	219.0	2.511415525	1502.0
6707642	1	123	157	23	1	0	0	12	12	0	0	1	1	1	1	42	18	3	0	0	0	0	0	0	0	0	0	1	0	0	3186.0	2.758003766	14060.0
7506150	1	75	3119	16	4	1	1	7	3	4	7	3	3	1	1	80	5	3	3	1	2	0	0	0	0	0	0	1	0	0	212.0	1.891509433	1492.0
7341740	1	127	8572	3	2	1	1	1	1	0	1	1	1	1	1	19	8	2	8	4	4	1	0	0	0	0	0	0	0	0	5489.0	3.867188923	56359.0
6639276	2	149	158	6	1	0	0	11	11	0	3	2	2	1	1	45	3	1	0	0	0	0	0	0	0	0	0	0	1	1	10816.0	2.633136094	39485.0
7255577	1	83	3683	3	1	0	0	16	2	14	0	3	0	1	1	180	17	2	2	0	1	0	0	0	0	0	0	0	1	0	2359.0	2.11106401	19015.0
6732106	1	59	147	5	1	0	0	12	12	0	5	4	4	1	1	191	4	3	2	0	1	0	0	0	0	0	0	1	0	1	14159.0	2.464157073	59096.0
6367991	1	156	163	23	1	0	0	5	5	0	0	2	2	2	1	112	10	2	0	0	0	0	0	0	0	0	0	1	0	1	82.0	2.792682926	290.0
7268255	3	42	4358	0	0	0	0	27	1	26	0	4	3	2	1	46	0	4	13	11	8	0	0	1	0	0	0	0	0	0	2127.0	4.17997833	17857.0
7434205	1	23	27583	35	1	0	0	20	3	17	0	3	0	1	0	332	8	4	0	0	0	0	0	0	0	0	0	1	0	0	19975.0	2.677947434	130740.0
6616243	1	102	147	10	1	0	0	12	11	1	10	2	2	1	1	59	30	1	2	0	1	0	1	0	0	0	0	0	0	0	331.0	1.637462235	1316.0
6582505	3	65	134	9	1	1	1	20	17	3	0	2	2	1	1	23	16	3	23	23	17	0	1	1	0	0	0	0	0	0	300.0	2.765820014	1230.0
6996394	2	116	10461	10	1	0	0	37	6	31	20	4	0	1	1	84	4	3	36	31	14	0	0	0	0	0	0	0	1	1	2560.0	2.341796875	11862.0
6363667	1	171	140	23	1	0	0	27	19	8	0	1	1	1	0	30	23	1	2	0	1	0	0	0	0	1	0	0	0	1	414.0	1.81642512	1341.0
6776639	2	125	174	24	1	0	0	15	15	0	0	2	2	1	0	46	35	2	0	0	0	0	0	0	0	0	0	0	1	0	2359.0	2.079270877	11906.0
6850532	1	147	5496	5	3	0	0	21	3	18	0	3	3	1	1	92	3	2	12	8	6	0	0	0	0	0	0	0	1	1	2983.0	2.48038887	14845.0
6690450	4	145	160	14	1	1	1	42	42	0	15	1	1	1	1	64	6	3	8	6	6	0	0	0	0	0	0	1	0	0	1423.0	2.09276177	6307.0
6804424	2	141	140	7	1	1	1	23	23	0	0	1	1	1	1	37	7	2	3	1	2	0	0	0	0	0	0	1	0	1	4085.0	2.488616891	16929.0
6536440	1	107	149	19	1	0	0	14	14	0	0	1	1	1	2	38	11	2	2	0	1	1	0	0	0	0	0	0	0	1	3933.0	2.489956775	14488.0
6945296	1	82	2151	5	2	1	1	4	1	3	2	1	1	1	1	120	13	2	22	20	14	0	1	0	0	0	0	0	0	1	2267.0	2.836347595	17614.0
6529701	1	147	160	8	1	1	1	24	24	0	0	2	2	1	1	77	6	1	3	1	2	0	0	0	0	0	0	1	0	0	1295.0	3.01003861	5552.0
6419136	1	112	163	33	1	0	0	8	8	0	26	3	3	1	1	79	16	3	18	10	8	0	1	0	0	0	0	0	0	1	966.0	2.0310559	2988.0
6869009	1	85	5137	11	1	0	0	17	6	11	3	3	0	1	1	264	21	2	4	0	1	0	1	0	0	0	0	0	0	1	1342.0	1.948584202	10535.0
6776896	1	129	150	6	1	0	0	24	24	0	0	1	1	1	1	49	3	3	0	0	0	0	0	0	0	0	0	1	0	1	3440.0	2.697965116	16685.0
6959605	1	130	15395	35	1	0	0	76	3	73	0	3	0	1	1	79	24	3	2	0	1	0	0	0	0	0	0	1	0	1	430.0	2.427906976	2363.0
6448486	1	344	162	7	1	0	0	32	32	0	0	1	1	1	0	86	6	2	0	0	0	0	0	0	0	0	0	1	0	0	131.0	1.717557251	401.0
6906250	5	93	20422	21	1	0	0	35	8	27	9	1	0	1	1	75	16	3	2	0	1	1	0	1	0	0	0	0	0	1	1213.0	2.676717946	9199.0
6848285	1	96	2404	23	5	1	1	15	2	13	9	1	1	1	1	123	12	3	13	11	8	0	0	0	0	1	0	0	0	0	273.0	1.666666666	1742.0
6351158	1	52	172	6	1	0	0	6	6	0	0	3	3	2	1	95	9	2	10	9	6	0	0	0	0	0	0	0	1	1	301.0	1.96013289	881.0
7002672	1	119	6928	6	3	1	1	4	2	2	5	1	1	1	1	135	6	2	8	6	4	0	0	0	0	0	0	1	0	0	3556.0	2.816366704	23224.0
6839705	1	134	8822	16	1	0	0	64	4	60	0	1	0	1	1	105	6	7	0	0	0	0	0	0	0	0	0	1	0	1	14038.0	2.502208291	73134.0
6996721	1	93	7380	17	1	0	0	25	11	14	34	1	0	1	1	79	10	5	6	0	1	0	0	0	0	0	0	1	0	1	19747.0	2.584240644	92881.0
6857985	2	101	5274	22	1	0	0	29	6	23	0	1	0	1	1	148	6	1	4	0	1	0	1	0	0	0	0	0	0	0	573.0	2.645724258	3359.0
6739334	1	44	146	15	1	1	1	6	6	0	1	1	1	1	1	89	6	2	9	7	5	1	0	0	0	0	0	0	0	1	206.0	2.072815533	936.0
6506575	3	189	154	13	1	1	1	31	26	5	0	3	3	1	1	37	12	2	2	2	1	0	0	1	0	0	0	0	0	1	872.0	2.88802864	3703.5
7424355	1	82	5512	14	2	2	1	21	3	18	0	2	2	1	1	100	7	2	2	0	1	0	1	0	0	0	0	0	0	0	1051.0	2.354900095	9117.0
6722972	1	180	175	6	1	0	0	20	20	0	0	1	1	1	0	41	10	1	0	0	0	0	0	0	0	0	1	0	0	1	126.0	2.015873015	725.0
6363552	2	87	169	103	1	0	0	74	74	0	0	2	2	2	1	42	19	2	14	12	10	1	0	0	0	0	0	0	0	1	369.5	2.003002029	1166.5
7269808	1	106	7009	9	1	0	0	17	3	14	3	4	0	1	1	190	5	2	2	0	1	0	0	0	0	0	0	1	0	0	17884.0	2.602605681	110765.0
6755990	3	28	146	2	1	1	1	43	23	20	0	3	3	1	0	36	4	3	28	27	15	0	0	1	0	0	0	0	0	1	357.0	2.630783133	1750.0
7217003	1	191	18723	134	3	0	0	16	1	15	31	1	0	1	1	101	24	4	25	0	1	0	0	0	0	0	1	0	0	0	82.0	1.707317073	622.0
6868357	1	153	17682	8	1	0	0	36	3	33	0	1	0	1	0	178	8	3	6	4	3	0	0	0	0	0	0	1	0	1	1912.0	2.340481171	10852.0
6428560	1	97	171	15	1	0	0	2	2	0	0	1	1	1	0	63	8	1	4	2	3	1	0	0	0	0	0	0	0	0	3465.0	2.439538239	10555.0
6778533	3	168	156	96	1	0	0	14	14	0	0	2	2	1	1	66	4	5	0	0	0	0	0	0	0	0	0	0	1	1	1754.3333	2.226571927	7914.0
6432502	1	113	165	6	1	2	1	9	9	0	0	3	3	1	1	113	4	2	8	8	4	0	1	0	0	0	0	0	0	1	3122.0	2.780909673	8875.0
7411358	1	134	15793	9	3	1	1	15	5	10	0	2	2	1	1	319	2	2	6	4	4	0	0	0	0	0	0	0	1	0	867.0	2.422145328	8893.0
7841603	1	150	12564	22	6	1	1	20	2	18	0	1	1	1	0	92	23	6	7	5	5	0	1	0	0	0	0	0	0	0	186.0	1.844086021	2195.0
6937300	4	116	44318	13	2	2	1	1	1	0	22	3	3	1	1	220	4	1	16	0	1	0	0	0	0	0	0	1	0	1	1572.0	2.650763358	7883.0
6732965	1	78	164	29	1	0	0	48	48	0	2	1	1	1	0	26	20	2	2	0	1	1	0	0	0	0	0	0	0	0	562.0	1.658362989	3550.0
7098174	1	169	26057	54	4	4	1	9	2	7	1	5	5	1	1	95	16	2	14	9	5	0	0	1	0	0	0	0	0	0	388.0	3.541237113	3657.0
6923506	4	138	13691	35	1	0	0	20	3	17	0	2	0	1	1	161	13	3	11	9	5	1	1	0	0	0	0	0	0	1	523.0	2.223192444	3646.0
6436436	3	141	133	15	1	0	0	56	54	2	0	2	2	2	1	37	11	3	18	16	12	1	0	0	0	0	0	0	0	1	7737.0	3.317952694	21664.0
6828060	2	59	167	6	1	0	0	15	15	0	0	1	1	1	0	43	14	2	0	0	0	0	0	0	0	0	0	0	1	0	1210.0	3.022314049	5568.0
6408121	1	121	144	10	1	1	1	11	11	0	0	1	1	1	1	88	7	2	1	1	1	0	0	0	0	0	0	1	0	0	3409.0	2.311234966	9111.0
6401923	1	136	165	7	1	0	0	13	13	0	0	1	1	1	1	169	7	1	0	0	0	0	1	0	0	0	0	0	0	1	1851.0	1.7817396	6162.0
7293779	1	142	3812	23	1	0	0	17	3	14	6	2	0	1	1	107	16	5	9	5	5	0	0	0	0	0	1	0	0	0	100.0	2.66	852.0
6574477	2	116	129	3	1	0	0	21	21	0	0	1	1	1	1	90	8	4	8	8	4	0	0	0	0	0	0	0	1	1	2011.0	2.272923223	7318.5
6538979	1	146	160	40	1	1	1	3	3	0	31	2	2	1	1	67	10	3	45	36	6	0	0	0	0	0	0	1	0	1	2950.0	2.746101694	10874.0
6613012	5	183	145	12	1	0	0	10	10	0	4	1	1	1	1	47	10	2	6	3	4	1	0	0	0	0	0	1	0	1	1115.5	2.05003586	3765.5
6470711	3	70	157	18	1	1	1	10	10	0	0	2	2	2	0	102	13	4	11	11	7	0	0	1	0	0	0	0	0	1	221.0	2.936651583	630.0
6778571	1	102	164	10	1	1	1	27	27	0	9	1	1	1	1	48	7	2	3	1	2	0	0	0	0	0	0	0	1	0	1139.0	2.58735733	4164.0
6927099	1	140	9902	6	2	1	1	13	1	12	11	3	3	1	1	158	4	1	8	6	6	0	0	0	0	0	0	0	1	0	10038.0	2.722056186	60713.0
6788157	2	110	161	1	1	0	0	24	24	0	0	1	1	1	1	39	17	2	2	0	1	0	0	0	0	0	0	0	1	1	1564.5	2.160171476	7030.0
6508266	2	138	173	9	1	2	1	11	11	0	0	3	3	1	1	111	14	2	14	12	5	0	0	0	0	0	1	1	0	1	635.0	2.269564969	2473.5
6767976	1	163	144	14	1	1	1	14	14	0	5	7	7	1	1	33	10	1	10	7	5	0	0	1	0	0	0	0	0	1	1312.0	3.306402439	7013.0
7003216	2	122	4093	12	1	0	0	16	3	13	1	1	1	1	0	129	45	2	2	0	1	0	0	0	0	0	1	0	1	0	631.5	2.324189429	3748.5
7021776	1	109	9978	7	2	1	1	34	10	24	24	1	1	1	1	121	12	4	4	2	2	0	0	0	0	0	0	1	0	0	4304.0	2.56714684	25078.0
6668357	1	148	154	20	1	0	0	13	13	0	19	1	1	1	1	103	4	2	10	6	4	0	0	0	0	0	0	1	0	1	12502.0	2.493521036	44937.0
6505748	1	119	157	13	1	0	0	4	4	0	9	1	1	1	0	55	45	3	2	0	1	1	0	0	0	0	0	0	0	0	350.0	1.591428571	1508.0
6421061	2	125	151	11	1	2	1	3	3	0	0	1	1	1	1	127	10	3	3	3	1	0	0	0	0	0	0	1	0	1	5808.5	2.238170773	16675.0
6789656	1	122	165	15	1	1	1	21	21	0	0	1	1	1	1	42	6	2	5	3	3	0	0	0	0	0	1	0	0	0	641.0	2.299531981	3718.0
6645124	1	215	152	7	1	0	0	22	22	0	0	1	1	1	1	35	4	4	0	0	0	0	0	0	0	0	0	1	0	0	12502.0	2.493521036	44937.0
6551893	1	87	143	7	1	0	0	21	20	1	0	4	4	1	1	135	2	1	3	0	1	0	0	0	0	0	0	0	1	1	10816.0	2.633136094	39485.0
6825987	5	12	169	11	1	1	1	43	43	0	0	3	3	1	1	38	10	1	0	0	0	0	0	0	0	0	1	1	0	1	2145.75	2.34193593	8775.5
6957987	1	131	2970	5	1	1	1	4	1	3	7	2	2	1	1	212	11	1	5	3	2	0	0	0	0	0	0	0	1	1	2083.0	2.086413826	13989.0
6464594	1	151	157	23	1	0	0	36	36	0	0	2	2	1	1	54	8	1	2	2	1	1	0	0	0	0	0	0	0	1	76.0	1.631578947	202.0
6973826	1	157	15716	4	1	1	1	13	3	10	0	6	6	1	2	101	2	1	7	3	3	0	0	0	0	0	0	1	0	0	475.0	2.437894736	2609.0
6602859	4	118	147	5	1	1	1	16	14	2	1	3	3	1	1	33	5	2	6	4	3	1	0	1	0	0	0	0	0	1	3050.3333	3.396296924	12466.6667
6651054	1	119	164	7	1	1	1	48	48	0	0	1	1	1	1	76	6	3	3	1	2	0	0	0	0	0	0	1	0	0	12502.0	2.493521036	44937.0
6718384	1	44	148	9	1	0	0	45	39	6	3	1	1	1	1	31	3	3	2	0	1	0	0	0	0	0	0	1	0	1	14159.0	2.464157073	59096.0
7923676	3	98	23348	31	3	1	1	8	2	6	7	1	1	1	1	283	7	3	9	7	4	0	0	0	0	0	0	0	1	0	8805.0	2.937608512	77743.5
6471091	1	170	146	17	1	0	0	10	10	0	0	1	1	1	0	98	28	2	0	0	0	0	1	0	0	0	0	0	0	0	966.0	2.0310559	2988.0
6936999	1	205	7611	24	1	0	0	35	19	16	15	1	0	1	1	96	9	2	15	9	5	0	0	0	0	0	0	1	0	1	578.0	2.105536332	3660.0
6412698	1	86	157	10	1	0	0	26	26	0	5	1	1	1	1	35	11	1	3	1	2	0	0	0	0	0	0	1	0	1	2096.0	2.290076335	6062.0
6845816	1	57	4471	15	2	1	1	6	1	5	12	5	5	1	1	42	23	4	11	9	6	0	0	0	0	1	0	0	0	1	879.0	2.530147895	5814.0
6746341	1	128	164	5	1	0	0	5	5	0	0	2	2	1	0	280	50	1	0	0	0	1	0	0	0	0	0	0	0	0	1110.0	1.699099099	5725.0
7145331	1	164	30107	16	3	1	1	6	1	5	29	5	5	1	1	164	9	4	8	6	5	0	0	0	0	0	0	1	0	0	2400.0	2.379166666	13252.0
6594686	5	117	155	13	1	0	0	20	20	0	0	2	2	1	1	55	3	3	0	0	0	0	0	0	0	0	0	1	1	1	5536.6667	2.43343294	19998.0
6382520	2	123	152	21	1	0	0	15	15	0	0	1	1	1	0	63	18	2	4	3	4	0	1	0	0	0	0	0	0	0	494.0	2.024291497	1481.0
7504852	1	96	11575	17	2	0	0	9	2	7	7	2	1	2	1	96	18	2	13	4	3	0	0	0	0	0	0	0	1	0	1430.0	2.188811188	13350.0
8102642	1	106	3667	106	4	0	0	20	2	18	0	5	0	1	1	76	8	1	4	2	2	0	0	0	0	0	0	0	1	0	440.0	3.129545454	4334.0
7243304	1	134	13373	17	2	1	1	19	9	10	1	1	1	1	1	290	4	5	4	2	2	0	0	0	0	0	0	1	0	0	197.0	2.61928934	767.0
6381169	1	110	142	29	1	0	0	93	77	16	0	3	3	2	1	23	10	3	4	0	1	0	0	0	0	0	0	1	0	1	2226.0	2.249326145	6661.0
6341311	1	228	151	30	1	0	0	24	2	22	0	3	3	2	1	310	4	4	0	0	0	0	0	0	0	0	0	1	0	1	11322.0	2.466172054	32435.0
7143690	3	162	8287	10	4	1	1	13	2	11	2	2	2	1	1	349	48	4	7	5	6	0	1	0	0	0	0	0	0	0	759.0	2.35982464	6200.0
6861503	1	61	7316	1	1	0	0	23	2	21	0	1	0	1	1	47	6	2	2	0	1	0	0	1	0	0	0	0	0	1	557.0	3.245960502	5124.0
6673455	5	67	146	32	1	0	0	28	28	0	0	2	2	2	1	23	20	2	15	11	7	0	1	0	0	0	0	0	0	1	1750.0	2.69678313	8415.5
6677886	1	64	157	5	1	0	0	24	21	3	0	1	1	1	1	37	5	1	9	9	6	0	0	0	0	0	0	1	0	1	611.0	2.163666121	2946.0
6601927	1	188	158	7	1	0	0	6	6	0	1	1	1	1	1	135	8	2	5	3	3	0	1	0	0	0	0	0	0	0	348.0	2.341954022	1691.0
6392712	2	118	166	3	1	0	0	21	21	0	0	2	2	1	1	41	10	2	0	0	0	0	0	0	0	0	0	0	1	1	2591.0	2.290621381	7990.0
6694348	1	146	157	13	1	1	1	22	18	4	0	1	1	1	1	92	6	4	8	8	3	0	0	0	0	0	0	1	0	0	14159.0	2.464157073	59096.0
6860040	1	124	34323	88	1	0	0	17	4	13	0	3	0	1	1	278	13	1	5	2	2	0	0	0	0	1	0	0	0	0	50.0	2.26	357.0
6700462	2	93	159	7	1	1	1	11	11	0	1	3	3	1	1	62	5	2	6	4	3	0	0	0	0	0	0	0	1	0	367.0	2.498637602	1708.0
6820330	1	204	154	29	1	0	0	26	26	0	0	1	1	1	1	34	13	4	0	0	0	0	0	0	0	0	0	0	1	1	126.0	2.69047619	476.0
6927807	1	115	7993	8	1	1	1	14	4	10	6	2	2	1	1	149	4	2	4	2	2	0	0	0	0	0	0	1	0	1	1572.0	2.650763358	7883.0
6542417	1	110	161	7	1	1	1	14	14	0	0	1	1	1	1	83	6	2	4	2	2	0	0	0	0	0	0	1	0	1	2256.0	2.19503546	8917.0
6543576	1	205	151	17	1	0	0	18	18	0	0	4	4	3	3	47	11	3	15	15	10	0	0	0	0	0	1	0	0	1	328.0	2.81707317	1196.0
6413744	2	32	150	13	1	0	0	40	40	0	0	2	2	1	1	32	6	2	23	19	13	0	0	1	0	0	0	0	0	1	2074.5	3.077640003	6410.5
6572996	2	128	161	20	1	0	0	10	10	0	0	3	3	1	1	61	11	3	2	2	1	0	0	0	0	0	0	0	1	0	1168.0	3.035102739	4358.0
6496626	2	75	150	9	1	0	0	15	15	0	8	4	4	1	1	59	8	2	2	0	1	0	0	0	0	0	0	1	1	1	1759.0	2.554700052	4710.0
6403454	3	185	149	13	1	0	0	5	4	1	0	3	3	1	1	18	8	3	0	0	0	0	0	0	0	0	0	0	1	1	10435.0	2.568950646	28669.0
6777092	1	46	153	16	1	1	1	6	4	2	0	3	3	1	2	24	14	5	12	12	7	0	0	1	0	0	0	0	0	0	664.0	3.141566265	3158.0
6653255	1	77	149	51	1	0	0	22	17	5	0	6	6	1	1	23	38	3	27	24	16	0	1	0	0	0	0	0	0	1	876.0	3.276255707	3621.0
6477990	1	132	158	3	1	2	1	17	17	0	3	5	5	1	2	91	4	1	8	6	4	0	0	0	0	0	1	0	0	0	102.0	2.117647058	270.0
7347417	1	146	3669	14	4	1	1	5	2	3	0	1	1	1	1	169	11	3	11	9	7	0	1	0	0	0	0	0	0	0	842.0	2.294536817	7735.0
6773956	1	84	141	23	1	1	1	16	13	3	1	2	2	2	1	49	8	2	11	9	8	0	0	0	0	0	0	0	1	1	11190.0	2.675067024	50675.0
6699123	1	72	151	8	1	2	1	15	15	0	0	2	2	1	1	72	7	3	2	0	1	1	0	0	0	0	0	0	0	1	587.0	2.03407155	2940.0
6376497	4	12	167	3	1	1	1	5	1	4	0	3	3	1	1	23	22	1	13	13	6	1	0	1	0	0	0	0	0	0	5474.5	3.784132013	15265.5
7261347	2	47	12632	7	1	0	0	3	2	1	17	1	0	1	0	147	21	2	2	0	1	1	0	0	0	1	0	0	0	0	303.5	1.695364517	2886.5
8254620	2	70	4082	3	1	1	1	12	2	10	4	2	2	1	2	96	9	3	3	1	2	0	0	0	0	0	0	0	1	0	3168.0	2.434408605	18802.0
6945855	1	69	10780	28	1	0	0	15	2	13	36	2	0	1	1	55	6	3	9	0	1	0	1	0	0	0	0	0	0	0	675.0	2.365925925	4245.0
6619035	1	97	155	12	1	1	1	14	14	0	7	13	13	1	1	83	7	2	17	15	9	0	0	0	0	0	1	0	0	1	328.0	2.81707317	1196.0
6529963	1	209	149	14	1	0	0	43	42	1	0	2	2	2	1	71	7	4	0	0	0	0	0	0	0	0	0	1	0	0	12502.0	2.493521036	44937.0
6995991	1	130	8068	1	1	0	0	7	1	6	0	3	2	2	1	202	9	2	2	0	1	0	0	0	0	0	0	0	1	1	411.0	2.128953771	3019.0
6439849	1	89	157	19	1	0	0	3	3	0	0	2	2	1	1	90	35	1	5	5	3	0	1	0	0	0	0	0	0	1	259.0	1.891891891	759.0
6766397	1	238	163	7	1	0	0	18	18	0	30	2	2	1	1	45	3	3	7	3	2	0	0	0	0	0	0	1	0	1	14159.0	2.464157073	59096.0
7045749	2	123	15140	16	2	0	0	16	3	13	1	4	4	1	2	238	3	2	3	1	2	0	0	0	0	0	0	1	1	0	1403.5	2.833595523	8387.5
6730309	5	97	156	7	1	1	1	12	12	0	2	1	1	1	1	31	7	3	6	4	3	1	0	0	0	0	0	0	0	1	5522.0	3.546903295	34388.0
7066377	2	119	17385	58	2	2	1	9	1	8	4	3	3	1	1	156	9	2	7	2	2	0	1	0	0	0	0	0	0	0	670.0	2.595522388	5995.0
6719168	1	77	148	2	1	1	1	6	0	6	1	1	1	1	1	0	20	2	8	6	5	0	0	0	0	0	0	1	0	0	102.0	1.990196078	555.0
8202023	1	88	4097	18	1	0	0	9	1	8	1	1	0	1	0	67	16	1	6	2	3	0	0	0	0	0	1	0	0	0	747.0	2.159303882	9195.0
6968844	1	165	3135	18	3	1	1	19	3	16	0	2	2	1	1	123	28	3	13	11	6	1	0	0	0	0	0	0	0	1	159.0	2.075471698	1095.0
6990461	1	60	8753	6	1	0	0	18	2	16	16	6	1	2	1	218	10	3	6	2	3	0	0	0	0	0	0	1	0	0	19747.0	2.584240644	92881.0
6755539	4	90	160	2	1	0	0	9	9	0	6	1	1	1	1	45	2	2	9	6	6	0	0	0	0	0	0	1	0	0	1423.0	2.09276177	6307.0
6800577	4	24	144	4	1	0	0	23	15	8	1	3	3	1	1	20	8	3	2	0	1	0	0	1	0	0	0	0	1	0	464.75	2.625077223	2315.5
6943859	3	111	8379	19	1	1	1	7	3	4	13	2	2	1	1	187	5	5	6	2	2	0	0	0	0	0	0	1	0	1	1572.0	2.650763358	7883.0
7520874	1	107	36923	42	5	4	1	9	3	6	3	4	4	1	1	267	14	2	17	15	6	1	0	0	0	0	0	0	0	0	1506.0	2.622841965	17493.0
6815429	5	37	124	5	1	0	0	8	8	0	52	1	1	1	1	46	7	4	0	0	0	1	0	1	0	0	0	0	0	0	1381.6	3.237667629	8549.4
6654294	1	167	163	2	1	1	1	30	30	0	0	1	1	1	1	47	4	2	6	4	3	0	0	0	0	0	0	1	0	1	2256.0	2.19503546	8917.0
7147157	1	106	5232	16	1	1	1	16	5	11	4	1	1	1	1	84	6	5	7	5	4	0	0	0	0	0	0	1	0	0	3770.0	2.404774535	17687.0
6550090	1	239	168	15	1	0	0	1	1	0	0	3	3	1	0	231	16	3	0	0	0	1	0	0	0	0	0	0	0	1	332.0	2.129518072	1332.0
6893502	1	281	11470	6	1	0	0	16	6	10	0	2	0	1	1	108	6	4	2	0	1	0	0	1	0	0	0	0	0	0	205.0	3.034146341	1360.0
6575702	1	183	153	10	1	0	0	83	83	0	16	8	8	1	1	28	11	2	2	0	1	0	0	0	0	0	1	0	0	1	326.0	2.739263803	1315.0
6465296	1	88	148	3	1	0	0	16	16	0	16	4	4	2	1	53	3	0	2	0	1	0	0	0	0	0	0	0	1	1	10435.0	2.568950646	28669.0
7774025	3	58	65154	14	2	0	0	13	1	12	7	3	3	1	1	203	6	5	2	0	1	0	0	0	0	0	0	1	1	0	4752.3333	2.606223855	26980.6667
6831109	1	62	147	9	1	1	1	9	8	1	0	3	3	1	1	32	11	2	0	0	0	0	0	1	0	0	0	0	0	1	454.0	3.127753303	2872.0
6561150	1	149	175	22	1	2	1	20	20	0	0	5	5	1	1	66	14	1	9	9	5	0	0	0	0	0	1	0	0	0	299.0	2.200668896	1144.0
6640050	2	166	151	219	1	0	0	14	14	0	0	4	4	1	1	61	11	2	0	0	0	0	0	0	0	0	1	0	0	1	98.5	2.028243848	427.0
7125725	1	39	12247	2	1	1	1	3	2	1	2	2	2	1	1	64	12	3	6	2	2	0	0	0	0	0	0	1	0	0	3556.0	2.816366704	23224.0
6387980	2	135	164	30	1	0	0	20	16	4	30	2	2	1	1	51	14	1	2	0	1	1	0	1	0	0	0	0	0	1	4163.5	3.132705161	11762.5
6634441	1	139	168	82	1	0	0	18	18	0	0	1	1	1	1	78	19	2	6	0	1	0	0	0	0	1	0	0	0	0	994.0	2.389336016	3927.0
6714637	1	114	151	45	1	0	0	19	19	0	0	1	1	1	1	48	8	4	0	0	0	0	0	0	0	0	0	0	1	0	1906.0	2.352570828	7658.0
6986635	1	135	17423	22	1	0	0	13	1	12	1	2	0	1	1	112	16	2	4	0	1	0	1	0	0	0	0	0	0	1	592.0	2.152027027	5582.0
6614536	3	147	169	7	1	1	1	24	24	0	0	2	2	1	1	56	10	3	7	7	3	0	0	0	0	0	0	1	0	1	718.3333	2.297663933	2360.0
6514838	1	136	144	155	1	0	0	20	14	6	1	1	1	1	1	21	10	2	3	0	1	0	0	0	0	0	0	0	1	1	10816.0	2.633136094	39485.0
7488786	1	132	17345	7	2	0	0	20	2	18	0	1	0	1	1	190	9	1	6	0	1	0	0	1	0	0	0	0	0	0	779.0	3.589216944	11648.0
6912578	1	193	13592	25	2	0	0	20	3	17	0	3	0	1	1	176	5	5	7	7	4	0	0	0	0	0	0	1	0	1	14038.0	2.502208291	73134.0
6683564	2	100	160	1	1	0	0	24	24	0	0	1	1	1	2	52	2	1	0	0	0	0	0	0	0	0	0	1	1	1	1697.5	2.224613233	7734.0
6537216	1	137	165	8	1	0	0	39	39	0	0	1	1	1	1	33	16	2	0	0	0	1	0	0	0	0	0	0	0	0	3933.0	2.489956775	14488.0
6637296	2	91	168	7	1	0	0	5	5	0	0	4	4	1	0	65	12	1	0	0	0	0	1	0	0	0	0	0	0	1	368.0	1.614130434	1827.0
6340078	1	142	166	7	1	1	1	13	6	7	0	1	1	1	1	140	11	2	3	3	2	0	1	0	0	0	0	0	0	1	447.0	2.275167785	1343.0
6844865	1	111	12226	21	1	0	0	19	5	14	2	1	0	1	0	128	9	2	2	0	1	0	0	0	0	0	0	1	0	1	1985.0	2.323425692	10431.0
6900314	1	123	37069	71	4	0	0	1	1	0	1	5	0	1	1	827	16	1	33	23	12	0	0	1	0	0	0	0	0	1	2185.0	4.586270022	16242.0
6786991	1	63	150	12	1	1	1	22	22	0	0	1	1	1	1	35	12	3	9	9	6	0	1	0	0	0	0	0	0	0	820.0	2.218292682	4847.0
6828249	3	86	170	4	1	0	0	13	13	0	31	2	2	1	1	44	11	3	0	0	0	0	0	1	0	0	0	0	1	0	3853.0	2.832229017	17561.6667
7289238	2	145	23374	5	2	1	1	4	1	3	32	1	1	1	1	254	5	4	6	2	2	0	0	0	0	0	0	1	0	0	17884.0	2.602605681	110765.0
6415677	2	111	160	13	1	1	1	7	7	0	0	1	1	1	1	73	13	2	13	13	6	0	0	0	0	0	1	1	0	1	1384.5	2.208499777	3705.0
6458487	1	135	152	10	1	2	1	7	4	3	0	2	2	1	1	51	4	3	2	2	2	0	0	0	0	0	0	0	1	1	1186.0	2.986509274	3190.0
7755837	1	100	16331	3	2	1	1	8	2	6	1	1	1	1	1	72	11	3	3	1	2	0	0	0	0	0	0	1	0	0	3893.0	2.540200359	40453.0
6383193	1	155	160	29	1	0	0	17	17	0	0	3	2	3	1	63	9	2	13	10	7	1	0	0	0	0	0	0	0	1	2047.0	2.343429408	5930.0
8142412	1	133	26297	31	3	0	0	56	6	50	1	4	3	2	1	123	18	4	5	3	3	1	0	0	0	0	0	0	0	0	2745.0	2.785792349	20313.0
6361674	1	142	140	2	1	0	0	32	32	0	0	1	1	1	1	40	2	2	3	3	2	0	0	1	0	0	0	0	0	1	299.0	2.842809364	897.0
6594562	2	54	162	6	1	0	0	17	17	0	0	3	3	1	1	37	6	3	2	0	1	0	0	0	0	0	1	1	0	1	6601.5	2.444335411	23890.0
6407596	1	147	147	1	1	0	0	23	23	0	0	2	2	2	1	46	2	1	0	0	0	0	0	0	0	0	0	0	1	1	301.0	1.96013289	881.0
6961766	1	251	7480	20	1	0	0	12	2	10	6	3	0	1	1	231	3	5	2	0	1	0	0	0	0	0	0	1	0	1	14038.0	2.502208291	73134.0
6397689	1	102	178	19	1	0	0	18	18	0	0	1	1	1	1	37	22	3	1	1	1	0	0	0	0	0	0	1	0	1	3432.0	2.654428904	9550.0
7520368	6	84	4253	36	1	0	0	9	2	7	0	1	0	1	0	220	28	2	2	0	1	0	0	0	0	0	0	1	1	0	805.6667	2.329773601	6992.3333
6855669	1	126	10378	5	1	0	0	35	1	34	0	2	0	1	1	69	14	3	7	5	4	1	0	0	0	0	0	0	0	1	817.0	3.23623011	7548.0
6758237	3	138	167	19	1	1	1	20	20	0	0	4	4	1	1	37	23	2	16	14	9	0	1	0	0	0	1	0	0	0	576.3333	2.005395125	3328.3333
6879194	1	83	5678	5	1	0	0	20	3	17	0	1	0	1	1	142	8	2	0	0	0	0	0	0	0	0	0	0	1	1	413.0	1.888619854	2467.0
6881251	2	93	14240	33	2	1	1	17	1	16	6	2	2	1	1	49	10	2	3	0	1	0	0	1	0	0	0	1	0	1	276.0	2.635216507	2034.0
6672957	1	171	150	20	1	0	0	9	9	0	0	3	3	1	1	81	34	2	7	5	3	1	0	0	0	0	0	0	0	1	43.0	2.53488372	226.0
6802889	1	35	165	12	1	0	0	37	31	6	2	3	3	1	1	81	12	2	15	13	7	0	1	0	0	0	0	0	0	1	1575.0	2.452698412	8833.0
6433688	1	211	159	28	1	0	0	37	37	0	0	1	1	1	1	71	15	2	8	8	4	0	0	0	0	0	0	1	0	0	843.0	2.096085409	2675.0
6483706	1	74	177	23	1	0	0	17	17	0	0	2	2	1	1	39	7	2	5	3	3	0	0	0	0	0	0	0	1	1	1700.0	2.380588235	4584.0
6458867	1	76	153	76	1	0	0	38	38	0	0	6	6	1	1	35	10	3	16	16	8	1	0	0	0	0	0	0	0	1	1546.0	3.287192755	4497.0
6803867	1	52	148	2	1	1	1	7	7	0	0	1	1	1	1	64	2	1	3	3	1	0	0	0	0	0	0	0	1	1	1006.0	2.015904572	4516.0
6475602	1	48	157	11	1	0	0	9	7	2	0	4	4	1	1	32	8	2	7	5	4	0	1	0	0	0	0	0	0	0	231.0	2.857142857	718.0
7320498	1	41	4225	8	3	1	1	1	1	0	13	2	2	1	1	118	8	2	4	2	3	0	1	0	0	0	0	0	0	0	299.0	2.351170568	3264.0
7492546	1	132	12262	8	1	0	0	23	3	20	0	1	0	1	1	106	5	2	0	0	0	0	0	0	0	0	0	1	0	0	2811.0	2.617929562	28974.0
6904901	1	212	4168	19	1	0	0	7	1	6	0	1	0	1	0	233	37	2	2	0	1	0	0	0	0	0	1	0	0	1	86.0	1.639534883	621.0
6985746	1	97	9348	20	3	0	0	64	10	54	3	1	0	1	1	82	7	5	48	37	13	0	0	0	0	0	0	0	1	1	2411.0	2.475736209	10235.0
6632117	4	99	156	2	1	0	0	15	14	1	0	2	2	1	2	27	3	2	3	3	2	0	0	0	0	0	0	0	1	1	2074.0	2.603664416	6430.0
6338564	1	160	173	10	1	0	0	34	6	28	0	2	2	1	1	85	7	2	1	1	1	0	0	0	0	0	1	0	0	1	691.0	1.837916063	1942.0
6697931	1	107	170	9	1	2	1	17	17	0	0	2	2	1	1	93	10	4	0	0	0	0	0	0	0	0	0	1	0	1	14159.0	2.464157073	59096.0
6980437	1	125	11136	10	1	0	0	20	3	17	0	1	0	1	1	134	2	2	4	2	2	0	0	0	0	0	0	0	1	1	1243.0	2.514078841	9044.0
7427063	1	201	10368	27	3	0	0	8	1	7	12	5	0	1	1	96	18	3	4	2	2	0	1	0	0	0	0	0	0	0	842.0	2.294536817	7735.0
6850003	5	160	10225	9	2	3	1	44	5	39	0	6	5	2	1	148	9	6	10	10	6	0	1	0	0	0	0	0	1	1	1165.0	2.794164961	7945.5
6403884	1	305	160	17	1	1	1	9	9	0	0	1	1	1	1	61	11	2	6	6	4	0	0	0	0	0	0	0	1	1	311.0	1.983922829	835.0
6852113	1	195	16992	15	2	0	0	24	6	18	12	7	0	1	1	97	11	3	4	2	3	1	0	0	0	0	0	0	0	0	2385.0	2.518238993	19841.0
6805263	1	150	176	12	1	1	1	10	0	10	0	2	2	1	1	0	53	2	2	0	1	0	1	0	0	0	0	0	0	0	281.0	2.017793594	1710.0
6458358	5	94	156	4	1	0	0	6	6	0	0	2	2	1	1	13	9	4	13	13	10	1	0	0	0	0	0	0	0	1	7737.0	3.317952694	21664.0
6619347	2	179	147	22	1	0	0	32	32	0	0	2	2	2	1	86	52	1	2	0	1	0	1	0	0	0	0	0	0	0	73.0	1.593223778	285.5
6986618	1	65	22789	112	4	0	0	14	1	13	0	10	0	1	1	143	20	3	4	0	1	1	0	0	0	0	0	0	0	1	145.0	2.013793103	1278.0
6845274	1	50	3758	20	1	0	0	14	4	10	1	1	0	1	1	85	12	4	7	5	5	0	0	0	0	0	0	1	0	0	568.0	2.529929577	3111.0
6675719	1	100	170	25	1	0	0	25	25	0	0	2	2	1	1	48	35	2	0	0	0	0	1	0	0	0	0	0	0	0	14.0	2.357142857	56.0
7332434	1	154	14553	14	3	1	1	9	2	7	3	1	1	1	1	110	7	2	6	2	2	0	0	0	0	0	0	0	1	0	10311.0	2.790321016	92138.0
8349515	2	53	20288	81	7	2	1	14	2	12	2	4	4	1	1	249	10	1	16	10	4	0	0	1	0	0	0	0	1	0	1950.0	3.186822129	16123.5
6352611	2	85	163	11	1	0	0	22	22	0	0	5	5	1	1	24	7	2	10	7	4	0	0	1	0	0	0	0	1	1	645.0	3.098115344	1932.0
7667043	2	49	8791	4	3	0	0	3	3	0	5	2	0	1	1	49	10	4	2	0	1	0	0	1	0	0	0	0	0	0	2733.0	4.371648554	24958.0
6537317	1	76	160	131	1	0	0	31	31	0	0	2	2	2	1	59	18	3	14	14	8	1	0	0	0	0	0	0	0	1	2313.0	2.416342412	8243.0
6766882	1	179	157	9	1	1	1	5	0	5	0	1	1	1	1	0	14	1	10	8	4	0	1	0	0	0	0	0	0	1	80.0	1.55	514.0
6901730	1	145	6432	17	1	0	0	12	3	9	2	3	0	1	1	253	22	1	2	0	1	1	0	0	0	0	0	0	0	1	247.0	1.83805668	1439.0
6405326	1	155	160	8	1	0	0	14	14	0	0	4	4	1	1	63	7	3	0	0	0	0	0	0	0	0	0	1	0	0	11322.0	2.466172054	32435.0
6614532	2	284	159	4	1	0	0	12	12	0	0	2	2	1	1	66	12	3	1	1	1	0	0	0	0	0	0	1	0	1	2457.0	2.476214448	8685.0
7430888	1	116	18090	15	2	2	1	4	2	2	25	1	1	1	2	117	9	4	5	3	3	0	1	0	0	0	0	0	0	0	47.0	2.276595744	502.0
6438455	1	100	168	12	1	1	1	4	4	0	1	1	1	1	1	40	9	1	5	3	3	0	0	0	0	0	0	1	0	1	11322.0	2.466172054	32435.0
7432403	2	74	31226	3	1	1	1	6	1	5	86	3	3	1	1	255	14	5	19	16	12	0	0	1	0	0	0	0	0	0	970.0	3.543010869	9625.0
6970449	1	102	13634	29	1	0	0	27	5	22	0	4	0	1	1	142	3	5	0	0	0	0	0	0	0	0	0	0	1	1	1168.0	2.552226027	6673.0
6535662	3	196	146	10	1	0	0	18	18	0	0	5	5	3	1	61	7	2	2	0	1	0	0	0	0	0	0	1	1	0	2862.0	2.493545824	10108.6667
8116900	3	137	11582	16	1	0	0	22	2	20	0	5	0	1	1	84	10	4	4	0	1	0	0	0	0	0	0	1	0	0	19302.0	2.718830076	130777.5
6954820	1	142	21529	11	2	1	1	19	7	12	5	1	1	1	1	315	6	3	11	1	2	0	0	0	0	0	0	1	0	1	14038.0	2.502208291	73134.0
6723894	1	44	144	9	1	0	0	4	4	0	33	3	3	1	1	37	18	2	23	17	10	0	0	1	0	0	0	0	0	1	1013.0	3.238894373	6162.0
6849382	5	87	5547	2	1	1	1	18	2	16	0	1	1	1	1	96	3	1	4	2	2	0	0	1	0	0	0	1	0	1	691.0	3.045307874	5585.6667
6985536	2	79	10244	3	1	1	1	16	2	14	2	2	2	1	1	105	5	4	2	0	1	0	0	0	0	0	0	0	1	0	4594.0	2.475402699	19439.0
6477980	1	52	157	19	1	0	0	18	18	0	0	3	3	1	1	110	5	3	24	20	7	0	0	1	0	0	0	0	0	1	1058.0	3.04536862	3222.0
7757262	1	81	17683	1	1	1	1	9	3	6	1	2	2	1	2	465	11	3	5	3	3	0	0	0	0	0	0	0	1	0	6410.0	2.359282371	39406.0
6372506	1	236	166	16	1	0	0	22	22	0	0	1	1	1	1	55	9	3	2	2	2	0	0	0	0	0	0	1	0	1	3432.0	2.654428904	9550.0
6367317	1	99	157	13	1	0	0	15	15	0	0	1	1	1	1	39	12	2	0	0	0	0	0	0	0	0	0	1	0	1	388.0	2.342783505	1097.0
6877192	1	156	4697	16	5	1	1	2	1	1	6	2	2	1	1	138	23	3	14	12	7	1	0	0	0	0	0	0	0	1	124.0	1.717741935	1201.0
6488931	4	75	142	1	1	0	0	9	6	3	0	3	3	2	1	20	6	3	14	11	9	1	0	1	0	0	0	0	0	0	4554.5	3.262474889	12917.0
7641392	1	90	2746	13	4	1	1	11	2	9	1	2	2	2	1	195	33	1	9	7	6	0	0	0	0	0	1	0	0	0	447.0	2.364653243	4856.0
6747178	1	171	154	4	1	1	1	24	24	0	0	5	5	2	1	25	8	4	12	12	8	0	0	1	0	0	0	0	0	0	1524.0	3.650918635	9642.0
7273652	1	146	13956	23	3	3	1	31	3	28	6	4	4	1	1	64	9	5	10	4	3	0	1	0	0	0	0	0	0	0	2181.0	2.881705639	21929.0
7367828	1	127	9378	12	2	1	1	15	3	12	1	2	2	1	1	182	6	4	15	13	7	0	0	0	0	0	0	0	1	0	2466.0	2.184509326	21481.0
6571668	1	47	166	22	1	0	0	18	18	0	4	1	1	1	1	245	24	2	2	0	1	0	1	0	0	0	0	0	0	1	82.0	1.853658536	386.0
6453054	1	56	146	3	1	1	1	8	8	0	0	4	4	1	1	68	6	3	7	7	4	0	0	0	0	0	0	1	0	1	2096.0	2.290076335	6062.0
6750734	3	110	131	6	1	0	0	24	18	6	1	2	2	1	1	99	11	2	2	0	1	0	0	0	0	0	0	0	1	0	2052.6667	2.257201035	9330.6667
6815581	5	58	159	8	1	2	1	36	36	0	4	2	2	1	1	44	10	4	0	0	0	1	0	1	0	0	0	0	0	1	1258.6667	2.955542249	7378.0
6632938	3	37	140	4	1	0	0	61	61	0	0	4	4	1	1	27	6	2	10	8	6	0	0	1	0	0	0	0	0	1	1753.0	3.152880775	6974.0
6515581	1	52	152	7	1	0	0	1	1	0	0	1	1	1	1	299	5	1	2	0	1	0	1	0	0	0	0	0	0	0	282.0	2.170212765	1320.0
6990469	1	164	8605	11	2	0	0	20	4	16	5	1	0	1	1	202	7	5	10	8	6	0	0	0	0	0	0	1	0	1	19747.0	2.584240644	92881.0
6512831	5	129	149	17	1	0	0	15	15	0	0	2	2	1	1	46	16	4	11	11	6	1	0	0	0	0	1	1	1	1	800.2	2.330443011	3024.2
8205578	2	98	32001	12	1	0	0	3	3	0	0	2	0	1	0	268	16	1	2	0	1	1	0	0	0	0	0	0	0	0	453.5	1.830215925	5892.0
6931161	1	94	7532	7	1	0	0	19	4	15	0	1	0	1	1	121	6	3	2	0	1	0	0	0	0	0	0	1	0	1	2309.0	2.296232135	13917.0
6964810	1	58	6513	20	2	0	0	21	4	17	10	2	0	1	1	77	17	3	5	0	1	0	0	0	0	0	0	1	0	1	2582.0	2.63361735	16642.0
6561614	1	76	147	3	1	0	0	54	54	0	1	2	2	1	1	32	3	2	2	0	1	0	1	0	0	0	0	0	0	1	2008.0	2.629482071	8090.0
6533515	1	192	155	20	1	0	0	19	19	0	0	1	1	1	1	77	10	2	9	7	5	0	0	0	0	0	1	0	0	1	392.0	1.75	1687.0
6724053	2	112	147	16	1	0	0	9	9	0	0	5	5	2	1	68	7	4	4	4	2	0	0	0	0	0	0	0	1	1	11190.0	2.675067024	50675.0
7307595	1	147	26272	109	1	0	0	18	9	9	3	5	0	1	1	127	46	2	10	6	4	0	0	0	0	0	0	0	1	0	884.0	2.333710407	6736.0
6781860	2	92	149	9	1	0	0	44	43	1	13	1	1	1	1	38	4	2	6	4	3	0	0	0	0	0	0	1	0	1	2290.0	2.228384279	11207.0
8077348	1	114	15011	13	2	1	1	9	3	6	9	5	5	1	1	247	7	5	6	4	3	0	0	0	0	0	0	1	0	0	31344.0	2.750542368	215356.0
6878180	2	107	9056	12	2	0	0	20	3	17	0	3	0	1	1	45	13	3	2	0	1	0	0	1	0	0	0	0	0	1	7.0	2.825	64.0
6624191	1	84	161	3	1	1	1	21	21	0	12	1	1	1	1	29	14	5	12	10	8	1	0	0	0	0	0	0	0	0	7202.0	3.421688419	28866.0
6788844	2	109	153	17	1	0	0	23	23	0	19	1	1	1	1	52	3	3	2	0	1	0	0	0	0	0	0	1	0	1	4085.0	2.488616891	16929.0
7031949	1	89	20050	30	2	0	0	51	3	48	0	1	0	1	1	121	13	4	4	2	3	0	0	0	0	0	0	1	0	1	162.0	2.851851851	570.0
6693531	1	132	161	7	1	0	0	19	19	0	0	1	1	1	1	47	9	2	4	2	2	0	0	0	0	0	0	1	0	1	898.0	2.212694877	4268.0
6858972	1	117	57289	37	5	0	0	9	3	6	0	4	4	1	1	285	14	1	2	0	1	0	0	0	0	0	0	0	1	1	10038.0	2.722056186	60713.0
6431613	1	277	167	6	1	1	1	12	12	0	0	3	3	1	1	53	23	2	12	12	5	0	0	0	0	0	1	0	0	1	838.0	1.900954653	2548.0
7529009	1	106	8275	1	1	1	1	18	2	16	0	7	7	1	1	74	10	3	4	2	2	0	0	0	0	0	0	1	0	0	3578.0	2.513415315	36560.0
8087235	16	154	25707	38	6	2	1	24	1	23	6	3	3	1	1	207	12	7	11	8	4	0	1	1	0	0	1	0	0	0	948.5	3.010547627	8268.3333
6807502	1	134	149	18	1	0	0	16	16	0	35	1	1	1	1	72	6	1	0	0	0	0	0	0	0	0	0	1	0	0	2068.0	2.291102514	8940.0
6725399	1	150	152	8	1	0	0	9	9	0	0	1	1	1	1	41	6	5	0	0	0	0	0	0	0	0	0	0	1	1	638.0	2.230407523	2834.0
6735713	1	118	172	15	1	1	1	12	12	0	0	3	3	1	1	63	11	4	3	3	2	0	0	0	0	0	0	1	0	1	14159.0	2.464157073	59096.0
6544043	1	77	156	12	1	0	0	16	16	0	0	1	1	1	1	70	13	1	0	0	0	0	0	0	0	0	0	0	1	0	2069.0	2.034316094	9547.0
6543943	4	184	154	15	1	1	1	9	9	0	0	1	1	1	0	59	11	2	10	10	7	0	0	0	0	0	0	1	0	0	693.0	2.025395793	2668.5
6351228	1	155	165	14	1	1	1	11	11	0	0	5	5	1	1	139	10	2	1	1	1	0	0	0	0	0	0	0	1	0	982.0	1.98472505	2490.0
6880466	1	89	10461	20	2	0	0	2	1	1	14	1	0	1	0	304	16	2	8	5	5	0	0	0	0	0	1	0	0	1	149.0	2.134228187	1170.0
7781593	1	44	20328	80	4	1	1	20	1	19	0	2	2	2	1	215	8	3	24	22	17	0	0	1	0	0	0	0	0	0	3638.0	5.083012644	30910.0
7455548	1	128	7996	13	3	0	0	20	3	17	0	2	0	1	1	241	3	2	6	4	4	0	0	0	0	0	0	0	1	0	2466.0	2.184509326	21481.0
6730542	3	43	167	3	1	0	0	13	13	0	3	3	3	1	1	35	2	1	4	0	1	0	0	0	0	0	0	0	1	1	11190.0	2.675067024	50675.0
6702550	1	236	145	6	1	0	0	20	20	0	1	3	3	1	1	59	8	2	2	0	1	0	0	0	0	0	1	0	0	1	347.0	2.659942363	1662.0
6548154	4	102	143	25	1	0	0	19	19	0	0	9	9	2	1	34	23	2	0	0	0	0	1	0	0	0	0	0	1	0	1872.5	2.732359037	6895.5
6885873	1	79	10411	6	1	0	0	4	1	3	29	3	0	1	1	58	6	2	4	0	1	0	0	0	0	0	0	0	1	1	2658.0	2.272009029	15180.0
6547033	1	123	187	33	1	1	1	4	4	0	0	1	1	1	1	98	19	6	13	11	7	1	0	0	0	0	0	0	0	1	221.0	2.117647058	730.0
6590544	1	124	148	4	1	0	0	25	25	0	0	1	1	1	1	31	14	5	0	0	0	0	0	0	0	0	0	0	1	1	711.0	2.295358649	3197.0
6981103	1	141	14966	9	2	1	1	9	2	7	11	1	1	1	1	119	6	4	3	1	2	0	0	0	0	0	0	1	0	0	14038.0	2.502208291	73134.0
7185780	1	160	7996	31	2	0	0	18	2	16	13	1	0	1	1	220	12	3	9769	9767	4	0	1	0	0	0	0	0	0	0	1217.0	1.997534921	13111.0
6428734	2	171	155	7	1	1	1	10	10	0	0	2	2	1	1	71	22	2	0	0	0	0	1	0	0	0	0	0	0	0	1209.0	2.327543424	3643.0
6880332	2	76	11656	16	1	0	0	50	6	44	1	2	0	1	1	121	12	3	8	6	4	0	0	0	0	0	1	0	0	0	351.0	2.158699876	2673.0
7122241	3	133	16597	42	3	1	1	11	1	10	1	3	3	1	1	103	11	2	13	9	6	0	1	0	0	0	0	0	0	0	2134.0	2.827085285	19748.0
6627471	2	170	156	3	1	1	1	20	14	6	0	1	1	1	1	53	3	1	6	4	3	0	0	0	0	0	0	0	1	1	10816.0	2.633136094	39485.0
6403022	1	128	158	6	1	1	1	19	13	6	0	3	3	1	1	36	8	2	13	13	9	0	0	1	0	0	0	0	0	1	100.0	2.66	327.0
7114622	1	118	6090	4	1	0	0	20	2	18	8	8	0	1	1	225	10	2	2	0	1	1	0	0	0	0	0	0	0	0	1339.0	1.756534727	8054.0
6834848	1	127	137	32	1	0	0	17	17	0	3	3	3	1	1	43	17	3	0	0	0	0	1	0	0	0	0	0	0	1	314.0	2.280254777	1925.0
6748566	1	107	149	17	1	0	0	107	107	0	0	3	3	1	1	53	8	4	3	3	1	0	0	0	0	0	0	0	1	1	3032.0	2.438324538	11862.0
6468884	1	150	150	11	1	1	1	15	15	0	0	2	2	1	1	54	7	2	7	5	4	0	0	0	0	0	0	0	1	0	10435.0	2.568950646	28669.0
6772831	1	133	156	18	1	1	1	19	19	0	13	2	2	1	1	104	10	2	10	8	6	0	0	0	0	0	1	0	0	0	217.0	2.359447004	1075.0
6868344	1	110	12877	34	1	0	0	21	5	16	0	1	0	1	1	105	6	3	0	0	0	0	0	0	0	0	0	1	0	1	2983.0	2.714381495	19668.0
6805929	1	80	155	5	1	1	1	19	11	8	3	2	2	1	1	33	6	2	3	1	2	0	1	0	0	0	0	0	0	1	300.0	2.71	1248.0
6432356	3	77	133	3	1	1	1	8	8	0	0	2	2	1	1	20	15	2	11	11	6	1	0	1	0	0	0	0	0	1	1372.0	3.093502852	3926.0
6777483	2	22	153	8	1	1	1	14	14	0	0	4	4	1	1	38	15	2	2	0	1	0	0	1	0	0	0	0	0	1	1042.0	3.076775431	5514.0
6836955	1	119	15001	32	2	0	0	29	8	21	5	1	0	1	1	149	20	2	9	7	5	0	0	0	0	0	0	0	1	1	10038.0	2.722056186	60713.0
6875301	2	145	10462	22	4	1	1	12	2	10	7	4	4	1	1	137	17	4	12	9	5	0	1	0	0	0	0	0	0	1	844.0	2.430094786	7028.0
6986074	1	137	7301	12	1	1	1	13	3	10	2	3	3	1	1	206	6	4	5	3	3	0	0	0	0	0	0	1	0	1	19747.0	2.584240644	92881.0
7002820	1	55	7868	31	1	0	0	34	9	25	0	3	0	1	1	94	5	2	9	7	6	0	0	0	0	0	0	1	0	1	2507.0	2.320702034	15993.0
7191557	1	96	9561	11	1	1	1	19	3	16	0	2	2	1	1	97	19	2	17	15	11	0	0	0	0	0	1	0	0	0	131.0	1.641221374	1149.0
7545154	1	130	4194	8	3	2	1	19	2	17	3	2	2	1	1	182	6	2	13	11	7	0	0	0	0	0	0	1	0	0	2400.0	2.535416666	20283.0
6674741	1	185	146	4	1	1	1	9	9	0	0	1	1	1	1	59	8	5	6	6	3	0	0	0	0	0	0	0	1	0	2784.0	2.285560344	12522.0
6498974	1	112	161	6	1	0	0	12	12	0	0	2	2	1	1	95	4	2	0	0	0	0	1	0	0	0	0	0	0	1	615.0	2.421138211	1619.0
6345294	1	183	148	18	1	0	0	57	11	46	0	2	2	1	1	88	5	3	3	2	3	0	0	0	0	0	0	1	0	1	11322.0	2.466172054	32435.0
6920091	1	130	13110	14	1	1	1	16	4	12	0	1	1	1	1	113	6	4	4	2	2	0	0	0	0	0	0	1	0	0	2582.0	2.63361735	16642.0
6993284	1	122	14794	30	4	0	0	46	4	42	6	2	0	1	1	212	6	4	2	0	1	0	0	0	0	0	0	0	1	1	155.0	2.167741935	620.0
7368430	1	100	10394	1	1	0	0	35	3	32	19	2	0	1	1	43	8	4	8	5	4	1	0	0	0	0	0	0	0	0	5489.0	3.867188923	56359.0
7143056	1	100	9775	16	3	0	0	15	3	12	0	1	0	1	0	255	8	7	1	0	1	0	0	0	0	0	0	1	0	0	480.0	2.641666666	481.0
7220398	2	88	19102	28	3	0	0	17	1	16	0	5	0	1	1	386	16	4	6	4	4	0	0	1	0	0	0	0	0	0	133.0	3.218045112	901.0
7196455	1	127	36253	14	2	3	1	27	5	22	0	2	2	1	1	168	7	2	19	13	4	0	1	0	0	0	0	0	0	0	1910.0	2.434031413	15508.0
6832922	1	64	166	4	1	1	1	7	7	0	1	2	2	1	1	56	4	2	0	0	0	0	0	0	0	0	0	0	1	0	2359.0	2.079270877	11906.0
6754643	1	68	140	2	1	0	0	47	47	0	0	1	1	1	1	39	3	3	0	0	0	0	0	0	0	0	0	1	0	1	14159.0	2.464157073	59096.0
7449597	1	91	6061	10	2	0	0	9	1	8	0	5	2	2	1	77	12	4	0	0	0	0	0	1	0	0	0	0	0	0	1596.0	3.652882205	15648.0
7006851	1	134	10720	43	3	0	0	14	3	11	2	2	0	1	1	97	6	3	20	9	3	0	0	0	0	0	0	0	1	1	2560.0	2.341796875	11862.0
7309504	2	138	16558	10	2	1	1	7	1	6	3	7	7	1	1	137	5	5	9	7	5	1	0	0	0	0	0	0	0	0	5609.0	3.827063647	50870.0
6458053	1	215	168	7	1	0	0	28	28	0	0	1	1	1	1	43	45	2	0	0	0	0	0	0	0	0	1	0	0	0	859.0	2.122235157	2541.0
6421741	2	148	161	5	1	0	0	13	13	0	0	1	1	1	1	99	2	3	0	0	0	0	0	0	0	0	0	1	0	1	11322.0	2.466172054	32435.0
7592769	1	225	12504	18	4	1	1	8	2	6	1	1	1	1	1	337	14	4	6	4	4	0	0	0	0	0	0	1	0	0	619.0	2.754442649	5809.0
6640847	1	159	163	9	1	1	1	20	20	0	9	1	1	1	1	45	25	2	0	0	0	0	1	0	0	0	0	0	0	0	824.0	2.084951456	3328.0
6920395	3	129	6774	6	1	1	1	36	4	32	0	1	1	1	1	63	10	2	19	16	12	0	0	0	0	0	0	1	0	1	475.0	2.437894736	2609.0
6870893	1	152	14286	21	4	1	1	11	2	9	0	1	1	1	1	199	7	4	11	9	7	0	0	0	0	0	0	0	1	1	2658.0	2.272009029	15180.0
6541401	2	94	149	3	1	0	0	27	23	4	0	2	2	1	1	32	5	3	9	9	5	0	0	0	0	0	0	0	1	1	10816.0	2.633136094	39485.0
7446219	1	51	20928	7	4	1	1	25	2	23	16	4	4	3	1	378	17	5	23	21	16	0	0	1	0	0	0	0	0	0	1596.0	3.652882205	15648.0
6357659	1	110	158	25	1	0	0	28	28	0	0	4	4	1	1	53	8	3	7	7	3	0	0	0	0	0	0	1	0	1	2096.0	2.290076335	6062.0
8063457	1	109	6679	1	1	1	1	23	4	19	1	4	4	1	2	149	18	2	8	4	3	0	0	0	0	0	0	0	1	0	15722.0	2.889517873	134832.0
6643653	1	149	164	7	1	0	0	30	30	0	0	1	1	1	1	54	3	2	0	0	0	0	0	0	0	0	0	1	0	1	17.0	2.058823529	44.0
6562520	2	52	171	6	1	2	1	9	8	1	0	3	3	1	1	40	9	2	0	0	0	0	0	0	0	0	0	0	1	0	1168.0	3.035102739	4358.0
7209061	1	138	12281	68	2	0	0	25	4	21	1	1	0	1	1	93	10	2	5	1	2	0	0	0	0	0	0	0	1	0	1299.0	2.190146266	8049.0
7940780	1	131	39887	6	2	1	1	7	3	4	4	5	5	1	1	233	5	3	6	4	3	0	0	0	0	0	0	0	1	0	7941.0	2.696385845	51167.0
6394809	1	223	157	77	1	0	0	36	36	0	49	4	4	1	1	36	7	1	28	23	11	1	0	0	0	0	0	0	0	1	401.0	1.842892768	1308.0
7884169	1	44	10389	13	2	0	0	4	3	1	6	1	1	1	2	65	17	7	7	5	4	0	0	1	0	0	0	0	0	0	1144.0	3.227272727	9822.0
7554815	1	86	9520	11	1	0	0	19	3	16	5	3	0	1	1	164	20	3	3	1	2	0	0	0	0	0	0	0	1	0	1760.0	2.511363636	15433.0
7478972	1	121	26746	12	2	2	1	15	1	14	0	3	3	1	2	400	10	4	9	7	5	0	0	0	0	0	1	0	0	0	363.0	2.261707988	4409.0
6750455	1	126	155	3	1	0	0	28	28	0	32	2	2	1	1	26	2	3	6	0	1	0	0	0	0	0	0	1	0	1	556.0	2.40647482	2201.0
6638679	2	165	142	14	1	0	0	49	49	0	1	5	5	2	1	32	14	2	0	0	0	0	0	0	0	0	0	1	0	0	897.0	2.683389074	3267.0
6721203	1	100	149	8	1	0	0	41	41	0	0	3	3	1	1	65	2	2	1	0	1	0	0	0	0	0	0	1	0	1	2290.0	2.228384279	11207.0
7413049	1	42	11424	19	1	0	0	34	10	24	9	3	0	1	1	125	7	2	2	0	1	0	1	0	0	0	0	0	0	0	496.0	2.548387096	4828.0
6856033	4	134	3794	11	2	0	0	13	2	11	6	1	0	1	0	196	14	2	3	0	1	0	0	0	0	0	1	0	1	0	393.5	2.308877072	2394.25
6980272	1	148	20290	16	1	0	0	30	4	26	0	1	0	1	1	89	13	5	13	9	4	0	0	0	0	0	0	1	0	1	1572.0	2.650763358	7883.0
7364925	1	87	11622	27	2	0	0	36	3	33	16	3	0	1	1	90	6	3	10	3	4	0	0	0	0	0	0	0	1	0	10311.0	2.790321016	92138.0
6605862	2	199	166	7	1	1	1	11	11	0	1	3	3	2	1	75	6	2	13	11	7	0	0	0	0	0	0	0	1	0	10816.0	2.633136094	39485.0
6513038	2	196	150	2	1	1	1	36	36	0	0	3	3	1	1	142	2	3	3	3	2	0	0	0	0	0	0	1	0	0	12502.0	2.493521036	44937.0
6966954	4	186	9524	28	4	0	0	25	2	23	0	3	0	1	1	110	8	3	4	2	2	0	0	1	0	0	0	0	0	1	338.3333	2.99334967	2826.6667
6709255	1	119	163	14	1	1	1	8	0	8	0	3	3	1	1	0	15	2	10	8	7	0	1	0	0	0	0	0	0	1	1228.0	2.377850162	6184.0
6351283	1	193	143	2	1	0	0	8	8	0	0	1	1	1	1	74	9	5	2	2	2	0	0	0	0	0	0	0	1	1	2591.0	2.290621381	7990.0
6890055	1	77	7015	16	3	0	0	12	6	6	23	2	0	1	1	168	6	3	10	6	4	0	1	0	0	0	0	0	0	1	1695.0	2.575221238	11728.0
7889604	1	144	42819	9	3	1	1	8	5	3	0	6	6	1	1	178	6	4	8	6	5	0	0	0	0	0	0	1	0	0	3086.0	2.736228127	35062.0
6575102	1	108	135	21	1	0	0	17	17	0	13	7	7	2	1	101	15	1	11	0	1	0	1	0	0	0	0	0	0	1	67.0	2.074626865	233.0
6935088	1	131	1572	13	1	0	0	2	1	1	0	1	1	1	1	100	17	1	0	0	0	0	1	0	0	0	0	0	0	0	735.0	2.1292517	4912.0
6502359	2	164	151	15	1	0	0	20	20	0	0	1	1	1	1	47	16	2	0	0	0	0	0	0	0	1	0	0	0	1	233.5	1.756766621	1059.5
6514076	1	68	156	10	1	0	0	34	33	1	1	2	2	2	1	67	8	2	2	0	1	1	0	0	0	0	0	0	0	0	357.0	2.100840336	1665.0
6391377	3	145	155	7	1	0	0	13	13	0	0	3	3	2	1	29	8	3	0	0	0	0	1	1	0	0	0	0	0	1	995.5	2.51518163	3001.0
6334774	1	55	2141	16	1	0	0	1	1	0	0	1	1	1	0	108	18	1	0	0	0	1	0	0	0	0	0	0	0	1	401.0	1.842892768	1308.0
6707975	2	100	151	11	1	1	1	6	6	0	0	5	5	1	1	43	11	2	6	4	4	0	0	0	0	0	0	1	0	1	2346.5	2.375887393	9745.0
7514436	3	63	32088	24	4	0	0	30	2	28	7	4	3	2	1	267	12	5	26	22	17	1	0	1	0	0	0	0	0	0	3120.6667	4.753227364	31080.3333
6766501	1	166	150	8	1	0	0	26	26	0	0	3	3	2	1	51	6	2	1	0	1	0	0	0	0	0	0	1	0	1	14159.0	2.464157073	59096.0
6739381	3	91	164	6	1	1	1	19	19	0	13	3	3	1	1	46	10	2	9	7	6	0	1	0	0	0	0	0	0	1	129.5	2.643501243	764.5
6466661	1	157	157	25	1	1	1	11	10	1	0	2	2	1	1	60	8	5	9	7	5	0	0	0	0	0	0	0	1	1	1503.0	2.369926813	4179.0
6877377	1	145	11570	7	3	1	1	4	1	3	1	2	2	1	1	303	14	3	11	9	6	0	0	0	0	0	0	1	0	0	2983.0	2.714381495	19668.0
6663685	1	125	159	32	1	2	1	32	32	0	4	5	5	1	1	52	13	2	2	0	1	0	1	0	0	0	0	0	0	1	1801.0	2.559133814	7258.0
6967022	2	59	57288	9	1	0	0	17	4	13	0	2	0	1	1	154	15	10	41	36	15	1	0	0	0	0	0	0	0	1	4818.0	3.637401411	39206.0
6689331	1	99	153	9	1	1	1	18	18	0	0	3	3	1	1	77	13	4	0	0	0	0	1	0	0	0	0	0	0	1	866.0	3.288683602	4487.0
6769221	2	143	145	11	1	0	0	19	19	0	0	1	1	1	1	34	11	3	0	0	0	0	0	0	0	1	0	0	0	1	154.5	1.638923267	812.5
6734993	1	84	160	17	1	1	1	19	19	0	0	6	6	1	1	32	10	4	4	4	3	0	0	0	0	0	0	0	1	0	2989.0	2.241886918	13721.0
6532026	2	180	159	33	1	1	1	27	27	0	4	6	6	1	1	103	12	4	5	3	2	0	1	0	0	0	0	0	0	1	2008.0	2.629482071	8090.0
7157947	2	89	6339	8	1	0	0	23	6	17	3	2	0	1	1	130	7	3	2	0	1	0	0	0	0	0	0	0	1	0	1471.0	2.171991842	10517.0
7191218	1	110	10428	12	4	1	1	22	2	20	0	1	1	1	1	196	8	7	5	5	2	0	0	0	0	0	0	1	0	0	17884.0	2.602605681	110765.0
7243293	1	67	15284	19	1	0	0	37	6	31	0	1	0	1	1	88	12	4	4	2	2	0	0	0	0	0	0	0	1	0	1299.0	2.190146266	8049.0
6891104	1	219	7959	4	1	0	0	26	2	24	3	1	0	1	1	219	10	2	10	2	2	0	0	0	0	0	0	0	1	1	1243.0	2.514078841	9044.0
6838869	3	125	61238	1	1	0	0	11	1	10	0	4	0	1	1	140	3	4	0	0	0	0	0	0	0	0	0	1	1	1	5975.0	2.531268679	35782.5
6690018	1	65	165	57	1	0	0	30	30	0	0	1	1	1	1	40	15	3	0	0	0	0	0	0	0	0	0	1	0	0	898.0	2.212694877	4268.0
6681714	1	53	161	20	1	0	0	19	16	3	0	1	1	1	0	26	9	3	0	0	0	0	0	0	0	0	0	1	0	1	898.0	2.212694877	4268.0
6898831	4	196	13074	12	2	1	1	3	1	2	25	1	1	1	1	154	12	3	10	6	4	0	0	0	0	0	0	0	1	0	5248.0	2.45273115	31673.0
6417662	1	242	156	10	1	1	1	36	22	14	0	1	1	1	1	28	12	2	3	3	2	0	0	0	0	0	0	1	0	1	241.0	2.356846473	699.0
6549953	1	76	154	16	1	0	0	21	21	0	0	5	5	1	1	59	10	6	4	3	2	0	0	0	0	0	0	1	0	0	12502.0	2.493521036	44937.0
6878317	1	102	8833	12	5	1	1	13	3	10	5	1	1	1	1	127	8	3	14	12	7	0	1	0	0	0	0	0	0	0	844.0	2.430094786	7028.0
6545598	1	100	169	15	1	2	1	19	19	0	0	1	1	1	0	54	16	2	15	15	9	0	1	0	0	0	0	0	0	1	282.0	2.170212765	1320.0
6814421	1	52	148	52	1	0	0	30	30	0	3	1	1	1	1	34	5	2	0	0	0	0	1	0	0	0	0	0	0	1	1943.0	2.546577457	10033.0
6368194	2	137	148	52	1	0	0	17	17	0	0	3	3	1	1	37	8	2	7	0	1	0	1	0	0	0	0	0	0	0	758.0	2.39182058	2195.0
6742045	1	111	149	39	1	0	0	27	27	0	0	9	9	2	1	68	4	5	0	0	0	0	0	0	0	0	0	1	0	1	14159.0	2.464157073	59096.0
7183970	1	61	15355	4	1	0	0	20	3	17	0	2	0	1	1	405	4	2	3	0	1	0	0	0	0	0	0	1	0	0	584.0	2.19349315	4559.0
7703195	2	41	8661	34	1	2	1	7	3	4	7	2	0	1	1	158	27	3	6	0	1	0	1	0	0	0	0	0	1	0	1329.5	2.491344408	11632.0
6469906	1	110	159	8	1	0	0	19	19	0	0	3	3	2	1	44	3	2	0	0	0	0	0	0	0	0	0	0	1	1	1700.0	2.380588235	4584.0
6816667	2	166	159	12	1	0	0	10	10	0	0	1	1	1	1	79	4	6	0	0	0	0	0	0	0	0	0	0	1	1	2989.0	2.241886918	13721.0
6796458	1	138	148	3	1	1	1	7	7	0	0	2	2	1	1	73	2	1	4	2	2	0	1	0	0	0	0	0	0	0	314.0	2.280254777	1925.0
6938554	1	198	2366	17	6	1	1	19	4	15	12	3	3	1	0	200	25	3	16	14	9	0	1	0	0	0	0	0	0	1	16.0	1.8125	204.0
6478760	1	190	182	18	1	0	0	33	33	0	2	1	1	1	1	42	10	2	13	11	8	1	0	0	0	0	0	0	0	1	2047.0	2.343429408	5930.0
6470327	1	236	162	10	1	0	0	23	23	0	0	3	3	1	1	51	4	3	2	2	2	0	0	0	0	0	0	1	0	1	35.0	2.285714285	106.0
6613893	5	154	151	7	1	0	0	18	18	0	0	1	1	1	1	49	5	3	2	2	1	1	0	1	0	0	0	1	0	0	3528.0	3.053708356	13886.25
6447637	3	54	165	12	1	0	0	12	12	0	0	6	6	2	1	41	4	2	5	4	4	0	0	1	0	0	0	0	0	1	626.0	2.880931733	1911.5
7378679	1	40	17545	4	3	1	1	11	2	9	9	1	1	1	1	47	4	2	11	7	5	0	0	0	0	0	0	0	1	0	10311.0	2.790321016	92138.0
6888958	3	143	16865	17	1	2	1	5	3	2	0	3	3	1	1	333	14	5	0	0	0	0	0	0	0	0	0	1	0	1	2309.0	2.296232135	13917.0
6482392	4	111	142	27	1	0	0	9	9	0	0	4	4	1	1	86	16	2	7	6	6	1	0	0	0	0	0	0	0	1	4037.0	2.924554982	11311.5
6577512	1	79	154	4	1	0	0	41	41	0	10	2	2	1	1	27	4	2	9	7	5	0	0	0	0	0	0	0	1	1	418.0	2.131578947	1957.0
7118355	2	88	3891	8	2	0	0	4	1	3	0	2	0	1	1	191	5	2	3	1	2	0	0	0	0	0	1	0	0	0	435.0	2.434482758	3980.0
6746485	1	9	167	60	1	0	0	75	71	4	0	2	2	1	1	29	12	4	2	2	2	1	0	0	0	0	0	0	0	1	1870.0	2.419251336	10113.0
6659611	1	147	142	13	1	0	0	15	15	0	0	4	4	2	1	48	8	2	2	0	1	1	0	0	0	0	0	0	0	1	3933.0	2.489956775	14488.0
6524662	1	146	153	28	1	2	1	12	12	0	19	5	5	1	2	33	8	4	2	0	1	0	0	0	0	0	0	0	1	1	211.0	3.018957345	853.0
6733574	2	117	150	30	1	0	0	27	27	0	1	1	1	1	1	49	21	2	20	18	12	0	1	0	0	0	0	0	0	1	1575.0	2.452698412	8833.0
6695786	1	183	145	31	1	0	0	48	48	0	0	5	5	1	1	46	12	2	2	0	1	1	0	0	0	0	0	0	0	1	2968.0	2.539757412	17456.0
6411869	1	83	151	5	1	1	1	12	12	0	0	1	1	1	1	77	8	1	4	2	2	0	0	0	0	0	0	1	0	1	11322.0	2.466172054	32435.0
6839849	1	121	13272	7	3	1	1	26	1	25	0	3	3	1	1	116	10	5	18	18	10	0	0	0	0	0	0	1	0	1	14038.0	2.502208291	73134.0
6455915	2	47	150	19	1	0	0	16	16	0	0	1	1	1	1	17	5	2	6	3	3	0	0	0	0	0	0	0	1	1	10435.0	2.568950646	28669.0
6562585	1	23	150	4	1	0	0	5	5	0	0	1	1	1	0	22	3	3	0	0	0	0	0	1	0	0	0	0	0	1	1219.0	3.085315832	5149.0
6546362	3	60	159	1	1	1	1	6	6	0	0	2	2	1	1	79	6	3	8	8	5	0	0	0	0	0	0	1	0	1	6358.5	2.314202378	22910.0
6398972	2	97	153	36	1	0	0	10	10	0	0	2	2	1	1	46	23	2	14	14	7	0	1	0	0	0	0	0	0	1	966.5	2.326767276	2836.0
6441382	1	233	152	20	1	0	0	13	13	0	0	1	1	1	1	103	10	3	0	0	0	0	0	0	0	0	0	0	1	1	1633.0	2.586650336	4356.0
8447333	1	147	15277	8	1	0	0	12	2	10	9	3	0	1	1	202	5	1	5	0	1	0	0	0	0	0	0	0	1	0	6195.0	2.812429378	17138.0
7140879	1	58	2243	6	1	0	0	1	1	0	7	1	0	1	1	194	27	3	2	0	1	1	0	0	0	0	0	0	0	0	381.0	1.892388451	2657.0
7384587	1	137	17239	26	2	0	0	10	6	4	29	4	3	2	1	184	11	4	36	28	15	0	1	0	0	0	0	0	0	0	961.0	2.472424557	10107.0
7054151	1	139	2678	7	2	1	1	18	3	15	3	3	3	1	1	97	6	3	4	2	2	0	0	0	0	0	0	1	0	0	19747.0	2.584240644	92881.0
6395787	2	30	147	11	1	0	0	34	20	14	0	7	7	2	1	21	11	2	23	23	17	1	0	1	0	0	0	0	0	1	4985.0	3.390055613	13993.0
6687177	1	80	148	7	1	1	0	18	18	0	0	1	1	1	1	43	5	2	0	0	0	0	0	0	0	0	0	1	0	0	2290.0	2.228384279	11207.0
6880151	1	85	12291	4	1	0	0	20	4	16	0	4	0	1	1	104	4	4	2	0	1	0	0	0	0	0	0	1	0	1	14038.0	2.502208291	73134.0
7519543	1	81	9663	4	2	1	1	12	2	10	0	3	3	1	1	211	10	8	3	1	2	0	0	0	0	0	0	1	0	0	1726.0	2.804750869	4772.0
7266587	1	147	37187	36	3	0	0	11	2	9	8	1	0	1	1	269	7	5	18	5	4	0	0	0	0	0	0	1	0	0	17884.0	2.602605681	110765.0
6369725	1	95	159	2	1	0	0	14	2	12	0	1	1	1	1	90	2	2	2	0	1	0	0	0	0	0	0	0	1	1	982.0	1.98472505	2490.0
6875922	1	151	6171	10	1	0	0	22	3	19	0	2	0	1	1	90	16	1	0	0	0	0	0	0	0	0	0	0	1	1	766.0	2.325065274	5030.0
7375515	1	148	31075	7	2	2	1	28	6	22	1	2	2	1	1	89	7	2	2	0	1	0	0	0	0	0	0	1	0	0	2272.0	2.533010563	17883.0
6909162	1	53	5427	12	2	0	0	11	2	9	16	3	0	1	1	93	8	4	12	10	5	0	0	0	0	0	0	0	1	1	10038.0	2.722056186	60713.0
8161687	1	146	2702	14	3	1	1	23	2	21	0	2	2	1	1	258	12	5	6	4	4	0	0	0	0	1	0	0	0	0	375.0	1.717333333	3824.0
6856013	1	169	4381	43	1	0	0	13	5	8	0	1	0	1	1	98	6	6	4	0	1	0	0	0	0	0	0	0	1	1	10038.0	2.722056186	60713.0
7734150	1	120	7715	7	2	1	1	4	2	2	0	1	1	1	1	303	11	4	7	5	4	0	0	0	0	0	0	0	1	0	6410.0	2.359282371	39406.0
6791633	1	110	175	4	1	1	1	15	15	0	0	1	1	1	1	55	6	2	7	5	4	0	0	0	0	0	0	1	0	1	1610.0	2.654037267	6311.0
6941886	1	88	3680	9	1	0	0	11	4	7	0	1	0	1	1	99	32	1	2	0	1	0	1	0	0	0	0	0	0	0	331.0	1.634441087	1963.0
6449173	2	137	151	2	1	0	0	21	21	0	0	1	1	1	1	56	4	2	0	0	0	0	0	0	0	0	0	0	1	1	515.0	2.005825242	1539.0
8048702	1	187	22342	4	2	1	1	19	1	18	0	5	5	1	1	261	5	2	11	9	7	0	0	0	0	0	0	0	1	0	15722.0	2.889517873	134832.0
7395347	1	145	33378	116	3	0	0	20	4	16	2	5	0	1	1	160	7	5	2	0	1	0	0	0	0	0	0	1	0	0	19975.0	2.677947434	130740.0
6922422	1	98	5460	5	1	0	0	27	3	24	1	2	0	1	0	150	8	3	2	0	1	0	0	0	0	0	0	0	1	1	896.0	2.690848214	5060.0
6879078	1	72	19962	16	5	0	0	25	1	24	9	1	1	1	1	113	24	3	16	10	10	0	0	0	0	0	0	0	1	0	958.0	2.61795407	5385.0
7499429	1	104	7923	11	2	1	1	22	4	18	1	2	2	1	1	147	8	7	6	4	3	0	0	0	0	0	0	0	1	0	1342.0	2.700447093	16065.0
6393833	1	99	173	12	1	1	1	4	4	0	0	1	1	1	1	91	7	1	7	5	4	0	0	0	0	0	1	0	0	0	304.0	2.782894736	868.0
6873115	1	130	15465	4	2	1	1	18	5	13	12	3	3	1	1	232	7	2	6	1	2	0	0	0	0	0	0	1	0	0	1985.0	2.323425692	10431.0
6852312	5	96	14328	30	2	0	0	44	9	35	0	2	0	1	1	45	15	2	32	28	19	1	0	0	0	0	0	0	0	0	2817.5	3.436815761	23377.0
6817184	1	71	152	9	1	1	1	8	8	0	1	5	5	1	1	64	11	2	0	0	0	0	0	0	0	0	1	0	0	1	75.0	2.493333333	437.0
6925131	2	202	13070	9	1	0	0	34	4	30	1	2	0	1	1	109	4	4	2	0	1	0	0	0	0	0	0	0	1	1	1492.0	2.240194435	7424.5
6528511	1	28	145	13	1	0	0	35	31	4	0	4	4	3	1	22	11	2	26	22	15	1	0	0	0	0	0	0	0	1	7202.0	3.421688419	28866.0
6652221	1	68	188	24	1	3	1	16	12	4	0	1	1	1	0	65	22	2	13	13	8	0	0	0	0	0	1	0	0	0	73.0	2.191780821	222.0
6931976	2	182	4882	5	1	1	1	10	1	9	0	1	1	1	0	219	3	2	7	5	4	0	1	0	0	0	0	0	0	0	200.0	1.955	1502.0
7181407	1	150	5058	18	3	0	0	20	4	16	0	2	0	1	1	499	8	6	0	0	0	0	0	0	0	0	0	1	0	0	1025.0	2.712195121	1506.0
6674468	1	72	149	11	1	2	1	17	17	0	0	2	2	1	1	116	6	5	3	3	1	0	0	0	0	0	0	0	1	0	2989.0	2.241886918	13721.0
6967209	2	96	8044	11	2	0	0	2	2	0	17	4	4	1	1	9	17	3	11	3	4	1	0	1	0	0	0	0	0	0	3501.5	4.111835717	27724.0
6658979	1	160	170	10	1	1	1	17	0	17	0	4	4	1	1	0	21	3	9	9	5	0	1	0	0	0	0	0	0	0	93.0	1.827956989	345.0
7550541	4	59	39775	40	3	5	1	15	2	13	6	3	3	1	1	163	12	2	9	5	4	0	0	1	0	0	0	0	0	0	429.5	3.25836699	6457.5
6475277	1	101	163	8	1	1	1	13	13	0	0	2	2	1	1	76	5	2	9	9	5	0	0	1	0	0	0	0	0	0	227.0	2.850220264	708.0
7544490	1	102	31022	5	2	0	0	7	2	5	12	2	0	1	1	59	10	2	23	15	6	0	0	1	0	0	0	0	0	0	1236.0	3.55987055	11883.0
6778070	1	137	151	15	1	0	0	10	10	0	0	1	1	1	1	54	13	5	8	8	4	0	0	0	0	0	0	0	1	0	1452.0	2.305096418	6351.0
7091220	3	27	16841	20	7	1	1	98	2	96	43	2	2	1	1	1169	18	6	39	37	28	1	0	1	0	0	0	0	0	0	4376.0	4.12746248	32100.0
6836500	1	31	157	12	1	1	1	7	7	0	4	1	1	1	1	57	8	3	0	0	0	0	0	0	0	0	0	0	1	0	1139.0	2.58735733	4164.0
6694536	1	295	157	29	1	0	0	31	31	0	0	1	1	1	0	37	14	2	0	0	0	1	0	0	0	0	0	0	0	0	228.0	1.649122807	1199.0
6560090	2	125	144	4	1	1	1	25	25	0	10	6	6	1	1	79	10	2	11	9	7	0	0	0	0	0	0	0	1	1	353.0	3.067988668	1256.0
6612053	1	179	158	3	1	0	0	9	9	0	0	1	1	1	0	54	4	3	2	0	1	0	0	0	0	0	0	1	0	0	359.0	1.679665738	1309.0
6876973	1	186	9763	16	2	0	0	2	1	1	0	1	0	1	0	262	7	5	2	2	2	0	0	0	0	0	0	1	0	0	14038.0	2.502208291	73134.0
6819399	2	115	158	12	1	2	1	15	15	0	3	4	4	1	1	81	6	2	0	0	0	0	0	0	0	0	0	1	0	1	1257.0	2.17424523	5761.5
6634915	1	147	185	6	1	0	0	17	17	0	3	1	1	1	2	61	12	2	2	0	1	0	0	0	0	0	0	0	1	0	83.0	2.325301204	215.0
7303520	1	93	3841	17	3	1	1	27	2	25	2	2	2	1	1	126	9	2	11	9	7	0	1	0	0	0	0	0	0	0	56.0	2.803571428	607.0
7884554	1	121	8742	12	6	1	1	20	1	19	0	3	3	1	1	107	15	5	8	5	4	0	0	0	0	0	0	0	1	0	1169.0	2.505560307	11863.0
6853529	1	152	8623	3	1	1	1	23	3	20	3	3	3	1	1	168	12	4	22	20	12	0	0	0	0	0	0	0	1	1	358.0	2.231843575	3192.0
6846528	4	70	13622	15	4	5	1	9	1	8	12	4	4	1	1	59	12	4	10	7	5	0	1	0	0	1	0	0	0	1	835.3333	2.255732886	6462.3333
6539223	1	133	152	16	1	0	0	8	8	0	0	8	8	3	1	40	4	3	5	5	3	0	0	0	0	0	0	0	1	1	1238.0	2.242326332	4899.0
6980855	1	239	15502	27	2	0	0	14	2	12	30	1	0	1	1	278	7	2	22	18	9	1	0	0	0	0	0	0	0	0	622.0	2.475884244	4392.0
6501890	1	66	146	8	1	0	0	19	19	0	0	3	3	2	1	33	4	1	14	14	10	0	0	0	0	0	0	1	0	1	3409.0	2.311234966	9111.0
6537691	4	78	155	26	1	1	1	12	12	0	0	2	2	1	1	34	12	2	7	7	4	0	0	0	0	0	0	0	1	1	1168.0	3.035102739	4358.0
6442380	1	205	169	4	1	0	0	14	14	0	0	1	1	1	1	68	3	3	11	11	5	0	0	0	0	0	0	0	1	1	2497.0	2.24349219	6954.0
6685831	2	190	150	13	1	1	1	9	9	0	10	3	3	1	1	50	10	3	0	0	0	0	1	0	0	0	0	0	0	1	1575.0	2.452698412	8833.0
6942095	1	60	1835	10	1	0	0	15	6	9	5	1	1	1	0	145	10	2	4	2	2	0	1	0	0	0	0	0	0	0	1342.0	1.948584202	10535.0
6890156	1	38	6854	16	2	0	0	14	2	12	0	3	3	1	1	102	12	3	18	16	9	0	0	0	0	0	1	0	0	1	328.0	2.533536585	3545.0
6463254	1	101	154	13	1	0	0	26	26	0	0	3	3	1	1	36	16	1	0	0	0	0	0	0	0	0	0	1	0	1	1347.0	2.97104677	4257.0
6877019	1	104	5974	8	1	0	0	5	5	0	0	2	0	1	1	104	9	3	2	0	1	0	0	0	0	0	0	1	0	0	14038.0	2.502208291	73134.0
6638069	3	19	139	23	1	2	1	4	4	0	14	2	2	2	1	35	15	2	0	0	0	1	0	0	0	0	0	0	0	0	357.0	2.100840336	1665.0
6924629	1	112	4730	15	3	2	1	33	8	25	0	3	3	1	1	65	12	7	7	7	4	0	0	0	0	0	0	0	1	1	493.0	2.338742393	2755.0
7364952	2	242	23421	186	6	0	0	18	3	15	6	1	0	1	1	159	9	4	7	2	2	0	0	0	0	0	0	0	1	0	10311.0	2.790321016	92138.0
6397135	2	76	164	4	1	2	1	9	9	0	0	1	1	1	1	166	4	1	4	2	2	0	1	0	0	0	0	0	0	1	603.5	2.229689156	1718.5
8479459	2	73	20742	58	5	0	0	4	1	3	6	1	0	1	1	155	18	2	6	0	1	0	0	0	0	1	0	0	0	0	275.0	1.941818181	1672.0
6877649	2	101	4908	4	1	0	0	20	3	17	6	1	1	1	1	127	13	2	2	0	1	0	1	0	0	0	0	0	0	0	696.0	2.636494252	5325.0
6804446	1	110	141	5	1	0	0	34	34	0	0	4	4	1	1	46	2	1	0	0	0	0	0	0	0	0	0	1	0	0	4085.0	2.488616891	16929.0
6592496	1	108	160	3	1	0	0	4	4	0	0	1	1	1	1	107	2	2	2	0	1	1	0	0	0	0	0	0	0	0	1207.0	1.678541839	4615.0
6848414	1	91	10037	9	3	0	0	39	3	36	0	2	0	1	1	115	3	2	4	1	2	0	0	0	0	0	1	0	0	0	442.0	2.432126696	2743.0
8208531	2	151	32594	12	4	1	1	3	3	0	8	3	3	1	1	407	11	6	18	15	7	0	0	0	0	0	0	0	1	0	8386.0	2.491511736	52699.0
6875064	1	134	8975	20	3	0	0	16	4	12	13	2	0	1	1	119	12	1	2	0	1	0	1	0	0	0	0	0	0	1	232.0	2.004310344	1613.0
6990656	1	139	9685	18	1	0	0	56	4	52	1	6	0	1	1	202	4	4	4	0	1	0	0	0	0	0	0	1	0	1	19747.0	2.584240644	92881.0
6752990	1	54	137	11	1	0	0	3	3	0	21	5	5	2	1	71	10	3	11	0	1	1	0	0	0	0	0	0	0	1	5522.0	3.546903295	34388.0
6807595	1	105	141	7	1	0	0	43	42	1	10	3	3	1	1	77	9	3	0	0	0	0	0	0	0	0	0	1	0	1	14159.0	2.464157073	59096.0
6996729	2	184	4006	15	3	1	1	22	1	21	3	3	3	1	1	391	4	3	11	9	5	0	0	0	0	0	0	1	1	1	11153.5	2.463018759	52371.5
6635750	5	84	139	18	1	0	0	47	47	0	0	3	3	1	1	20	4	3	8	3	3	0	0	1	0	0	0	0	0	1	2152.0	3.123284762	9208.0
6498861	1	80	169	9	1	0	0	12	12	0	0	2	2	1	1	60	6	2	0	0	0	0	0	0	0	0	0	1	0	1	2096.0	2.290076335	6062.0
6709816	3	68	161	15	1	0	0	32	32	0	0	3	3	1	1	34	8	4	4	3	3	0	0	1	0	0	0	0	0	1	971.3333	3.080649523	5765.0
8405988	1	118	1577	13	1	1	1	5	1	4	0	1	1	1	1	109	12	2	4	2	2	0	0	0	0	0	0	0	1	0	2691.0	2.567075436	25125.0
6674670	1	207	151	12	1	1	1	17	17	0	16	1	1	1	1	81	6	2	8	4	3	0	0	0	0	0	0	1	0	1	2290.0	2.228384279	11207.0
7366321	1	147	14559	10	1	0	0	58	7	51	2	1	0	1	1	103	8	4	2	0	1	0	0	0	0	0	0	1	0	0	4296.0	2.451582867	25869.0
7748687	1	158	13867	18	1	1	1	17	3	14	0	3	3	1	1	91	15	1	29	14	6	0	1	0	0	0	0	0	0	0	363.0	2.696969696	3707.0
6480418	1	113	155	6	1	1	1	2	2	0	1	8	8	1	1	179	7	1	7	3	3	0	0	0	0	0	0	1	0	1	2226.0	2.249326145	6661.0
8342758	1	129	4782	20	4	1	1	33	2	31	1	1	1	1	1	98	12	4	10	8	7	0	0	0	0	0	0	1	0	0	1838.0	2.336235038	20668.0
6592173	1	147	166	9	1	0	0	2	2	0	3	4	4	1	1	86	6	1	4	0	1	0	1	0	0	0	0	0	0	0	3.0	5.0	6.0
6885332	1	153	5502	9	1	0	0	35	3	32	7	2	0	1	1	160	12	2	2	0	1	0	0	0	0	0	0	0	1	0	884.0	2.36877828	4839.0
6549661	1	154	150	13	1	0	0	26	26	0	0	4	4	1	1	215	11	4	2	2	2	0	0	0	0	0	0	1	0	1	2686.0	2.29113924	8748.0
6549563	1	114	147	17	1	0	0	30	29	1	0	1	1	1	2	47	9	2	4	0	1	0	0	0	0	0	0	0	1	1	2784.0	2.303520114	9738.0
8158353	3	56	14004	1	1	1	1	16	2	14	2	3	3	1	1	168	13	7	9	7	5	0	0	1	0	0	0	0	0	0	1785.0	3.490872579	19280.3333
6778700	1	32	159	30	1	0	0	19	18	1	28	2	2	2	1	90	7	3	8	3	3	0	0	0	0	0	0	1	0	1	2860.0	2.343356643	11608.0
6888277	4	22	3359	20	5	1	1	61	6	55	45	3	3	2	1	53	10	2	7	5	4	0	0	0	0	0	0	0	1	1	958.0	2.61795407	5385.0
6476321	1	105	157	47	1	0	0	16	16	0	0	3	3	1	1	34	29	1	2	0	1	0	0	0	0	0	0	0	1	1	1700.0	2.380588235	4584.0
6803553	2	221	153	4	1	0	0	38	38	0	0	1	1	1	1	38	10	3	0	0	0	0	0	0	0	0	0	0	1	1	11190.0	2.675067024	50675.0
6774341	2	91	166	4	1	1	1	4	4	0	0	1	1	1	1	79	6	1	11	9	5	0	1	0	0	0	0	0	0	0	948.0	2.543248945	4629.0
6484541	1	61	164	7	1	1	1	9	1	8	0	1	1	1	1	15	17	1	10	10	5	0	0	0	1	0	0	0	0	1	69.0	1.623188405	349.0
6598556	1	157	154	9	1	0	0	11	11	0	0	1	1	1	1	58	36	2	0	0	0	0	1	0	0	0	0	0	0	0	282.0	2.170212765	1320.0
6755883	2	147	158	22	1	2	1	12	9	3	11	2	2	1	1	49	12	2	10	5	3	0	1	0	0	0	0	0	1	1	344.5	2.811380147	1638.5
6853856	2	143	8987	11	3	0	0	17	3	14	2	3	0	1	1	173	9	3	10	8	4	1	0	0	0	0	0	0	0	1	2385.0	2.518238993	19841.0
6871558	1	110	9405	131	3	0	0	24	3	21	0	2	0	1	1	98	9	2	22	16	7	0	0	0	0	0	0	1	0	1	415.0	2.477108433	2453.0
6455333	1	127	140	3	1	0	0	16	12	4	0	1	1	1	1	38	1	2	0	0	0	0	0	0	0	0	0	0	1	0	10435.0	2.568950646	28669.0
8019855	1	81	10884	6	1	4	1	6	1	5	20	4	4	1	1	207	11	6	2	0	1	0	0	0	0	0	0	1	0	0	31344.0	2.750542368	215356.0
6335249	1	150	4511	10	1	0	0	20	2	18	0	3	3	1	1	312	5	2	2	0	1	0	0	0	0	0	0	0	1	1	10435.0	2.568950646	28669.0
7419355	1	117	3970	11	1	0	0	20	3	17	0	1	0	1	1	128	16	3	4	4	3	0	0	0	0	0	1	0	0	0	334.0	2.47005988	3117.0
8478834	2	149	24470	63	1	0	0	18	3	15	2	1	0	1	1	242	10	6	6	0	1	0	0	0	0	0	0	1	0	0	41590.0	2.723274825	294445.0
7101843	2	47	14170	10	3	0	0	5	1	4	0	3	0	1	1	9	8	4	9782	9780	11	1	0	1	0	0	0	0	0	0	3791.5	3.50854217	27263.5
6788546	4	170	167	10	1	1	1	15	0	15	0	2	2	1	1	0	9	3	3	3	3	0	0	0	0	0	0	0	1	0	1574.0	2.479669631	7801.0
6643563	1	148	150	19	1	0	0	27	27	0	0	2	2	1	1	67	6	1	0	0	0	0	0	0	0	0	0	1	0	1	12502.0	2.493521036	44937.0
6672723	1	126	174	2	1	1	1	7	7	0	3	3	3	1	0	71	3	1	3	1	2	0	0	0	0	0	0	1	0	0	1423.0	2.09276177	6307.0
7424628	1	78	10771	5	2	1	1	17	3	14	3	6	6	1	1	186	5	4	4	2	2	0	0	0	0	0	0	1	0	0	19975.0	2.677947434	130740.0
6502315	1	124	172	9	1	1	1	20	18	2	0	2	2	1	1	52	19	2	5	3	4	0	1	0	0	0	0	0	0	1	93.0	1.827956989	345.0
6912421	1	178	5877	9	3	1	1	6	1	5	0	2	2	1	1	153	8	4	7	5	4	1	0	0	0	0	0	0	0	1	622.0	2.475884244	4392.0
6336113	2	171	4940	11	1	0	0	14	2	12	0	1	1	1	1	198	10	3	0	0	0	0	0	0	0	0	0	1	0	1	11322.0	2.466172054	32435.0
6571618	1	89	168	6	1	1	1	10	1	9	0	2	2	1	1	14	19	2	13	11	9	0	0	0	0	0	0	1	0	1	502.0	2.470119521	1599.0
6672827	1	115	176	10	1	1	1	11	11	0	1	3	3	1	1	47	11	2	6	4	4	0	0	0	0	0	1	0	0	0	185.0	2.162162162	956.0
6905950	1	171	7654	11	1	0	0	25	6	19	0	4	0	1	1	86	6	4	6	4	4	0	0	0	0	0	0	0	1	1	10038.0	2.722056186	60713.0
6367097	1	112	156	10	1	1	1	4	4	0	0	2	2	1	1	71	17	2	8	8	4	0	0	0	0	1	0	0	0	0	320.0	1.575	1008.0
6974383	1	104	4976	17	2	0	0	18	1	17	7	6	0	1	1	237	27	3	2	0	1	0	0	0	0	0	1	0	0	1	121.0	2.247933884	846.0
6521109	1	102	140	16	1	1	1	27	26	1	0	3	3	2	1	32	10	2	4	4	3	0	0	0	0	0	0	1	0	1	3695.0	2.683355886	13245.0
6719622	1	152	155	4	1	0	0	8	8	0	0	1	1	1	0	53	9	2	2	0	1	0	0	0	0	0	1	0	0	0	110.0	1.972727272	564.0
6679846	1	146	150	23	1	0	0	38	31	7	128	6	6	1	1	16	8	2	6	0	1	0	1	0	0	0	0	0	0	1	1016.0	2.253937007	5310.0
6359262	1	151	167	11	1	0	0	31	31	0	0	2	2	1	1	60	25	1	0	0	0	1	0	0	0	0	0	0	0	1	55.0	2.545454545	205.0
6708822	2	32	134	18	1	0	0	45	45	0	0	1	1	1	1	26	13	3	3	0	1	1	0	0	0	0	0	0	0	1	2779.0	2.648451648	17304.0
6734414	1	72	163	2	1	0	0	12	11	1	6	1	1	1	1	55	5	1	3	0	1	0	0	0	0	0	0	0	1	1	11190.0	2.675067024	50675.0
6577913	1	136	142	14	1	1	1	15	15	0	5	3	3	1	1	90	7	4	9	7	5	0	0	0	0	0	0	1	0	1	12502.0	2.493521036	44937.0
6977313	1	83	6327	5	2	1	1	4	1	3	0	4	4	1	1	42	13	2	7	5	4	0	0	1	0	0	0	0	0	1	1263.0	3.52810768	10905.0
6738275	1	71	152	18	1	0	0	40	40	0	0	1	1	1	1	43	10	4	4	0	1	0	0	0	0	0	0	0	1	1	333.0	2.138138138	2290.0
7221560	1	44	8725	8	1	0	0	14	1	13	18	1	0	1	1	287	2	2	2	0	1	0	0	0	0	0	0	1	0	0	17884.0	2.602605681	110765.0
6604307	1	176	155	21	1	0	0	40	40	0	0	3	3	2	1	36	26	3	7	7	3	0	0	0	0	0	0	1	0	1	359.0	1.679665738	1309.0
6420923	1	190	149	13	1	0	0	7	7	0	0	1	1	1	1	47	8	2	2	2	2	0	0	0	0	0	0	0	1	1	392.0	1.872448979	1156.0
6892679	1	145	19748	15	2	0	0	36	8	28	4	3	0	1	1	176	16	2	7	5	5	0	0	0	0	0	1	0	0	1	47.0	2.361702127	348.0
6801005	2	138	165	12	1	0	0	10	10	0	18	1	1	1	1	72	7	2	2	0	1	0	0	0	0	0	0	0	1	0	489.0	2.284253578	2262.0
6613033	1	100	155	110	1	0	0	40	40	0	0	4	4	1	1	32	14	3	19	19	12	1	0	0	0	0	0	0	0	1	2313.0	2.416342412	8243.0
6683615	1	46	144	18	1	0	0	10	10	0	0	1	1	1	1	48	5	4	0	0	0	0	0	0	0	0	0	1	0	1	14159.0	2.464157073	59096.0
6471933	1	77	153	28	1	0	0	16	16	0	0	1	1	1	0	35	30	6	0	0	0	0	0	1	0	0	0	0	0	1	71.0	3.183098591	239.0
7508497	1	152	23554	76	1	0	0	20	4	16	17	1	0	1	1	167	14	4	2	0	1	0	0	0	0	0	0	1	0	0	793.0	2.302648171	5908.0
6613388	3	161	159	15	1	1	1	7	7	0	0	2	2	1	1	56	11	3	7	7	4	0	1	0	0	0	0	0	0	1	1066.0	2.865853658	4162.0
6349495	1	209	147	17	1	1	1	16	16	0	0	1	1	1	1	81	37	1	9	9	6	0	0	0	0	0	1	0	0	0	190.0	1.563157894	473.0
8362200	1	149	8959	2	1	1	1	10	1	9	7	3	3	1	1	218	12	7	10	8	7	0	0	1	0	0	0	0	0	0	1567.0	3.515634971	17223.0
8465437	4	42	27555	11	1	0	0	21	2	19	2	1	0	1	1	138	8	4	9	7	5	1	0	0	0	0	0	1	1	0	5473.75	2.739593115	42803.75
6495238	1	110	162	10	1	0	0	10	10	0	0	1	1	1	1	37	20	4	4	4	2	0	0	0	0	0	0	1	0	0	2.0	1.0	3.0
7378629	2	137	9232	9	2	1	1	11	1	10	0	2	2	1	1	149	9	3	7	5	5	0	0	0	0	0	0	1	1	0	1173.0	2.583063617	10099.0
6451633	1	138	162	7	1	2	1	8	8	0	0	1	1	1	1	123	4	3	2	2	1	0	0	0	0	0	0	0	1	1	10435.0	2.568950646	28669.0
8115867	11	141	7071	6	2	1	1	4	4	0	2	3	3	1	1	170	14	4	4	2	2	0	0	0	0	0	0	0	1	0	9545.0	2.348873755	55758.0
6515392	3	97	168	12	1	1	1	10	10	0	2	1	1	1	1	67	3	1	4	2	2	0	0	0	0	0	0	0	1	1	614.5	2.386159714	2496.5
6551113	1	168	163	8	1	1	1	8	8	0	0	2	2	1	1	166	14	3	2	2	1	0	0	0	0	0	0	0	1	1	2069.0	2.034316094	9547.0
6422192	1	148	152	12	1	0	0	20	20	0	0	1	1	1	1	57	10	2	7	7	4	0	0	0	0	0	1	0	0	1	763.0	2.408912188	2142.0
6805735	2	144	165	12	1	1	1	7	7	0	0	4	4	1	1	47	4	2	11	9	7	0	0	1	0	0	0	1	0	1	351.5	2.529594706	1758.0
6427112	2	79	162	1	1	0	0	14	14	0	0	1	1	1	1	55	4	2	7	5	3	0	0	0	0	0	1	1	0	0	575.5	2.375847847	1619.5
6532188	1	148	176	4	1	1	1	4	4	0	0	9	9	2	1	92	2	1	9	7	4	0	0	0	0	0	0	1	0	1	2256.0	2.19503546	8917.0
8201826	1	143	5501	34	1	0	0	11	2	9	0	1	0	1	0	269	27	2	0	0	0	1	0	0	0	0	0	0	0	0	243.0	1.699588477	3533.0
6394126	2	185	165	12	1	0	0	7	7	0	13	3	3	1	1	88	23	1	7	0	1	0	0	0	0	0	1	0	0	1	734.0	1.961852861	2580.0
6894792	1	83	19528	16	2	1	1	12	3	9	0	1	1	1	1	246	7	6	2	2	1	0	0	0	0	0	0	1	0	1	14038.0	2.502208291	73134.0
6399354	4	62	157	13	1	0	0	24	24	0	0	3	3	1	1	30	9	4	1	0	1	0	0	1	0	0	0	0	0	1	2810.0	3.069395017	8891.0
6386700	1	167	151	18	1	1	1	10	10	0	0	1	1	1	1	205	16	4	3	3	1	0	1	0	0	0	0	0	0	1	2184.0	2.76007326	6082.0
6529838	1	149	160	6	1	1	1	12	12	0	0	5	5	1	2	124	7	5	7	7	3	0	0	0	0	0	0	1	0	0	502.0	2.470119521	1599.0
6833136	5	85	142	5	1	0	0	9	8	1	23	1	1	1	1	44	2	3	0	0	0	1	0	0	0	0	0	0	0	1	3219.5	3.40322264	20559.5
6832968	1	135	150	8	1	0	0	13	13	0	28	1	1	1	1	41	14	4	0	0	0	0	0	0	0	0	1	0	0	1	91.0	2.164835164	562.0
6777712	1	82	151	18	1	0	0	20	19	1	13	2	2	1	1	27	5	1	24	20	11	0	0	0	0	0	0	0	1	1	11190.0	2.675067024	50675.0
6744033	1	173	151	7	1	3	1	10	10	0	0	1	1	1	1	67	5	3	3	1	2	0	0	0	0	0	0	0	1	0	1968.0	2.62957317	8398.0
6895231	1	158	8003	2	2	1	1	4	2	2	7	1	0	1	1	186	8	4	14	12	6	0	0	0	0	0	0	0	1	1	2658.0	2.272009029	15180.0
7412585	9	189	34033	10	2	1	1	22	11	11	5	1	1	1	1	213	9	3	3	1	2	0	0	0	0	0	0	1	0	0	19975.0	2.677947434	130740.0
6474700	1	130	171	69	1	0	0	6	6	0	16	2	2	1	1	69	13	2	23	14	8	0	0	0	0	0	1	0	0	1	838.0	1.900954653	2548.0
6827773	3	61	137	3	1	0	0	33	33	0	18	2	2	2	1	27	36	2	0	0	0	0	0	1	0	0	0	0	0	0	920.0	3.043400247	4964.0
6445353	1	148	175	11	1	0	0	22	22	0	4	1	1	1	1	109	6	1	5	3	3	0	0	0	0	0	0	0	1	0	898.0	2.312917594	2486.0
6852803	2	149	13309	2	1	0	0	23	3	20	0	1	0	1	1	155	6	3	12	10	9	0	0	1	0	0	0	0	0	0	989.0	3.532861476	8002.0
6588868	1	162	156	5	1	0	0	19	2	17	0	1	1	1	1	15	9	3	2	2	2	0	0	0	0	0	0	1	0	0	633.0	2.181674565	1953.0
6478262	1	112	145	11	1	0	0	19	19	0	0	2	2	1	1	43	8	1	0	0	0	0	0	0	0	0	0	1	0	1	328.0	2.231707317	964.0
6607693	1	89	163	15	1	1	1	95	95	0	0	4	4	1	1	47	13	3	11	11	7	0	0	1	0	0	0	0	0	1	346.0	3.049132947	1290.0
6884441	2	177	3972	12	3	1	1	7	2	5	7	3	3	1	1	106	14	3	2	0	1	1	0	0	0	0	0	0	0	0	4818.0	3.637401411	39206.0
7686986	1	117	9670	31	3	0	0	17	1	16	13	3	0	1	1	132	15	4	11	9	8	0	0	1	0	0	0	0	0	0	988.0	3.00708502	7084.0
6950356	1	157	4068	5	1	1	1	13	1	12	0	1	1	1	1	125	4	3	10	8	6	0	0	0	0	0	0	1	0	1	2279.0	2.211057481	13486.0
7569517	8	58	32871	40	4	1	1	14	2	12	3	10	10	1	1	389	16	5	14	12	11	1	0	1	0	0	0	0	0	0	2029.5	4.375612133	19468.0
6878157	1	65	2493	15	1	0	0	18	3	15	0	1	0	1	1	58	29	3	0	0	0	1	0	0	0	0	0	0	0	1	1431.0	2.356394129	11544.0
6636881	1	148	173	5	1	1	1	8	8	0	0	1	1	1	1	100	9	3	6	6	4	0	0	0	0	0	0	1	0	1	12502.0	2.493521036	44937.0
7406657	1	79	6419	18	1	0	0	1	1	0	0	4	0	1	1	207	8	8	3	0	1	0	0	0	0	0	0	1	0	0	19975.0	2.677947434	130740.0
6916899	1	78	13232	26	5	1	1	21	1	20	1	4	4	1	1	164	15	1	2	0	1	0	0	1	0	0	0	0	0	0	557.0	3.245960502	5124.0
7205772	1	130	10430	3	1	0	0	11	2	9	2	3	1	2	1	154	12	1	4	0	1	0	0	0	0	0	0	1	0	0	2359.0	2.465027554	15611.0
6970198	1	128	17768	4	1	0	0	16	2	14	0	2	0	1	1	125	6	5	0	0	0	0	0	0	0	0	0	0	1	1	2623.0	2.162790697	16344.0
7467397	1	130	4534	6	2	1	1	19	3	16	1	1	1	1	1	165	7	4	5	3	2	0	0	0	0	0	0	1	0	0	2956.0	2.646481732	26163.0
6557300	1	121	176	10	1	2	1	12	0	12	0	1	1	1	1	0	42	3	1	1	1	0	0	0	0	1	0	0	0	0	130.0	1.961538461	542.0
7000905	1	111	4103	12	1	0	0	15	2	13	0	3	0	1	1	102	15	3	0	0	0	0	1	0	0	0	0	0	0	1	55.0	1.89090909	365.0
7255462	1	68	3445	12	1	0	0	17	1	16	2	1	1	1	1	114	5	3	2	0	1	0	0	0	0	0	1	0	0	0	1063.0	2.192850423	6111.0
7413102	1	105	2765	10	3	0	0	6	1	5	0	1	0	1	0	138	21	4	0	0	0	1	0	0	0	0	0	0	0	0	239.0	2.20920502	2738.0
6571427	1	108	164	10	1	0	0	11	11	0	2	2	2	1	0	52	25	2	2	0	1	0	0	0	0	0	0	1	0	0	184.0	1.875	696.0
7001773	2	71	8217	21	5	0	0	9	1	8	11	5	0	1	1	190	10	4	8	6	5	0	0	0	0	0	0	1	0	1	3556.0	2.816366704	23224.0
7382409	2	161	10539	25	2	1	1	3	1	2	6	4	4	1	1	321	9	4	17	7	3	0	0	0	0	0	0	0	1	0	4217.0	2.239506758	28124.0
6884479	1	37	5171	8	2	0	0	16	1	15	0	6	0	1	1	39	7	2	5	3	2	0	1	0	0	0	0	0	0	0	236.0	2.796610169	1484.0
6338884	1	175	148	1	1	0	0	2	1	1	0	1	1	1	0	297	2	1	1	1	1	1	0	0	0	0	0	0	0	0	419.0	1.477326968	1349.0
6553697	2	132	151	15	1	0	0	13	13	0	0	1	1	1	0	92	12	3	3	3	2	0	0	0	0	0	0	1	0	0	359.0	1.679665738	1309.0
7000053	3	300	11953	5	1	0	0	24	3	21	0	2	0	1	1	249	5	5	2	0	1	0	0	0	0	0	0	1	1	1	10564.0	2.581041393	51653.0
6678956	1	201	170	8	1	1	1	14	14	0	9	3	3	1	1	74	20	2	10	8	5	0	0	1	0	0	0	0	0	1	942.0	2.923566878	5160.0
6894656	1	260	10459	9	1	0	0	5	3	2	11	2	0	1	1	82	4	2	8	2	3	0	0	0	0	0	0	0	1	1	884.0	2.36877828	4839.0
6940150	1	142	24187	5	2	1	1	4	3	1	17	1	1	1	1	188	5	4	11	5	4	0	0	0	0	0	0	0	1	1	10038.0	2.722056186	60713.0
6849572	1	66	10275	21	5	0	0	29	9	20	5	2	0	1	1	68	13	2	13	10	8	0	1	0	0	0	0	0	0	1	755.0	3.213245033	5242.0
6907473	2	146	52619	41	5	0	0	20	4	16	51	2	0	1	1	113	6	2	28	10	5	0	0	0	0	0	0	1	0	1	14038.0	2.502208291	73134.0
6512886	1	128	151	11	1	0	0	9	9	0	0	1	1	1	1	102	35	2	2	0	1	0	0	0	0	0	0	1	0	0	1267.0	2.059194948	4884.0
6371540	1	102	166	19	1	1	1	30	30	0	0	3	3	2	2	33	12	1	12	12	8	0	1	0	0	0	0	0	0	0	1075.0	2.270697674	3311.0
6364583	1	139	165	12	1	1	1	9	8	1	0	1	1	1	1	33	26	2	9	9	7	0	1	0	0	0	0	0	0	0	310.0	1.632258064	985.0
7199599	1	133	3907	5	1	0	0	15	3	12	5	2	2	2	1	102	5	2	2	0	1	0	0	0	0	0	0	1	0	0	2359.0	2.465027554	15611.0
6659344	1	110	173	10	1	0	0	10	10	0	1	2	2	1	1	95	6	3	2	0	1	0	0	0	0	0	0	1	0	1	12502.0	2.493521036	44937.0
6867630	1	105	21796	3	1	0	0	25	2	23	0	2	0	1	1	165	3	2	1	0	1	0	0	0	0	0	0	0	1	1	378.0	2.396825396	2127.0
6566805	2	138	143	8	1	1	1	18	18	0	0	4	4	1	1	36	6	3	1	1	1	0	0	0	0	0	0	0	1	1	2074.0	2.603664416	6430.0
6419114	1	113	171	9	1	1	1	6	0	6	0	2	2	1	1	0	18	2	21	21	13	1	0	0	0	0	0	0	0	1	240.0	1.429166666	741.0
6421222	1	134	142	13	1	0	0	27	27	0	4	2	2	1	1	63	26	3	2	0	1	0	0	0	0	0	0	0	1	1	22.0	2.09090909	80.0
6433128	1	20	155	12	1	2	1	4	3	1	13	6	6	1	1	41	8	1	8	6	3	0	0	1	0	0	0	0	0	1	947.0	3.29778247	2863.0
7929326	1	146	11560	8	1	0	0	6	1	5	0	2	0	1	1	129	11	1	7	3	3	0	0	0	0	0	0	0	1	0	942.0	2.366242038	5831.0
6955393	1	52	4487	15	1	0	0	17	2	15	10	10	2	2	3	94	4	2	16	14	10	0	1	0	0	0	0	0	0	0	573.0	2.645724258	3359.0
7486431	6	147	13079	44	2	0	0	20	3	17	0	1	0	1	0	75	8	2	2	0	1	1	1	0	0	0	0	1	0	0	1822.2	2.464397276	19250.8
6390450	1	236	152	19	1	0	0	20	20	0	0	2	2	1	1	58	19	1	0	0	0	0	1	0	0	0	0	0	0	1	426.0	1.549295774	1459.0
6731753	1	161	139	2	1	1	1	19	19	0	0	2	2	2	1	34	10	3	18	16	10	0	0	0	0	0	0	0	1	1	1906.0	2.352570828	7658.0
6888054	1	140	7841	7	2	1	1	7	1	6	1	1	1	1	1	136	22	2	6	4	3	0	0	0	0	0	0	1	0	1	95.0	1.347368421	740.0
6711294	1	177	152	5	1	0	0	16	16	0	0	4	4	1	1	46	4	5	2	0	1	0	0	0	0	0	0	1	0	1	2860.0	2.343356643	11608.0
6665779	1	123	149	4	1	0	0	29	29	0	0	4	4	2	1	60	6	5	0	0	0	0	0	0	0	0	0	1	0	1	12502.0	2.493521036	44937.0
6773080	1	75	167	14	1	0	0	8	8	0	0	3	3	1	1	52	6	2	2	0	1	1	0	0	0	0	0	0	0	1	310.0	1.587096774	2058.0
6400587	2	172	159	3	1	0	0	4	4	0	0	2	2	1	1	200	3	1	0	0	0	0	0	0	0	0	0	0	1	1	558.5	2.137464116	1553.5
6972628	1	106	7450	12	2	1	1	20	3	17	0	3	3	1	1	207	10	2	11	9	6	0	0	0	0	0	0	0	1	1	132.0	2.227272727	752.0
7151858	1	147	7404	19	2	1	1	13	2	11	2	1	1	1	1	429	6	4	8	6	4	0	0	0	0	0	0	1	0	0	3770.0	2.404774535	17687.0
7395658	1	117	7434	12	3	1	1	4	3	1	1	4	4	1	1	185	7	3	12	10	7	0	0	0	0	0	1	0	0	0	332.0	2.545180722	2871.0
6532815	1	57	154	17	1	0	0	7	7	0	0	1	1	1	1	101	50	2	2	0	1	0	0	0	0	0	0	1	0	1	119.0	1.991596638	453.0
7158939	1	110	8639	6	2	0	0	4	4	0	57	1	0	1	1	78	10	4	3	0	1	0	0	0	0	0	0	1	0	0	1025.0	2.712195121	1506.0
6946618	1	81	5432	11	2	1	1	1	1	0	19	4	4	1	1	139	9	4	11	7	4	0	1	0	0	0	0	0	0	1	696.0	2.636494252	5325.0
7031715	1	100	7856	4	1	0	0	20	3	17	0	1	0	1	1	156	7	4	0	0	0	0	0	0	0	0	0	0	1	0	2411.0	2.475736209	10235.0
6680453	1	78	170	4	1	1	1	16	14	2	3	4	4	1	1	74	10	2	13	9	5	0	0	0	0	0	0	0	1	1	922.0	2.292841648	4264.0
6429406	2	72	170	16	1	1	1	6	6	0	0	1	1	1	1	39	15	2	10	10	6	0	1	0	0	0	0	0	0	1	918.0	2.582788671	2697.0
7638178	2	93	12123	11	3	0	0	29	3	26	24	4	0	1	1	100	14	5	2	0	1	0	1	0	0	0	0	0	0	0	1883.0	2.872012745	25714.0
6900729	1	59	22999	4	1	0	0	52	18	34	0	2	0	1	1	80	7	2	2	0	1	0	0	0	0	0	0	1	0	1	881.0	2.244040862	5149.0
6598870	1	126	148	3	1	2	1	6	6	0	1	1	1	1	1	198	12	2	4	2	2	0	1	0	0	0	0	0	0	1	1039.0	2.180943214	4027.0
6371496	2	192	160	16	1	0	0	4	4	0	0	1	1	1	1	166	18	2	0	0	0	0	1	0	0	0	0	0	0	1	334.0	1.863828236	1012.5
6342077	1	110	167	4	1	1	1	10	0	10	0	2	2	1	1	0	7	1	7	5	5	1	0	0	0	0	0	0	0	1	2047.0	2.343429408	5930.0
7064689	3	127	42730	21	3	1	1	9	3	6	15	1	1	1	1	177	11	3	12	8	5	0	0	0	0	0	0	1	1	0	10518.5	2.397159082	49815.5
6828308	3	36	150	1	1	1	1	88	70	18	23	2	2	1	1	32	14	3	0	0	0	1	0	0	0	0	0	0	0	1	5522.0	3.546903295	34388.0
6566240	1	131	162	21	1	0	0	10	10	0	14	2	2	1	1	41	10	2	7	3	2	0	0	0	0	0	0	0	1	1	10816.0	2.633136094	39485.0
7009458	1	119	5941	4	1	0	0	19	4	15	0	1	1	1	1	87	10	2	6	4	3	0	0	0	0	0	0	0	1	0	352.0	2.0625	2154.0
7840596	3	121	12564	7	1	0	0	13	3	10	3	4	0	1	1	272	6	3	4	0	1	0	0	0	0	0	0	1	0	0	30826.0	2.748880814	184012.0
6672338	1	221	160	19	1	2	1	13	13	0	0	2	2	1	0	59	10	4	14	12	7	0	0	0	0	0	1	0	0	1	661.0	1.892586989	4005.0
7050674	3	94	4329	5	1	1	1	17	7	10	0	2	2	1	1	76	11	3	3	1	2	0	1	0	0	0	0	1	0	0	1726.0	2.749728894	11196.6667
6851774	1	130	3513	13	1	0	0	11	2	9	1	2	2	1	1	258	7	2	2	0	1	1	0	0	0	0	0	0	0	1	385.0	1.748051948	3176.0
7329697	1	191	23208	23	5	0	0	41	2	39	42	2	0	1	1	36	18	5	18	16	9	0	0	1	0	0	0	0	0	0	500.0	3.018	8155.0
6510377	1	135	159	6	1	0	0	16	16	0	0	5	5	2	1	56	6	2	0	0	0	0	0	0	0	0	0	1	0	1	12502.0	2.493521036	44937.0
6806154	1	53	142	23	1	0	0	21	21	0	0	1	1	1	1	42	9	6	0	0	0	0	0	0	0	0	0	0	1	1	11190.0	2.675067024	50675.0
6627556	1	13	149	13	1	0	0	14	14	0	0	2	2	1	1	32	16	1	2	0	1	0	0	0	0	0	0	0	1	1	10816.0	2.633136094	39485.0
7386939	3	124	5242	14	4	1	1	12	1	11	0	1	1	1	1	206	18	6	12	10	7	0	1	0	0	0	0	0	0	0	272.6667	2.284552651	3134.6667
7531151	2	107	5356	22	2	0	0	18	1	17	0	1	0	1	1	124	16	3	1	0	1	0	0	1	0	0	0	0	0	0	457.0	2.382932166	4999.0
7373935	1	42	3114	26	6	0	0	21	3	18	0	2	0	1	1	503	28	2	8	8	5	0	1	0	0	0	0	0	0	0	33.0	2.06060606	479.0
6932132	1	54	7070	6	3	0	0	10	1	9	10	1	0	1	1	193	9	3	2	0	1	0	1	0	0	0	0	0	0	0	285.0	2.280701754	1754.0
6375604	1	312	161	42	1	0	0	46	46	0	0	1	1	1	1	31	25	3	5	4	4	0	1	0	0	0	0	0	0	0	91.0	2.23076923	327.0
6737727	3	56	138	3	1	0	0	55	54	1	0	2	2	1	1	43	3	2	7	3	2	0	0	0	0	0	0	0	1	1	11190.0	2.675067024	50675.0
6815028	5	85	172	8	1	0	0	4	4	0	0	1	1	1	0	38	14	1	0	0	0	1	1	0	0	0	0	0	0	1	2139.5	2.256302468	10536.0
6652694	3	136	137	7	1	1	1	18	17	1	0	3	3	1	1	62	8	3	10	10	4	0	1	0	0	0	0	0	0	1	3303.0	2.795034816	12178.0
6781062	1	91	162	15	1	1	1	24	18	6	2	2	2	1	1	23	22	2	16	12	9	0	0	0	0	0	0	0	1	1	397.0	2.765743073	2010.0
6386390	1	236	175	2	1	0	0	6	6	0	0	1	1	1	0	41	6	2	0	0	0	0	1	0	0	0	0	0	0	0	360.0	1.95	1155.0
8326756	1	98	7442	44	4	0	0	20	4	16	0	1	0	1	1	107	17	1	56	22	11	0	0	0	0	0	0	1	0	0	4942.0	2.935855928	17127.0
6871716	1	143	5619	25	2	0	0	31	6	25	0	1	0	1	1	226	37	2	3	1	2	0	1	0	0	0	0	0	0	1	691.0	2.366136034	4176.0
6359897	2	114	155	6	1	0	0	12	12	0	0	4	4	1	1	59	8	3	36	26	6	0	0	0	0	0	0	0	1	1	2231.0	2.364410578	6365.0
6674385	1	150	148	5	1	2	1	19	19	0	5	5	5	1	1	49	4	2	6	4	3	0	0	0	0	0	0	0	1	1	1006.0	2.015904572	4516.0
6874515	1	143	16516	21	3	1	1	5	2	3	3	3	3	1	1	175	9	3	6	4	3	0	1	0	0	0	0	0	0	0	370.0	2.608108108	3186.0
6669509	1	89	171	9	1	1	1	12	0	12	0	2	2	1	1	0	6	1	6	4	3	0	0	0	0	0	0	0	1	1	2069.0	2.034316094	9547.0
6780461	1	141	143	19	1	0	0	5	5	0	1	7	7	2	1	83	6	3	2	0	1	0	1	0	0	0	0	0	0	1	1001.0	2.869130869	5163.0
8159787	1	140	10964	22	3	1	1	20	2	18	2	2	2	1	1	394	6	4	9	7	5	0	0	0	0	0	0	1	0	0	2822.0	2.871367824	37884.0
6849475	1	130	12135	6	2	1	1	19	1	18	14	1	1	1	1	139	4	1	13	9	6	0	0	0	0	0	0	0	1	1	10038.0	2.722056186	60713.0
6649086	5	42	144	14	1	0	0	14	14	0	9	2	2	1	1	45	14	1	0	0	0	0	1	1	0	0	0	0	0	1	1621.75	2.743782843	6518.25
6988273	4	179	11619	5	1	0	0	64	12	52	2	2	2	1	1	260	7	5	4	0	1	0	0	0	0	0	0	1	0	1	19747.0	2.584240644	92881.0
7625893	2	39	11511	2	2	1	1	9	2	7	2	8	8	1	1	25	17	2	22	20	17	1	0	1	0	0	0	0	0	0	4489.0	4.494424379	44831.0
6594781	1	104	161	19	1	1	1	12	12	0	0	4	4	1	1	297	5	3	4	4	2	0	0	0	0	0	0	1	0	1	12502.0	2.493521036	44937.0
6428834	2	160	165	10	1	0	0	35	35	0	0	1	1	1	1	51	29	1	0	0	0	1	0	0	0	0	0	0	0	1	258.5	2.05219397	838.5
7131233	1	147	5459	71	6	0	0	9	3	6	0	1	0	1	0	496	22	1	0	0	0	1	0	0	0	0	0	0	0	0	626.0	1.805111821	4753.0
7271158	3	187	40996	17	8	3	1	14	2	12	11	5	5	1	1	41	18	4	4	0	1	1	0	1	0	0	0	0	0	0	2725.3333	3.578485956	24395.6667
6959909	1	164	5687	21	1	0	0	17	5	12	18	2	0	1	1	263	19	2	2	0	1	0	0	0	0	0	1	0	0	0	813.0	2.066420664	4946.0
6594810	1	158	139	27	1	0	0	17	17	0	0	2	2	1	1	70	8	2	10	10	5	0	0	0	0	0	0	1	0	1	12502.0	2.493521036	44937.0
6625416	5	41	142	18	1	0	0	20	20	0	0	2	2	1	1	40	7	3	8	8	5	0	1	0	0	0	0	1	0	0	2299.0	2.902536713	8865.0
6437552	2	142	144	4	1	0	0	20	20	0	0	2	2	2	1	33	13	2	2	2	2	0	0	0	0	0	0	1	0	1	1910.0	2.294764397	4869.0
6701193	1	97	172	26	1	0	0	20	20	0	0	5	5	1	1	37	11	4	3	3	2	0	0	0	0	0	0	1	0	1	577.0	2.471403812	2543.0
6677610	1	138	157	6	1	2	1	38	38	0	0	2	2	1	1	47	8	2	10	8	6	0	0	0	0	0	0	0	1	0	11190.0	2.675067024	50675.0
6473776	1	75	147	21	1	0	0	24	24	0	6	2	2	1	1	44	4	3	2	0	1	0	0	0	0	0	0	1	0	0	11322.0	2.466172054	32435.0
6804156	1	106	151	3	1	1	1	21	21	0	0	1	1	1	1	43	6	2	4	2	2	0	0	0	0	0	0	1	0	0	2290.0	2.228384279	11207.0
6780170	1	91	149	17	1	0	0	11	10	1	7	3	3	2	1	63	10	2	14	8	5	1	0	0	0	0	0	0	0	1	1353.0	2.417590539	7575.0
7319774	1	147	5619	4	2	1	1	3	2	1	0	1	1	1	2	154	11	3	4	2	2	0	0	0	0	0	0	0	1	0	584.0	2.25	4524.0
6779456	1	27	150	11	1	0	0	18	18	0	2	1	1	1	1	32	6	2	9	7	5	0	0	0	0	0	1	0	0	0	184.0	1.994565217	1021.0
6513878	1	67	159	18	1	1	1	22	22	0	1	3	3	1	1	37	6	2	4	2	2	1	0	0	0	0	0	0	0	1	628.0	1.858280254	2361.0
7083390	1	64	3390	2	1	0	0	9	2	7	11	1	1	1	0	197	14	2	3	0	1	0	0	0	0	0	1	0	0	0	173.0	2.231213872	1309.0
6977680	1	118	8952	13	2	2	1	10	3	7	0	1	1	1	1	131	6	6	2	2	1	0	0	0	0	0	0	0	1	1	2623.0	2.162790697	16344.0
6942573	1	213	51448	36	1	0	0	48	2	46	0	1	0	1	1	141	8	2	6	0	1	1	0	0	0	0	0	0	0	1	523.0	2.026768642	3463.0
6818704	3	150	129	36	1	0	0	13	9	4	7	1	1	1	1	36	11	1	0	0	0	0	0	1	0	0	0	0	0	0	1042.0	3.076775431	5514.0
6500166	1	115	151	54	1	0	0	37	37	0	0	3	3	1	0	35	10	3	14	13	9	1	0	0	0	0	0	0	0	0	1386.0	2.252525252	4350.0
7258150	1	156	3875	8	3	1	1	7	1	6	1	1	1	1	1	176	23	6	15	13	9	0	1	0	0	0	0	0	0	0	2181.0	2.881705639	21929.0
8196277	2	204	14858	12	4	1	1	35	1	34	0	1	1	1	1	274	10	1	6	4	4	0	1	0	0	0	0	0	0	0	565.5	2.284732674	5707.5
6557510	2	115	167	9	1	0	0	22	22	0	10	5	5	1	1	61	12	2	2	0	1	0	0	0	0	0	1	0	0	1	216.5	2.727410139	882.0
6511599	5	68	164	87	1	0	0	20	20	0	4	9	9	1	1	230	15	2	6	4	3	0	1	0	0	0	0	0	0	1	7.0	3.0	12.0
8111869	3	148	16903	8	2	0	0	13	2	11	1	4	4	1	2	181	10	5	4	2	3	0	0	0	0	0	0	0	1	0	1877.0	2.383058071	8923.0
6546706	1	101	161	8	1	0	0	2	2	0	0	1	1	1	0	96	15	3	5	5	3	1	0	0	0	0	0	0	0	0	236.0	2.161016949	977.0
7828431	1	87	17308	54	6	0	0	34	4	30	12	2	1	2	1	118	10	4	29	24	10	0	0	0	0	0	0	1	0	0	253.0	2.268774703	2487.0
6672187	2	135	142	39	1	0	0	21	20	1	3	3	3	2	1	72	17	2	8	6	4	0	1	0	0	0	0	1	0	1	436.0	2.149261228	1922.5
6662201	1	79	164	4	1	1	1	19	19	0	0	1	1	1	1	60	10	3	2	0	1	0	0	0	0	0	0	1	0	1	12502.0	2.493521036	44937.0
6403125	2	63	161	0	0	1	1	20	19	1	0	2	2	1	1	38	0	1	14	14	10	1	0	0	0	0	0	0	0	1	7737.0	3.317952694	21664.0
7976983	2	92	19123	15	3	1	1	6	1	5	3	1	1	1	1	167	11	4	8	6	4	0	0	0	0	0	0	0	1	0	1982.0	3.159434914	14946.0
6530798	1	161	160	3	1	0	0	6	6	0	0	3	3	1	1	95	2	1	3	3	3	0	0	0	0	0	0	0	1	1	2069.0	2.034316094	9547.0
7019423	1	108	5325	13	2	0	0	17	1	16	0	2	2	1	1	145	6	1	0	0	0	0	0	0	0	0	0	0	1	0	867.0	2.546712802	6252.0
7370522	1	62	5438	14	2	1	1	5	5	0	0	1	1	1	1	69	11	4	10	8	6	0	0	0	0	1	0	0	0	0	125.0	2.128	1118.0
7658792	2	144	45569	18	3	0	0	13	1	12	5	7	7	1	1	138	11	4	21	13	9	0	0	1	0	0	0	0	0	0	311.5	2.998710435	2709.0
6339804	1	135	141	21	1	2	1	14	2	12	0	6	6	1	1	205	5	3	0	0	0	0	0	0	0	0	0	1	0	0	11322.0	2.466172054	32435.0
6580948	1	223	152	27	1	0	0	18	18	0	0	4	4	1	1	147	8	2	7	5	4	1	0	0	0	0	0	0	0	1	849.0	2.360424028	3109.0
7258608	2	96	3173	19	1	0	0	11	3	8	0	1	0	1	1	108	6	3	2	0	1	1	0	0	0	0	0	0	0	0	491.0	2.073319755	4462.0
6580567	1	45	144	5	1	0	0	2	2	0	0	1	1	1	1	114	12	1	1	0	1	0	0	0	0	0	0	1	0	1	3733.0	2.379319582	12844.0
6508269	2	137	175	12	1	0	0	4	4	0	0	2	2	1	1	70	27	2	13	11	7	0	0	0	0	0	1	0	0	1	782.0	2.021314253	3346.0
6822799	3	156	152	3	1	1	1	28	28	0	0	5	5	1	1	52	4	1	0	0	0	0	0	0	0	0	0	1	0	0	2031.3333	2.466261601	8906.0
7858765	6	68	20144	8	2	1	1	16	1	15	0	2	1	2	1	225	9	1	19	14	10	1	0	1	0	0	0	0	0	0	3742.0	3.54057544	32765.75
6561156	1	136	170	4	1	1	1	4	4	0	0	3	3	1	1	63	5	1	14	12	7	0	0	0	0	0	1	0	0	1	110.0	2.145454545	430.0
6874921	1	92	4788	8	3	1	1	9	1	8	4	2	2	1	1	78	13	3	7	5	3	0	1	0	0	0	0	0	0	1	294.0	2.353741496	1916.0
6830026	1	167	166	12	1	1	1	6	2	4	1	2	2	1	1	357	6	3	0	0	0	0	0	0	0	0	1	0	0	0	421.0	2.368171021	2301.0
6643292	1	75	159	11	1	0	0	33	32	1	1	2	2	2	1	55	4	6	0	0	0	0	0	0	0	0	0	0	1	0	2465.0	2.392292089	8830.0
6997523	1	42	5092	19	1	0	0	8	3	5	0	3	0	1	0	188	23	3	0	0	0	0	1	0	0	0	0	0	0	0	319.0	2.55799373	2593.0
6493963	2	64	170	26	1	0	0	18	18	0	0	1	1	1	1	36	17	2	4	2	2	0	0	0	0	0	1	0	0	0	258.0	2.356589147	853.0
6843849	2	87	7701	19	4	1	1	15	1	14	0	3	3	1	1	175	12	5	10	10	6	0	0	1	0	0	0	0	0	1	205.0	3.034146341	1360.0
6617418	2	103	144	3	1	1	1	58	54	4	0	4	4	1	1	36	17	2	12	12	7	0	0	1	0	0	0	0	0	1	886.0	3.243792325	3749.0
7280831	2	123	9027	8	3	0	0	21	3	18	2	2	2	1	1	48	6	6	6	4	3	0	0	0	0	0	0	0	1	0	2229.0	2.508299685	12464.0
6758413	5	66	160	8	1	0	0	2	2	0	0	1	1	1	0	130	58	1	0	0	0	1	1	0	0	0	0	0	0	0	344.5	2.098761074	1590.5
6426230	1	71	169	33	1	0	0	15	15	0	0	1	1	1	1	29	14	5	0	0	0	0	0	0	0	0	0	1	0	1	3432.0	2.654428904	9550.0
7685733	1	170	21937	22	4	1	1	14	5	9	5	6	6	1	1	129	19	3	14	12	5	0	0	0	0	0	0	1	0	0	1319.0	2.460197119	12709.0
6795869	1	195	158	4	1	0	0	22	22	0	0	4	4	2	1	56	9	4	0	0	0	0	0	0	0	0	0	1	0	1	14159.0	2.464157073	59096.0
6527141	1	170	156	9	1	1	0	18	18	0	3	1	1	1	0	55	15	1	4	2	2	0	0	0	0	0	0	1	0	1	535.0	2.323364485	1686.0
6551159	1	128	162	13	1	0	0	19	19	0	0	2	2	1	0	57	8	1	0	0	0	0	1	0	0	0	0	0	0	1	95.0	1.536842105	322.0
6793097	1	71	168	7	1	0	0	33	33	0	5	1	1	1	1	45	10	2	11	9	6	0	1	0	0	0	0	0	0	1	820.0	2.218292682	4847.0
6343051	3	157	156	4	1	2	1	20	9	11	0	2	2	1	1	245	6	2	11	11	5	0	0	0	0	0	0	1	0	1	91.0	2.094594595	270.5
6510177	1	140	151	5	1	0	0	54	54	0	0	2	2	2	1	34	2	3	0	0	0	0	0	0	0	0	0	0	1	1	1.0	2.0	2.0
6524227	2	87	185	36	1	2	1	21	0	21	0	6	6	1	1	0	27	3	16	16	8	0	1	0	0	0	0	0	0	0	673.5	1.974911517	2545.5
8053957	1	188	30554	7	2	1	1	12	1	11	6	1	1	1	1	169	10	3	8	6	4	0	0	0	0	0	0	0	1	0	502.0	2.400398406	4897.0
8259056	1	97	3213	30	3	1	1	7	1	6	5	2	2	1	1	206	8	5	4	2	2	0	0	0	0	0	0	1	0	0	3774.0	2.49708532	29979.0
6874912	1	165	3874	4	1	1	1	7	1	6	2	2	2	1	1	114	12	2	4	2	2	0	0	0	0	0	1	0	0	1	690.0	1.960869565	4106.0
7374797	1	111	6062	30	2	0	0	30	2	28	6	1	0	1	1	221	11	5	4	2	3	0	1	0	0	0	0	0	0	0	606.0	3.02970297	7736.0
6818056	3	63	144	1	1	1	1	6	6	0	3	4	4	1	4	56	0	1	0	0	0	0	0	1	0	0	0	0	0	1	378.0	2.613756613	1987.0
6413323	4	203	159	32	1	0	0	7	7	0	2	2	2	1	1	49	19	1	7	4	4	1	1	0	0	0	0	0	0	1	441.0	2.285767909	1341.0
6759665	1	168	155	20	1	0	0	16	16	0	0	3	3	1	1	59	8	3	14	11	7	0	0	0	0	0	0	0	1	1	1968.0	2.62957317	8398.0
8438598	1	142	37730	8	2	1	1	10	4	6	0	5	5	1	1	526	7	4	5	2	2	0	0	0	0	0	0	0	1	0	10139.0	2.399644935	65897.0
6887526	1	75	10368	109	7	1	1	18	2	16	0	4	4	1	1	571	15	5	9	9	6	0	1	0	0	0	0	0	0	1	701.0	2.891583452	5864.0
6932115	2	176	10229	9	3	0	0	20	3	17	7	2	2	1	1	129	27	4	16	14	8	0	0	0	0	0	1	0	0	1	570.5	2.299978624	4245.5
6596792	5	66	147	4	1	0	0	15	15	0	43	1	1	1	1	25	5	2	9	4	4	0	0	1	0	0	0	0	0	0	859.3333	3.06680879	3502.0
6637206	1	111	142	11	1	0	0	28	28	0	2	1	1	1	2	36	10	2	0	0	0	0	0	0	0	0	1	0	0	1	44.0	2.204545454	214.0
6676350	2	157	170	6	1	1	0	14	14	0	0	6	5	3	1	83	26	1	13	13	8	0	0	0	0	0	1	0	0	1	365.0	1.717808219	2052.0
6340191	1	263	175	28	1	0	0	3	1	2	0	1	1	1	1	99	20	2	2	1	2	0	1	0	0	0	0	0	0	0	1075.0	2.270697674	3311.0
6711400	4	203	150	10	1	1	1	12	12	0	0	1	1	1	1	64	7	4	8	8	4	0	0	0	0	0	0	0	1	0	1647.75	2.310067598	6713.25
6960118	1	62	15568	6	2	2	1	20	2	18	6	1	1	1	0	137	15	3	6	4	3	0	1	0	0	0	0	0	0	0	675.0	2.365925925	4245.0
7543648	2	73	5997	15	1	0	0	21	7	14	8	3	0	1	1	79	15	3	4	2	2	0	0	0	0	1	0	0	0	0	1107.0	2.51942186	10487.0
7318233	1	116	9798	3	2	1	1	3	3	0	0	1	1	1	1	129	10	2	15	4	3	0	0	0	0	0	0	1	0	0	2956.0	2.646481732	26163.0
6601862	1	131	158	23	1	1	1	29	29	0	0	1	1	1	1	35	18	2	5	3	3	0	1	0	0	0	0	0	0	1	123.0	1.528455284	462.0
6547424	1	144	163	16	1	1	1	15	15	0	9	2	2	1	1	82	8	2	10	8	5	0	0	0	0	0	1	0	0	0	787.0	1.85133418	2729.0
8298037	1	137	2302	54	2	1	1	10	1	9	1	1	1	1	2	235	23	3	3	1	2	1	0	0	0	0	0	0	0	0	243.0	1.699588477	3533.0
6500893	1	130	171	10	1	2	1	3	3	0	17	5	5	1	1	92	9	3	7	5	3	0	0	1	0	0	0	0	0	1	917.0	3.13740458	2733.0
7476526	6	101	9330	3	2	0	0	2	2	0	1	4	1	2	1	62	9	3	18	15	9	1	0	1	0	0	0	0	0	0	2829.75	3.572796632	29023.75
6519842	1	91	159	30	1	2	1	9	9	0	7	2	2	1	1	59	10	2	8	5	4	0	0	0	0	0	0	0	1	0	1643.0	2.414485696	6227.0
6885971	1	130	70001	57	1	0	0	20	9	11	0	5	0	1	1	82	13	3	4	0	1	0	0	0	0	0	0	1	0	1	14038.0	2.502208291	73134.0
6834706	1	38	158	11	1	0	0	16	16	0	7	2	2	2	1	37	15	2	0	0	0	0	1	0	0	0	0	0	0	1	67.0	2.43283582	352.0
6366066	1	61	154	84	1	0	0	19	19	0	0	1	1	1	0	44	16	2	1	0	1	0	0	0	0	0	0	1	0	1	669.0	1.86696562	1890.0
7267035	2	109	2021	15	4	0	0	14	1	13	2	1	1	1	1	131	13	4	20	18	8	0	1	0	0	0	0	0	0	0	206.5	1.97153058	1828.5
7322388	1	128	4493	8	1	0	0	9	2	7	4	1	0	1	0	125	21	3	2	0	1	1	0	0	0	0	0	0	0	0	92.0	1.913043478	1773.0
6870365	1	90	5040	3	1	1	1	8	1	7	0	3	3	1	1	218	4	1	6	6	3	0	0	0	0	0	0	1	0	1	1055.0	2.310900473	6271.0
6462351	1	66	155	11	1	1	1	7	7	0	0	1	1	1	1	37	10	2	1	1	1	0	0	0	0	0	0	1	0	1	3432.0	2.654428904	9550.0
6497741	5	215	143	57	1	0	0	45	45	0	0	1	1	1	1	29	14	1	7	0	1	0	0	1	0	0	0	0	0	1	60.0	2.666666666	198.0
6411637	1	100	159	6	1	1	1	4	4	0	0	1	1	1	1	123	10	3	1	1	1	0	0	0	0	0	0	0	1	1	746.0	2.556300268	2046.0
6894897	1	113	4545	10	2	0	0	18	4	14	0	3	0	1	1	118	8	1	0	0	0	0	0	0	0	0	0	0	1	0	1243.0	2.514078841	9044.0
7443298	7	164	7388	14	1	0	0	21	3	18	0	5	2	2	1	92	4	3	4	2	2	1	0	0	0	0	0	1	0	0	7313.0	2.339136185	48622.0
6592142	1	90	146	22	1	1	1	13	13	0	2	2	2	1	1	40	8	2	9	7	3	0	1	0	0	0	0	0	0	1	983.0	2.307222787	4294.0
6725422	1	130	162	8	1	1	1	7	7	0	0	2	2	1	1	127	7	4	11	11	7	0	0	0	0	0	0	1	0	1	14159.0	2.464157073	59096.0
6675617	1	159	181	18	1	2	1	9	9	0	1	1	1	1	0	77	40	2	5	3	4	0	0	0	0	1	0	0	0	0	258.0	1.639534883	1469.0
7208802	5	145	63746	7	3	2	1	7	4	3	6	2	2	1	1	220	5	1	15	2	2	0	0	0	0	0	0	0	1	0	10499.0	2.786360605	81827.0
6421694	3	90	153	20	1	0	0	46	46	0	0	5	5	1	1	37	6	3	1	0	1	0	0	0	0	0	0	1	0	1	11322.0	2.466172054	32435.0
6969043	1	86	13156	10	2	1	1	4	1	3	2	4	4	1	1	182	12	4	5	3	4	0	0	0	0	0	1	0	0	1	813.0	2.066420664	4946.0
6864844	1	140	13195	11	4	1	1	39	5	34	23	1	1	1	1	152	21	3	5	3	3	0	0	0	0	0	0	0	1	0	884.0	2.36877828	4839.0
6466079	2	147	164	4	1	0	0	20	20	0	0	1	1	1	1	38	8	1	0	0	0	0	0	0	0	0	0	1	1	1	592.0	1.936395431	1714.5
6629044	1	123	156	32	1	0	0	47	47	0	0	3	3	2	1	41	6	4	0	0	0	0	0	0	0	0	0	1	0	1	12502.0	2.493521036	44937.0
6943855	1	156	9132	15	4	0	0	6	2	4	4	1	1	1	1	84	5	3	4	2	2	0	0	0	0	0	0	1	0	1	1572.0	2.650763358	7883.0
6884836	3	101	5395	7	3	1	1	4	2	2	1	4	4	1	1	103	6	3	14	12	7	0	0	1	0	0	0	0	0	1	504.6667	3.039000406	4771.3333
6448732	1	107	160	14	1	0	0	17	17	0	0	1	1	1	1	45	20	2	0	0	0	0	0	0	0	0	0	1	0	0	482.0	2.394190871	1343.0
6819749	1	135	147	46	1	0	0	25	25	0	0	3	3	2	1	72	8	5	0	0	0	0	0	0	0	0	0	0	1	0	1906.0	2.352570828	7658.0
6660270	4	64	146	18	1	0	0	19	19	0	0	3	3	1	1	38	7	3	21	14	12	1	0	0	0	0	0	0	0	1	7202.0	3.421688419	28866.0
6421838	1	129	160	11	1	0	0	18	18	0	0	1	1	1	0	47	33	1	0	0	0	1	0	0	0	0	0	0	0	0	124.0	1.491935483	411.0
6581013	1	66	154	2	1	0	0	19	18	1	0	4	4	2	1	57	10	3	10	9	6	0	0	0	0	0	0	1	0	1	3695.0	2.683355886	13245.0
7187723	1	187	8879	16	4	1	1	4	4	0	0	1	1	1	1	193	13	6	12	12	8	0	0	0	0	0	0	0	1	0	1471.0	2.171991842	10517.0
6701444	1	96	153	9	1	0	0	12	12	0	9	1	1	1	1	25	9	2	3	0	1	0	0	0	0	0	0	1	0	1	14159.0	2.464157073	59096.0
7547251	1	83	13009	197	5	0	0	10	3	7	8	3	0	1	1	91	15	3	13	1	2	1	0	0	0	0	0	0	0	0	537.0	2.055865921	5606.0
7465890	2	125	8216	5	2	1	1	7	1	6	0	4	4	1	1	211	4	4	5	3	3	0	0	0	0	0	0	0	1	0	705.0	2.255319148	7318.0
6410445	1	121	144	28	1	1	1	11	11	0	0	1	1	1	1	37	12	2	11	11	5	0	0	0	0	0	0	0	1	1	10435.0	2.568950646	28669.0
6694061	3	39	158	7	1	0	0	11	11	0	0	1	1	1	1	59	12	7	15	15	8	0	0	0	0	0	0	1	0	1	2860.0	2.343356643	11608.0
6359759	1	34	153	3	1	0	0	8	8	0	0	2	2	1	1	34	3	4	0	0	0	0	0	0	0	0	0	1	0	1	2676.0	2.714872944	7924.0
6401581	3	114	161	13	1	1	1	5	5	0	0	1	1	1	1	106	27	6	44	44	22	0	1	0	1	0	0	0	0	1	110.5	1.849363197	421.5
6854879	2	57	22415	41	4	0	0	59	10	49	19	1	0	1	1	95	10	3	8	6	6	1	0	0	0	0	0	1	0	1	2684.0	2.616310244	19754.5
6947495	2	83	6671	17	3	1	1	9	3	6	0	2	2	1	1	135	11	4	7	5	4	0	0	0	0	0	0	0	1	1	2983.0	2.48038887	14845.0
6796770	1	43	148	12	1	0	0	18	18	0	11	2	2	1	1	24	16	2	4	0	1	0	0	0	0	0	1	0	0	1	347.0	2.659942363	1662.0
6656145	1	139	173	8	1	0	0	6	6	0	0	1	1	1	1	49	14	3	1	0	1	1	0	0	0	0	0	0	0	0	2313.0	2.416342412	8243.0
6826973	1	75	168	43	1	0	0	31	31	0	15	4	4	2	1	40	14	2	0	0	0	0	0	0	0	0	0	1	0	0	439.0	2.514806378	2038.0
6690895	1	86	170	8	1	0	0	19	19	0	0	1	1	1	2	48	6	2	2	0	1	0	0	0	0	0	0	1	0	0	1369.0	3.007304601	6921.0
7051728	1	98	7148	27	1	0	0	8	4	4	0	1	0	1	0	123	26	2	4	0	1	0	1	0	0	0	0	0	0	0	59.0	1.847457627	410.0
6595914	1	82	156	4	1	1	1	6	6	0	1	1	1	1	1	54	10	2	3	1	2	1	0	0	0	0	0	0	0	0	39.0	3.487179487	100.0
6589161	1	61	144	10	1	0	0	23	23	0	3	1	1	1	1	28	6	2	14	9	6	1	0	0	0	0	0	0	0	1	2313.0	2.416342412	8243.0
7106776	2	152	16361	5	2	0	0	19	1	18	0	3	0	1	0	118	18	3	0	0	0	0	0	0	0	0	0	0	1	0	871.0	2.743972445	5931.0
6671748	1	184	161	12	1	0	0	25	25	0	0	5	5	2	1	40	5	2	0	0	0	0	0	0	0	0	0	1	0	1	12502.0	2.493521036	44937.0
8416888	1	142	97510	6	1	0	0	21	2	19	0	1	0	1	0	1339	8	2	2	0	1	0	0	0	0	0	0	0	1	0	10283.0	2.696197607	70305.0
7081134	1	58	3240	11	1	0	0	16	2	14	1	1	0	1	0	142	4	3	2	0	1	1	0	0	0	0	0	0	0	0	1699.0	2.36080047	13243.0
7040933	1	145	2892	6	1	0	0	4	1	3	0	1	1	1	1	230	4	1	0	0	0	0	0	0	0	0	0	0	1	0	2667.0	2.082114735	16656.0
7836941	2	95	8197	22	4	0	0	10	1	9	13	6	0	1	1	141	29	5	14	12	9	0	0	0	0	0	1	0	0	0	107.5	2.834134615	1013.5
7402324	2	109	7258	3	3	0	0	22	1	21	0	1	1	1	1	128	10	8	30	30	22	1	0	0	0	0	0	0	0	0	5489.0	3.867188923	56359.0
6507513	1	75	144	1	1	0	0	20	20	0	0	3	3	1	1	35	18	1	8	8	5	0	0	0	0	0	0	1	0	1	2256.0	2.19503546	8917.0
6652875	3	43	148	73	1	1	1	48	48	0	0	1	1	1	1	31	10	3	9	8	7	1	0	0	0	0	0	0	0	1	7202.0	3.421688419	28866.0
6964291	1	199	4745	11	2	0	0	10	2	8	10	1	0	1	0	265	8	2	2	0	1	0	0	0	0	1	0	0	0	1	235.0	1.680851063	1708.0
6979902	1	79	5318	7	1	0	0	46	4	42	9	1	0	1	1	132	2	2	2	0	1	0	0	0	0	0	0	0	1	1	10038.0	2.722056186	60713.0
7523694	1	75	7789	8	2	0	0	20	4	16	4	4	1	2	1	69	28	3	7	5	5	0	0	0	0	0	1	0	0	0	117.0	1.914529914	2225.0
6546142	2	88	160	14	1	1	1	2	2	0	8	5	5	1	1	145	8	2	26	21	9	0	0	0	0	0	0	1	0	1	2686.0	2.29113924	8748.0
6721657	2	172	159	3	1	0	0	20	17	3	2	3	3	1	1	62	4	2	8	6	5	0	0	0	0	0	0	1	0	1	608.0	2.263157894	2561.0
6338212	1	20	155	7	1	0	0	14	2	12	0	2	2	1	0	172	26	2	0	0	0	0	0	0	0	0	0	1	0	0	290.0	1.537931034	950.0
7095449	1	139	10532	17	1	1	1	1	1	0	1	1	1	1	1	132	9	1	8	2	2	0	0	0	0	0	0	0	1	0	3916.0	2.253830439	20260.0
7421040	4	85	4360	5	2	1	1	8	2	6	2	1	1	1	1	135	21	7	6	4	2	0	0	0	0	0	0	0	1	0	4521.6667	2.419297159	28302.3333
6443099	1	165	158	32	1	0	0	30	30	0	0	1	1	1	0	75	24	1	1	0	1	1	0	0	0	0	0	0	0	1	764.0	1.748691099	2221.0
6659627	1	119	159	1	1	0	0	22	22	0	1	1	1	1	1	49	4	2	4	2	2	0	0	0	0	0	1	0	0	1	787.0	1.85133418	2729.0
6993803	1	203	10118	49	7	0	0	12	1	11	2	1	0	1	1	141	34	4	6	3	4	1	0	0	0	0	0	0	0	1	381.0	1.892388451	2657.0
6667622	3	117	159	13	1	0	0	8	8	0	0	1	1	1	0	63	16	3	0	0	0	0	0	0	0	0	1	1	0	0	4385.0	2.480153916	15666.3333
6667806	4	135	176	18	1	1	1	8	8	0	0	3	3	1	1	78	7	3	4	2	2	0	0	0	0	0	0	1	0	1	936.6667	2.546593989	3429.3333
7961872	1	150	6242	13	1	0	0	1	1	0	0	4	0	1	1	155	8	4	2	0	1	0	0	0	0	0	0	0	1	0	7941.0	2.696385845	51167.0
6440227	1	222	168	13	1	0	0	26	26	0	0	2	2	1	1	51	44	2	8	8	5	1	0	0	0	0	0	0	0	1	295.0	2.169491525	1000.0
7045598	4	16	44822	36	4	0	0	6	2	4	0	2	0	1	1	24	13	2	12	0	1	1	0	1	0	0	0	0	0	0	3791.5	3.50854217	27263.5
6945781	1	147	13070	6	1	0	0	23	10	13	2	5	0	1	1	498	5	3	9	3	3	0	0	0	0	0	1	0	0	0	1.0	5.0	1.0
6534623	1	33	138	6	1	0	0	13	13	0	0	1	1	1	1	32	8	2	5	5	4	0	0	1	0	0	0	0	0	0	886.0	3.243792325	3749.0
6449828	1	61	160	19	1	1	1	2	2	0	0	3	3	1	1	61	8	2	3	0	1	0	0	0	0	0	0	0	1	0	898.0	2.312917594	2486.0
6661568	1	118	162	16	1	1	1	16	15	1	0	2	2	1	1	39	6	2	13	11	6	0	0	0	0	0	0	0	1	1	979.0	2.561797752	3025.0
6612557	1	58	183	23	1	0	0	47	47	0	5	3	3	1	1	38	14	2	6	4	4	0	1	0	0	0	0	0	0	0	253.0	2.169960474	1070.0
6368382	1	130	156	22	1	0	0	27	27	0	0	1	1	1	1	31	15	2	0	0	0	0	1	0	0	0	0	0	0	1	1864.0	2.465128755	5457.0
6931332	2	58	7357	15	2	0	0	19	5	14	0	3	3	1	1	73	5	2	2	0	1	0	0	0	0	0	0	1	1	1	7146.5	2.398162969	37632.5
6446437	1	78	178	12	1	0	0	9	9	0	0	1	1	1	1	56	12	3	6	6	3	0	0	0	0	0	1	0	0	1	273.0	2.483516483	738.0
6389489	3	169	156	15	1	0	0	18	18	0	0	2	2	1	1	67	8	3	0	0	0	0	0	0	0	0	0	1	0	1	6774.0	2.3577491	19548.0
6702878	2	66	159	19	1	1	1	17	17	0	4	2	2	1	1	39	8	1	9	7	4	0	1	0	0	0	0	0	0	0	1575.0	2.452698412	8833.0
6593786	1	171	158	14	1	1	1	18	18	0	0	1	1	1	1	82	3	1	5	3	3	0	0	0	0	0	0	0	1	1	444.0	1.988738738	1600.0
6627181	3	47	169	2	1	0	0	2	2	0	0	2	2	1	1	90	10	3	0	0	0	1	0	0	0	0	0	0	0	0	7202.0	3.421688419	28866.0
6685033	1	106	164	25	1	0	0	17	17	0	0	2	2	1	1	86	13	4	0	0	0	1	0	0	0	0	0	0	0	1	316.0	1.610759493	1824.0
6457546	1	71	163	8	1	4	1	29	29	0	0	4	4	1	1	103	6	2	15	5	4	0	1	0	0	0	0	0	0	1	615.0	2.421138211	1619.0
6768359	1	138	158	6	1	0	0	20	20	0	0	1	1	1	1	90	4	2	10	7	3	0	0	0	0	0	0	0	1	1	454.0	1.98678414	2054.0
6741058	1	108	174	5	1	1	1	6	5	1	0	3	3	1	1	65	6	2	5	3	3	0	0	0	0	0	0	1	0	1	577.0	2.471403812	2543.0
6459935	2	69	153	26	1	0	0	49	49	0	0	1	1	1	1	33	9	2	0	0	0	1	0	0	0	0	0	0	1	1	584.0	2.78244579	1581.5
6594101	2	79	168	4	1	0	0	20	20	0	0	3	3	1	1	42	2	3	4	4	3	0	0	0	0	0	0	1	0	1	2950.0	2.746101694	10874.0
6432763	1	257	149	8	1	0	0	14	9	5	0	1	1	1	1	47	2	1	0	0	0	0	0	0	0	0	0	0	1	1	10435.0	2.568950646	28669.0
6341124	1	67	153	15	1	0	0	19	3	16	0	3	3	1	1	166	5	4	16	16	9	0	0	0	0	0	0	0	1	1	2497.0	2.24349219	6954.0
6612291	1	144	159	12	1	1	1	15	15	0	0	1	1	1	1	161	5	2	9	7	4	0	0	0	0	0	1	0	0	0	701.0	2.395149786	2843.0
6823249	3	119	162	43	1	0	0	15	15	0	5	2	2	1	1	36	14	4	0	0	0	0	0	0	0	0	0	1	0	0	14159.0	2.464157073	59096.0
6491030	1	80	162	13	1	1	1	11	11	0	3	1	1	1	1	38	10	2	5	3	3	0	0	0	0	0	1	0	0	0	763.0	2.408912188	2142.0
6453235	1	138	160	5	1	1	1	14	14	0	0	3	3	1	2	97	7	3	5	3	2	0	0	0	0	0	0	1	0	1	559.0	2.101967799	1320.0
6469656	1	116	172	8	1	1	1	10	10	0	0	3	3	1	1	61	4	2	4	4	3	0	0	0	0	0	0	1	0	0	627.0	2.124401913	1740.0
6423594	1	133	166	1	1	0	0	10	10	0	9	2	2	1	1	47	0	2	3	1	2	0	0	0	0	0	0	0	1	0	10435.0	2.568950646	28669.0
7480108	1	163	6250	2	2	1	1	6	2	4	2	4	4	1	1	166	6	2	6	4	3	0	0	0	0	0	0	1	0	0	3578.0	2.513415315	36560.0
8206034	1	138	7572	22	3	1	1	4	2	2	12	2	2	1	1	201	14	4	4	2	2	0	1	0	0	0	0	0	0	0	365.0	2.153424657	3750.0
7078656	1	83	4365	3	1	1	1	34	3	31	21	5	4	2	1	151	40	4	8	6	5	0	0	0	0	0	0	0	1	0	1199.0	2.554628857	7063.0
6901482	1	148	38537	9	1	0	0	24	3	21	17	6	0	1	1	221	4	3	29	0	1	0	0	0	0	0	0	1	0	1	14038.0	2.502208291	73134.0
6887324	2	43	7081	21	4	0	0	8	1	7	50	1	0	1	1	99	14	3	7	5	5	0	0	1	0	0	0	0	0	0	67.0	2.373134328	409.0
6971306	1	84	3794	16	2	1	1	20	3	17	4	7	7	2	1	70	24	2	14	12	9	1	0	0	0	0	0	0	0	1	253.0	1.837944664	2030.0
6947912	1	113	9384	38	4	1	1	28	2	26	0	2	2	1	1	225	17	6	7	7	3	0	0	0	0	0	0	1	0	1	14038.0	2.502208291	73134.0
6679829	1	75	157	5	1	0	0	8	8	0	7	2	2	1	0	82	17	3	13	10	7	1	0	0	0	0	0	0	0	1	1353.0	2.417590539	7575.0
7144901	2	51	71095	5	3	1	1	6	1	5	16	2	2	1	1	404	5	6	8	5	5	1	0	1	0	0	0	0	0	0	4376.0	4.12746248	32100.0
6407849	3	131	159	8	1	0	0	24	20	4	6	1	1	1	1	91	6	3	2	0	1	0	0	0	0	0	0	1	0	1	2273.0	2.531606928	6187.0
6698966	2	104	165	27	1	3	1	17	17	0	6	2	2	1	1	60	15	3	2	0	1	0	0	0	0	0	1	0	0	0	503.0	2.0086701	2885.0
7354239	1	106	4606	14	1	0	0	20	3	17	0	4	0	1	1	149	15	3	6	4	5	0	0	0	0	1	0	0	0	0	74.0	1.905405405	1038.0
6979915	1	109	3622	5	3	1	1	4	1	3	2	1	1	1	1	210	11	2	6	2	2	0	0	0	0	0	0	0	1	1	255.0	2.294117647	2131.0
6342803	1	239	164	4	1	0	0	12	3	9	0	1	1	1	1	123	6	1	0	0	0	0	0	0	0	0	0	0	1	1	1395.0	1.989247311	4094.0
6987517	1	73	16957	7	1	0	0	20	3	17	0	2	0	1	1	104	3	2	1	0	1	0	0	0	0	0	0	1	0	1	2774.0	2.305335255	13205.0
6722628	1	142	157	31	1	0	0	25	25	0	0	1	1	1	1	46	10	1	11	11	6	0	0	0	0	0	1	0	0	1	785.0	2.045859872	4133.0
6361353	4	112	160	19	1	1	1	12	12	0	0	2	2	1	1	43	7	2	6	6	3	0	0	0	0	0	0	0	1	0	2348.0	1.976575809	7478.0
6627426	5	140	150	53	1	0	0	19	19	0	9	4	4	1	1	29	14	3	2	0	1	0	0	1	0	0	0	0	0	1	2551.0	3.093688749	11442.0
6813832	3	172	141	28	1	0	0	9	9	0	0	1	1	1	0	79	55	2	0	0	0	0	1	0	0	0	0	0	0	0	110.5	1.534759358	579.5
6609074	2	196	155	4	1	0	0	17	17	0	0	1	1	1	1	58	4	2	9	7	5	0	1	0	0	0	0	1	0	1	6595.5	2.481883885	23910.5
8348143	4	188	8066	13	4	1	1	38	3	35	1	2	2	1	1	249	36	5	14	12	9	0	1	0	0	0	0	0	0	0	1310.0	2.271793725	12636.5
6403473	1	62	147	12	1	1	1	13	13	0	0	3	3	1	1	30	8	3	5	5	3	0	0	0	0	0	0	0	1	1	10435.0	2.568950646	28669.0
6821760	1	141	157	12	1	2	1	10	10	0	0	3	3	1	1	38	11	5	0	0	0	0	0	1	0	0	0	0	0	0	1013.0	3.238894373	6162.0
6365144	2	42	153	3	1	0	0	3	3	0	11	2	2	1	1	45	6	3	3	0	1	1	0	0	0	0	0	0	0	1	7737.0	3.317952694	21664.0
6356229	1	95	158	15	1	1	1	9	9	0	0	1	1	1	1	32	8	2	6	6	4	0	0	0	0	0	0	1	0	1	627.0	2.124401913	1740.0
8356433	1	74	4499	13	1	0	0	16	3	13	2	2	0	1	0	123	33	3	2	0	1	1	0	0	0	0	0	0	0	0	85.0	1.576470588	1025.0
6872246	4	104	17630	66	8	0	0	22	1	21	1	2	0	1	1	86	18	1	25	20	15	0	1	1	0	0	0	0	0	1	196.0	2.746433842	1500.5
7279092	1	97	4376	22	1	0	0	7	1	6	0	2	0	1	2	451	14	3	2	0	1	0	0	1	0	0	0	0	0	0	493.0	2.517241379	4074.0
6758276	1	196	154	5	1	0	0	15	15	0	1	1	1	1	1	49	15	2	24	21	10	0	0	0	0	1	0	0	0	1	1008.0	2.652777777	4935.0
6598389	1	149	155	13	1	0	0	12	12	0	0	4	4	2	1	73	9	2	6	4	4	0	0	0	0	0	1	0	0	1	328.0	2.81707317	1196.0
6536332	1	141	158	7	1	1	1	11	11	0	2	1	1	1	1	53	7	2	22	20	17	1	0	0	0	0	0	0	0	1	363.0	1.669421487	1467.0
6758540	3	79	160	13	1	1	1	10	10	0	0	2	2	1	1	51	5	5	8	8	6	0	0	0	0	0	0	0	1	0	2989.0	2.241886918	13721.0
6449823	1	96	146	9	1	0	0	2	2	0	0	1	1	1	0	89	10	2	2	0	1	0	1	0	0	0	0	0	0	0	558.0	2.200716845	1693.0
6564712	1	115	146	8	1	1	1	5	5	0	0	3	3	1	1	35	5	2	10	8	5	0	1	0	0	0	0	0	0	1	41.0	2.365853658	198.0
6346201	1	66	140	15	1	0	0	21	21	0	0	1	1	1	1	22	10	2	10	10	6	0	0	1	0	0	0	0	0	0	526.0	2.30798479	1628.0
7457323	1	147	13194	3	2	1	1	13	3	10	0	1	1	1	1	182	7	4	7	5	4	0	0	0	0	0	0	0	1	0	1801.0	2.675735702	11607.0
6360980	1	154	179	16	1	0	0	16	16	0	0	1	1	1	1	132	4	2	0	0	0	0	1	0	0	0	0	0	0	1	966.0	2.0310559	2988.0
6859318	1	132	12205	29	4	0	0	64	8	56	0	1	0	1	0	182	13	2	6	1	2	0	0	0	0	0	0	1	0	1	3845.0	2.512613784	20774.0
6867421	1	146	12082	13	2	0	0	1	1	0	0	2	1	2	1	165	13	6	10	10	8	0	0	0	0	0	0	1	0	0	2983.0	2.714381495	19668.0
6825677	1	130	147	76	1	0	0	23	23	0	22	5	5	2	1	39	14	4	0	0	0	0	0	0	0	0	0	1	0	1	2068.0	2.291102514	8940.0
6832100	1	160	161	6	1	1	1	17	17	0	0	1	1	1	1	82	5	3	0	0	0	0	0	0	0	0	0	0	1	0	1906.0	2.352570828	7658.0
6399424	3	209	174	8	1	0	0	15	15	0	0	3	3	1	1	60	4	2	1	1	1	0	0	0	0	0	0	0	1	0	10435.0	2.568950646	28669.0
6460767	3	237	165	6	1	0	0	19	19	0	0	3	3	1	1	109	14	5	3	0	1	0	0	0	0	0	0	1	0	0	2752.5	2.300655651	7586.5
6610280	2	61	153	15	1	1	1	15	15	0	1	2	2	2	1	26	4	1	11	9	7	1	0	0	0	0	0	0	0	1	7202.0	3.421688419	28866.0
8471494	2	59	9904	4	1	0	0	14	1	13	0	2	0	1	1	230	5	3	4	0	1	0	0	0	0	0	1	0	1	0	1907.5	2.493807145	14903.0
6578951	1	166	156	18	1	1	1	7	7	0	1	5	5	1	1	98	10	5	10	8	4	0	1	0	0	0	0	0	0	0	2008.0	2.629482071	8090.0
6846452	1	79	4197	10	2	0	0	5	1	4	0	2	0	1	1	90	13	3	2	0	1	0	0	1	0	0	0	0	0	1	183.0	2.825136612	1146.0
6634264	2	157	169	17	1	0	0	16	16	0	0	2	2	1	1	70	12	3	7	7	4	0	1	0	0	0	0	0	0	1	440.0	1.918181818	1564.0
6817456	1	123	161	14	1	2	1	19	19	0	6	2	2	1	1	62	11	3	0	0	0	0	0	0	0	0	1	0	0	0	204.0	2.416666666	1413.0
7434470	1	76	6644	12	4	1	1	8	1	7	2	5	5	1	1	108	10	2	4	2	3	0	0	0	0	0	0	1	0	0	515.0	2.504854368	3827.0
6639527	1	127	159	9	1	0	0	10	10	0	22	1	1	1	1	35	4	2	0	0	0	0	1	0	0	0	0	0	0	0	2008.0	2.629482071	8090.0
7951720	1	79	2229	4	2	1	1	8	1	7	2	2	2	1	1	146	4	2	4	2	2	0	0	0	0	0	0	0	1	0	15722.0	2.889517873	134832.0
7160631	5	102	11738	3	1	3	1	9	7	2	0	4	4	1	1	82	16	4	9	7	6	0	1	1	0	0	0	0	0	0	1352.0	2.926512475	14400.0
6377103	1	126	137	14	1	0	0	24	24	0	0	2	2	1	1	69	5	2	0	0	0	0	0	0	0	0	0	0	1	0	408.0	2.264705882	1000.0
6690537	1	117	166	18	1	1	1	10	8	2	14	3	3	1	1	131	10	3	5	2	2	0	0	0	0	0	0	1	0	0	3186.0	2.758003766	14060.0
6640489	1	179	166	21	1	1	1	9	9	0	0	1	1	1	1	65	22	2	0	0	0	1	0	0	0	0	0	0	0	0	159.0	1.641509433	491.0
7906163	2	86	8272	7	1	0	0	2	1	1	3	4	4	1	1	198	22	5	6	4	5	1	1	0	0	0	0	0	0	0	155.5	2.551921852	1900.5
7977821	1	92	9235	17	1	0	0	10	2	8	14	2	2	1	1	131	16	3	2	0	1	0	0	0	0	0	0	0	1	0	942.0	2.366242038	5831.0
6562360	4	95	147	85	1	0	0	20	18	2	17	3	3	2	1	44	16	1	19	11	6	1	0	1	0	0	0	0	0	1	3039.3333	3.346281102	12390.3333
6928932	1	79	2386	14	2	0	0	8	2	6	0	1	0	1	0	216	25	3	0	0	0	1	0	0	0	0	0	0	0	0	385.0	1.748051948	3176.0
7879139	4	127	10436	10	3	0	0	18	2	16	0	3	3	1	1	208	15	7	9	7	5	0	1	0	0	0	0	0	0	0	1750.5	3.093195934	15855.5
6933334	1	83	2535	4	1	0	0	20	12	8	2	3	0	1	1	49	14	2	7	5	4	0	0	1	0	0	0	0	0	1	254.0	2.940944881	3126.0
6344541	2	26	150	30	1	0	0	3	2	1	0	4	4	1	1	47	9	3	11	7	6	0	0	1	0	0	0	0	0	1	1372.0	3.206997084	4170.0
6351281	1	22	161	5	1	0	0	13	13	0	0	1	1	1	0	56	7	4	2	0	1	0	0	0	0	0	0	0	1	1	2591.0	2.290621381	7990.0
6426693	1	62	154	10	1	0	0	12	12	0	0	1	1	1	1	53	10	3	6	6	3	0	1	0	0	0	0	0	0	0	356.0	2.058988764	1038.0
6985120	1	126	5682	9	1	0	0	27	4	23	1	2	2	1	1	58	12	2	2	0	1	0	0	0	0	0	0	0	1	1	1013.0	2.353405725	5852.0
6495837	1	125	139	24	1	0	0	17	17	0	23	3	3	1	1	30	14	2	3	1	2	0	0	0	0	0	0	1	0	1	189.0	2.47089947	440.0
6971980	1	115	7880	9	1	0	0	7	1	6	1	1	1	1	1	215	14	1	4	0	1	0	1	0	0	0	0	0	0	1	94.0	2.106382978	661.0
6452473	1	139	151	6	1	2	1	8	8	0	0	4	4	1	1	59	5	1	4	4	3	0	0	0	0	0	0	0	1	0	472.0	2.69279661	1294.0
7963018	1	83	2495	20	4	0	0	3	1	2	0	4	0	1	1	78	14	4	6	4	4	0	1	0	0	0	0	0	0	0	648.0	2.408950617	6402.0
6830732	1	84	154	34	1	1	1	5	5	0	0	3	3	1	2	45	9	4	0	0	0	0	1	0	0	0	0	0	0	1	133.0	2.804511278	684.0
6497890	3	43	149	5	1	0	0	9	9	0	0	1	1	1	0	34	5	2	2	0	1	1	0	0	0	0	0	0	0	0	7737.0	3.317952694	21664.0
6943481	1	121	8244	9	1	2	1	6	2	4	10	6	6	1	2	250	14	3	2	0	1	0	0	0	0	0	0	0	1	1	10038.0	2.722056186	60713.0
6522178	1	91	151	2	1	0	0	13	13	0	3	2	2	1	1	46	8	2	2	0	1	0	0	0	0	0	0	0	1	1	1281.0	2.085089773	5375.0
7677853	1	127	7833	59	1	0	0	5	1	4	21	1	0	1	1	162	27	5	2	0	1	0	0	0	0	0	1	0	0	0	386.0	1.968911917	3771.0
6990838	1	84	4289	25	1	0	0	10	2	8	2	1	0	1	0	244	15	3	6	4	3	0	1	0	0	0	0	0	0	1	963.0	2.392523364	7160.0
6509422	2	69	155	4	1	1	1	14	12	2	0	6	6	1	1	40	11	3	10	9	5	0	0	1	0	0	0	0	0	0	1171.5	3.306865277	4725.0
8240146	2	104	16405	860	13	0	0	20	2	18	0	1	0	1	1	171	15	2	4	2	2	0	0	0	0	0	1	0	0	0	118.5	2.66818382	859.5
6932488	1	174	8516	12	1	0	0	18	1	17	0	1	0	1	1	154	32	1	2	0	1	0	0	0	0	0	1	0	0	0	690.0	1.960869565	4106.0
6735499	3	139	159	9	1	1	1	5	5	0	7	2	2	1	1	110	3	2	4	2	2	0	0	0	0	0	0	1	1	1	5367.0	2.397036437	22865.6667
7890213	5	108	10360	34	5	1	1	3	1	2	13	2	2	1	1	379	10	6	13	11	10	0	0	0	0	0	0	1	0	0	11012.3333	2.69799251	76007.3333
7026444	1	211	18903	7	3	0	0	2	2	0	0	2	0	1	1	18	9	3	5	1	2	1	0	0	0	0	0	0	0	0	6055.0	3.656482246	45261.0
7967303	1	134	6014	7	1	0	0	5	1	4	0	1	0	1	0	147	22	2	2	0	1	0	1	0	0	0	0	0	0	0	179.0	1.776536312	2374.0
7148995	5	149	32173	58	1	0	0	54	8	46	0	3	0	1	1	138	11	5	13	11	10	0	1	0	0	0	0	0	1	0	2056.0	2.550384607	10970.0
6490218	1	101	169	12	1	0	0	19	19	0	0	2	2	1	1	47	3	1	0	0	0	0	0	0	0	0	0	1	0	1	2226.0	2.249326145	6661.0
6614433	1	136	155	18	1	0	0	21	21	0	0	1	1	1	1	65	4	5	0	0	0	0	0	0	0	0	0	1	0	1	626.0	2.346645367	2329.0
6623790	1	79	164	18	1	1	1	21	20	1	5	2	2	2	1	51	10	2	5	3	3	0	0	1	0	0	0	0	0	1	996.0	2.85441767	4218.0
6648042	1	80	173	3	1	1	1	10	10	0	0	2	2	1	1	93	11	2	0	0	0	0	1	0	0	0	0	0	0	0	3303.0	2.795034816	12178.0
6980521	1	201	12863	13	1	0	0	10	6	4	0	1	1	1	1	97	3	5	2	0	1	0	0	0	0	0	0	0	1	1	1168.0	2.552226027	6673.0
6411102	5	170	139	7	1	0	0	20	20	0	0	3	3	1	1	47	9	2	0	0	0	0	0	0	0	0	0	1	1	0	2347.3333	2.443260512	6334.3333
6652613	2	243	175	11	1	0	0	16	16	0	1	3	3	1	1	41	18	2	2	0	1	0	1	0	0	0	0	0	0	1	1801.0	2.559133814	7258.0
6941545	1	99	85268	228	3	0	0	81	3	78	0	8	0	1	1	84	7	6	2	0	1	0	0	0	0	0	0	1	0	1	14038.0	2.502208291	73134.0
6850390	2	126	29243	16	2	1	1	22	1	21	8	3	3	1	1	295	11	3	2	0	1	0	0	0	0	0	0	1	0	0	2582.0	2.63361735	16642.0
6945891	1	94	26655	32	5	0	0	13	1	12	0	1	0	1	1	187	18	3	19	17	12	0	0	0	0	0	1	0	0	1	75.0	2.026666666	637.0
6538716	5	118	153	3	1	2	1	23	23	0	3	3	3	1	1	47	9	2	5	3	3	1	0	0	0	0	0	1	0	0	707.0	2.539872992	2676.0
6665254	1	147	175	2	1	1	1	5	5	0	0	1	1	1	1	100	8	2	3	1	2	0	0	0	0	0	0	1	0	1	2950.0	2.746101694	10874.0
6749786	1	140	149	17	1	0	0	55	53	2	19	6	6	1	1	24	10	2	12	6	4	0	1	0	0	0	0	0	0	1	1228.0	2.377850162	6184.0
6671425	1	98	159	20	1	0	0	42	40	2	12	5	5	1	1	34	9	2	2	0	1	0	0	0	0	0	0	1	0	1	1438.0	2.680111265	4701.0
6616082	1	190	164	56	1	0	0	20	20	0	13	1	1	1	1	61	21	2	11	7	5	0	0	0	0	0	0	0	1	1	798.0	2.370927318	3220.0
6566413	2	14	116	20	1	1	1	7	4	3	0	7	7	1	1	34	12	2	10	10	6	1	0	1	0	0	0	0	0	1	4329.5	3.395813324	17283.5
6980354	1	87	5103	8	1	0	0	16	2	14	0	2	0	1	1	110	8	3	0	0	0	0	0	0	0	0	0	1	0	1	1572.0	2.650763358	7883.0
6392743	4	52	159	5	1	0	0	7	6	1	0	4	4	1	1	36	2	2	5	5	4	0	0	0	0	0	0	1	1	0	998.5	2.307326793	2831.5
6656217	1	176	142	11	1	0	0	28	26	2	0	4	4	1	1	23	6	5	13	12	8	1	0	0	0	0	0	0	0	0	2313.0	2.416342412	8243.0
6669168	1	183	151	5	1	0	0	21	21	0	5	1	1	1	1	52	24	2	15	13	13	0	0	0	0	0	1	0	0	1	796.0	1.97361809	3344.0
6416106	1	64	166	31	1	0	0	38	38	0	25	1	1	1	1	51	10	2	10	7	5	0	1	0	0	0	0	0	0	0	760.0	2.184210526	2094.0
6865564	2	65	11189	8	1	0	0	21	3	18	0	1	0	1	1	94	6	3	2	0	1	0	0	0	0	0	0	1	0	1	7061.5	2.504045322	36771.0
6438422	1	98	138	7	1	0	0	7	7	0	0	3	3	1	1	52	6	3	10	7	3	1	0	0	0	0	0	0	0	0	784.0	2.510204081	2260.0
6573503	2	45	165	11	1	0	0	12	12	0	0	3	3	1	1	35	12	3	2	0	1	0	0	0	0	0	0	0	1	1	6779.0	2.469376216	25108.5
6670369	2	32	159	9	1	2	1	20	14	6	0	2	2	2	1	24	8	3	43	41	25	1	0	0	0	0	0	0	0	0	7202.0	3.421688419	28866.0
6859934	1	183	6440	3	1	1	1	15	3	12	8	1	1	1	1	143	11	4	7	5	5	0	0	0	0	0	0	1	0	0	2582.0	2.63361735	16642.0
6401667	1	112	167	5	1	1	1	15	15	0	18	1	1	1	1	52	21	2	8	4	3	0	0	0	0	0	1	0	0	1	9.0	2.666666666	29.0
6653035	1	149	154	2	1	1	1	28	26	2	0	7	7	1	1	41	4	1	7	5	3	0	0	0	0	0	0	1	0	1	1295.0	3.01003861	5552.0
6479215	5	67	148	19	1	1	1	8	8	0	5	2	2	1	1	41	10	2	12	10	6	0	0	0	0	0	0	1	0	1	745.5	2.84573983	2286.0
6629935	1	119	144	0	0	1	1	42	42	0	0	2	2	1	1	38	0	3	10	8	6	1	0	0	0	0	0	0	0	0	3933.0	2.489956775	14488.0
8389064	8	73	4130	13	1	0	0	20	3	17	2	1	0	1	1	144	18	4	4	2	2	0	1	1	0	0	0	0	0	0	731.0	2.88020711	7305.75
6675714	1	134	165	12	1	1	1	15	15	0	0	1	1	1	1	61	8	1	9	7	5	0	1	0	0	0	0	0	0	1	405.0	2.160493827	1652.0
6691403	1	139	171	13	1	0	0	11	11	0	0	1	1	1	1	91	19	5	5	0	1	0	0	0	0	0	0	0	1	0	2359.0	2.079270877	11906.0
6736309	3	148	139	26	1	0	0	2	2	0	0	2	2	1	1	393	25	2	0	0	0	0	1	0	0	0	0	0	0	1	1413.0	1.867657466	9193.0
6919286	2	79	11558	13	2	2	1	19	2	17	39	2	2	2	1	84	9	3	7	5	4	0	0	1	0	0	0	0	0	1	285.0	2.894736842	2272.0
7424124	1	195	18950	79	2	0	0	17	1	16	4	3	0	1	1	190	17	3	19	12	7	0	0	0	0	0	0	0	1	0	584.0	2.25	4524.0
7735974	1	172	54316	45	6	1	1	5	1	4	2	2	2	1	1	144	12	2	348	166	12	0	1	0	0	0	0	0	0	0	2547.0	2.538672948	22084.0
6852443	2	155	26547	3	2	0	0	9	2	7	0	1	0	1	1	54	8	2	0	0	0	0	0	0	0	0	0	0	1	1	996.0	3.09437751	6564.0
6754870	1	148	175	19	1	1	1	10	10	0	1	4	4	1	1	91	6	3	4	1	2	0	0	0	0	0	0	0	1	0	1006.0	2.015904572	4516.0
7356132	1	81	6789	15	1	0	0	3	3	0	0	3	0	1	1	322	6	6	0	0	0	0	0	0	0	0	0	0	1	0	1942.0	2.446446961	16027.0
6632235	2	114	165	205	1	0	0	16	16	0	21	2	2	1	1	30	8	2	31	27	14	1	0	0	0	0	0	0	0	1	2092.5	2.418374197	7232.5
6620028	1	69	155	5	1	1	1	5	5	0	0	2	2	1	1	55	2	1	6	4	3	0	1	0	0	0	0	0	0	1	689.0	2.470246734	2884.0
6524570	4	27	128	29	1	0	0	36	36	0	0	3	3	1	1	18	8	2	34	32	26	1	0	1	0	0	0	0	0	1	3249.0	3.270308606	13170.3333
6871937	1	129	5766	4	1	0	0	11	2	9	1	3	3	1	1	116	5	2	15	0	1	0	1	0	0	0	0	0	0	1	1695.0	2.575221238	11728.0
7187779	1	48	10993	9	5	1	1	14	2	12	0	2	2	1	1	74	12	5	8	6	4	0	0	0	0	0	0	0	1	0	620.0	2.320967741	3940.0
6487736	2	67	159	42	1	0	0	26	26	0	0	1	1	1	0	37	14	2	0	0	0	1	0	0	0	0	0	0	0	0	271.5	1.484631226	880.0
6823161	1	149	154	9	1	1	1	9	9	0	4	2	2	1	1	80	19	3	0	0	0	0	0	0	0	0	0	1	0	0	1369.0	3.007304601	6921.0
6963673	1	200	5715	12	1	0	0	17	3	14	0	2	1	2	1	169	7	6	0	0	0	0	0	0	0	0	0	1	0	1	2309.0	2.296232135	13917.0
6953553	1	90	11931	12	1	0	0	19	2	17	0	5	0	1	0	131	6	1	18	14	11	0	1	0	0	0	0	0	0	1	2267.0	2.836347595	17614.0
6994934	1	55	9800	1	1	0	0	26	1	25	1	2	0	1	1	114	11	2	4	2	2	0	0	0	0	0	0	0	1	0	993.0	3.18429003	7557.0
6833946	1	195	149	170	1	0	0	81	81	0	0	1	1	1	1	31	8	2	0	0	0	0	0	0	0	0	0	0	1	1	1139.0	2.58735733	4164.0
6782355	1	209	165	5	1	0	0	10	10	0	0	3	3	2	1	137	8	4	0	0	0	0	0	0	0	0	0	1	0	1	14159.0	2.464157073	59096.0
6634209	1	93	137	5	1	0	0	19	19	0	0	3	3	1	1	54	16	3	0	0	0	0	0	0	0	0	0	1	0	1	3695.0	2.683355886	13245.0
7300320	1	146	2847	7	1	0	0	9	2	7	2	1	1	1	1	163	3	2	2	0	1	0	0	0	0	0	0	0	1	0	2359.0	2.11106401	19015.0
6845466	1	161	11350	17	3	1	1	10	2	8	8	1	1	1	1	240	5	4	9	5	4	0	0	0	0	0	0	1	0	1	14038.0	2.502208291	73134.0
6838428	2	109	23037	6	2	0	0	27	10	17	1	1	0	1	1	36	6	5	16	14	10	1	0	0	0	0	0	0	0	1	4818.0	3.637401411	39206.0
6914818	1	134	28576	14	2	1	1	28	6	22	45	3	3	1	1	114	6	2	16	2	2	0	0	0	0	0	0	1	0	1	2279.0	2.211057481	13486.0
6679453	1	117	162	13	1	1	1	22	22	0	13	1	1	1	1	48	16	2	6	4	3	0	1	0	0	0	0	0	0	1	229.0	2.096069868	1236.0
6976055	2	91	15754	13	1	0	0	33	7	26	0	2	0	1	1	171	7	5	0	0	0	0	0	0	0	0	0	1	1	1	8330.5	2.332499494	44739.0
6639256	1	138	164	5	1	0	0	12	12	0	10	3	3	1	1	31	20	2	0	0	0	0	0	0	0	0	0	0	1	1	10816.0	2.633136094	39485.0
6417627	1	170	167	15	1	0	0	52	52	0	0	1	1	1	1	46	5	3	0	0	0	0	0	0	0	0	0	1	0	1	1643.0	2.27023737	4348.0
6734646	1	128	153	6	1	1	1	23	23	0	3	5	5	1	1	56	10	2	4	2	2	0	0	0	0	0	0	0	1	1	489.0	2.284253578	2262.0
8318401	2	42	8678	3	1	1	1	9	3	6	0	2	2	1	1	67	6	2	9	7	5	0	0	0	0	0	0	1	0	0	1169.0	2.909324208	11480.0
6883692	1	130	7643	22	1	0	0	28	4	24	2	5	0	1	1	171	8	2	2	0	1	0	1	0	0	0	0	0	0	0	887.0	2.37091319	6197.0
7961564	1	157	45875	41	3	3	1	2	2	0	0	2	2	1	1	310	11	1	20	0	1	0	0	0	0	0	0	1	0	0	3086.0	2.736228127	35062.0
7461909	1	169	64095	11	3	4	1	27	4	23	15	2	2	1	1	161	5	3	9	7	6	0	1	0	0	0	0	0	0	0	2112.0	2.413825757	17620.0
6546617	1	157	168	18	1	3	1	29	29	0	0	5	5	1	1	71	15	3	10	10	3	0	0	0	0	0	0	0	1	1	442.0	2.669683257	1613.0
6887786	1	146	12365	17	1	0	0	20	3	17	12	5	0	1	1	236	3	2	4	0	1	0	0	0	0	0	0	0	1	1	10038.0	2.722056186	60713.0
7212553	1	139	7597	17	3	0	0	22	6	16	0	2	0	1	1	135	11	3	3	1	2	0	0	0	0	0	0	0	1	0	647.0	2.805255023	6578.0
6772189	1	128	162	4	1	0	0	21	21	0	0	1	1	1	1	65	2	5	0	0	0	0	0	0	0	0	0	1	0	0	14159.0	2.464157073	59096.0
6449933	2	142	184	10	1	2	1	12	12	0	0	6	6	1	1	50	7	2	4	2	2	1	1	0	0	0	0	0	0	1	430.5	2.159756097	1180.0
6487441	2	105	155	37	1	0	0	17	17	0	0	3	3	1	1	36	10	2	3	0	1	1	0	0	0	0	0	0	0	1	2124.5	2.47487116	6407.5
8369507	1	30	18761	40	1	0	0	12	2	10	8	3	0	1	1	276	10	8	2	0	1	0	0	0	0	0	0	0	1	0	4793.0	2.474024619	33474.0
6842685	1	145	5699	9	1	0	0	19	3	16	0	3	0	1	2	61	6	2	2	0	1	0	1	0	0	0	0	0	0	0	573.0	2.645724258	3359.0
6673282	1	147	167	22	1	1	1	6	6	0	0	7	7	1	1	75	12	2	6	4	3	0	1	0	0	0	0	0	0	1	1228.0	2.377850162	6184.0
6539545	2	131	139	3	1	0	0	37	37	0	0	2	2	1	1	41	5	3	0	0	0	0	0	0	0	0	0	0	1	1	2742.0	2.305616338	10732.0
8454251	5	152	4194	10	2	0	0	17	2	15	2	3	0	1	1	145	18	4	4	2	2	0	1	0	0	0	0	0	0	0	2777.0	2.721281958	30001.0
7926117	2	148	8555	21	1	0	0	6	1	5	20	2	0	1	1	433	14	3	2	0	1	0	0	0	0	0	1	0	0	0	113.0	2.628318584	605.0
8163729	9	49	80016	110	5	0	0	19	1	18	2	10	8	2	2	238	11	4	33	31	25	1	0	1	0	0	0	0	0	0	4963.3333	4.4927872	44425.0
6772246	1	155	149	9	1	0	0	27	27	0	2	2	2	1	1	49	8	3	2	0	1	0	0	0	0	0	0	1	0	1	14159.0	2.464157073	59096.0
6470966	2	130	159	407	1	0	0	35	33	2	26	6	6	3	0	40	15	1	32	15	7	0	0	0	0	1	0	0	0	1	933.0	2.308681672	2933.0
6786784	1	99	158	2	1	0	0	14	14	0	0	1	1	1	0	83	10	2	4	2	2	0	1	0	0	0	0	0	0	1	300.0	1.67	1632.0
7267427	1	176	10700	6	3	1	1	9	2	7	0	2	2	1	1	103	7	3	11	9	5	0	1	0	0	0	0	0	0	0	1910.0	2.434031413	15508.0
6662150	1	155	165	16	1	0	0	10	10	0	0	1	1	1	1	41	7	3	1	0	1	0	0	0	0	0	0	1	0	1	12502.0	2.493521036	44937.0
7033239	1	75	4688	8	2	0	0	9	2	7	14	2	0	1	1	102	17	3	5	1	2	0	0	0	0	0	0	0	1	0	1787.0	2.762171236	11814.0
6846248	1	72	27974	49	1	0	0	8	1	7	12	1	0	1	1	118	18	3	12	6	5	1	0	0	0	0	0	0	0	1	990.0	1.764646464	6715.0
6539145	2	139	159	5	1	0	0	34	34	0	0	2	2	1	1	95	8	2	2	2	1	0	0	0	0	0	0	1	1	1	2445.5	2.398640793	8540.5
7089785	2	38	10690	4	1	0	0	17	2	15	9	2	0	1	1	33	4	3	4	0	1	0	0	0	0	0	0	1	0	0	3556.0	2.816366704	23224.0
6782370	1	36	151	19	1	0	0	16	16	0	0	1	1	1	1	35	6	7	2	0	1	0	0	0	0	0	0	1	0	1	14159.0	2.464157073	59096.0
6463892	1	115	154	9	1	0	0	14	14	0	0	1	1	1	1	35	9	2	0	0	0	0	0	0	0	0	1	0	0	0	102.0	2.117647058	270.0
7447477	1	184	26456	8	2	1	1	6	4	2	3	7	7	1	1	202	10	4	8	4	3	0	0	0	0	0	0	1	0	0	1805.0	3.052077562	13187.0
6612664	1	91	159	11	1	0	0	2	2	0	1	3	3	1	1	65	28	1	6	3	3	1	0	0	0	0	0	0	0	1	505.0	1.81980198	2306.0
6909258	2	115	7812	9	3	1	1	28	13	15	8	4	4	1	1	134	10	3	5	3	2	0	0	0	0	0	0	0	1	1	493.0	2.338742393	2755.0
6442603	1	156	145	19	1	0	0	26	26	0	0	1	1	1	1	35	4	2	0	0	0	0	0	0	0	0	0	1	0	1	11322.0	2.466172054	32435.0
7001985	1	149	15653	4	2	1	1	1	1	0	10	1	1	1	1	12	11	5	9	6	4	0	0	1	0	0	0	0	0	0	1528.0	3.360602094	9266.0
6617989	2	146	147	9	1	0	0	22	22	0	0	1	1	1	1	40	8	2	2	0	1	0	0	0	0	0	0	0	1	1	1020.0	1.966666666	3510.0
6831612	1	151	159	11	1	1	1	25	25	0	8	2	2	1	1	31	13	2	0	0	0	0	0	0	0	0	0	0	1	0	758.0	2.278364116	3955.0
7423060	2	50	24815	9	2	1	1	12	1	11	1	7	7	1	1	109	5	3	8	6	6	1	0	1	0	0	0	0	0	0	4076.0	4.37332409	40342.0
7070136	1	199	6216	15	1	0	0	14	3	11	0	1	0	1	0	241	50	3	0	0	0	0	1	0	0	0	0	0	0	0	197.0	2.035532994	1356.0
6908819	1	132	5953	6	2	1	1	15	2	13	6	2	2	1	1	119	5	2	6	4	3	0	0	0	0	0	0	0	1	0	10038.0	2.722056186	60713.0
6899417	1	82	16748	26	5	4	1	28	12	16	0	10	10	1	1	160	6	5	19	17	8	0	1	0	0	0	0	0	0	1	1695.0	2.575221238	11728.0
6605474	14	248	159	15	1	1	1	43	43	0	0	1	1	1	1	44	18	3	23	19	6	0	1	0	0	0	1	1	0	1	1903.6667	2.550597342	7190.3333
8410623	1	39	5032	447	13	1	1	42	5	37	15	1	1	1	1	84	17	3	14	12	11	0	0	0	0	0	1	0	0	0	404.0	2.103960396	2279.0
6576202	1	133	151	63	1	0	0	21	21	0	0	1	1	1	0	44	16	3	28	22	11	0	1	0	0	0	0	0	0	1	876.0	3.276255707	3621.0
6692703	1	57	169	1	1	1	1	11	11	0	0	3	3	1	1	44	5	3	9	2	2	0	1	0	0	0	0	0	0	1	133.0	2.804511278	684.0
6771072	1	53	152	11	1	1	1	20	20	0	0	2	2	1	1	28	8	2	7	5	4	0	0	0	0	0	0	1	0	1	624.0	2.282051282	2644.0
6352903	1	54	149	7	1	0	0	6	6	0	0	2	2	1	1	59	3	2	0	0	0	0	0	0	0	0	0	0	1	0	10435.0	2.568950646	28669.0
6659766	1	198	145	74	1	0	0	19	19	0	1	2	2	1	0	69	14	2	16	3	3	1	0	0	0	0	0	0	0	0	357.0	2.100840336	1665.0
6401620	1	97	154	15	1	1	1	21	21	0	0	2	2	1	1	34	9	2	7	7	4	0	1	0	0	0	0	0	0	1	305.0	2.013114754	854.0
6556746	1	35	166	80	1	0	0	25	25	0	0	2	2	1	1	81	13	2	4	2	3	0	0	0	0	0	0	1	0	1	3733.0	2.379319582	12844.0
6499810	1	140	159	21	1	0	0	10	10	0	0	1	1	1	0	59	15	2	0	0	0	0	0	0	0	1	0	0	0	0	319.0	1.576802507	862.0
6757318	3	118	153	2	1	0	0	20	20	0	0	2	2	1	1	61	6	4	0	0	0	0	0	0	0	0	0	0	1	1	2908.0	2.361942441	12192.0
6703198	4	141	138	7	1	0	0	22	22	0	0	4	4	2	2	23	6	4	5	4	3	0	0	1	0	0	0	0	0	1	1301.3333	3.289881143	7611.3333
6782563	1	136	162	12	1	0	0	8	8	0	5	1	1	1	1	52	12	1	9	6	5	0	0	0	0	1	0	0	0	1	86.0	2.03488372	517.0
7888853	2	146	9100	4	2	1	1	20	3	17	0	3	3	1	1	166	4	2	3	1	2	0	0	0	0	0	1	1	0	0	1252.0	2.5	9902.0
6342436	1	80	144	4	1	1	1	16	0	16	0	1	1	1	1	0	8	3	2	2	1	0	0	0	0	0	0	0	1	1	10435.0	2.568950646	28669.0
7911980	1	74	12375	13	1	0	0	4	2	2	0	1	0	1	1	234	8	9	2	0	1	0	0	0	0	0	0	0	1	0	7941.0	2.696385845	51167.0
6371066	1	137	155	14	1	0	0	20	20	0	0	1	1	1	1	68	8	1	5	5	2	0	0	0	0	0	1	0	0	1	341.0	2.278592375	845.0
6754169	3	44	167	10	1	0	0	28	28	0	9	2	2	1	1	55	3	3	4	2	3	0	0	0	0	0	0	0	1	1	2908.0	2.361942441	12192.0
7389784	2	76	2951	13	1	0	0	5	1	4	0	1	1	1	0	466	9	3	2	0	1	1	0	0	0	0	0	0	0	0	57.0	1.368421052	541.0
6846887	2	68	11779	7	1	0	0	11	4	7	16	4	0	1	1	82	14	2	4	0	1	0	0	1	0	0	0	0	0	1	989.0	3.532861476	8002.0
6750693	2	69	158	5	1	0	0	20	20	0	0	1	1	1	1	48	4	1	0	0	0	0	0	0	0	0	0	1	1	1	7670.0	2.29346719	32826.0
7783579	1	91	24128	5	1	0	0	14	3	11	8	2	0	1	1	110	11	2	5	0	1	0	0	0	0	0	0	1	0	0	3553.0	2.799605966	8325.0
7539921	2	130	6222	6	1	0	0	8	3	5	6	2	0	1	1	132	8	4	4	0	1	0	0	0	0	0	0	1	1	0	11850.5	2.519160122	81951.5
6866286	1	76	2910	22	5	0	0	5	1	4	3	2	1	2	1	131	26	1	14	10	6	0	1	0	0	0	0	0	0	1	111.0	1.927927927	537.0
7949200	1	118	11430	9	2	1	1	7	3	4	1	1	1	1	1	143	5	1	4	2	2	0	0	0	0	0	0	1	0	0	6202.0	2.489841986	42132.0
6593668	1	55	146	8	1	0	0	29	29	0	3	1	1	1	1	42	9	4	13	11	8	0	0	0	0	0	0	0	1	1	374.0	2.160427807	1561.0
6461619	1	38	139	22	1	1	0	20	20	0	0	1	1	1	1	23	10	2	22	18	13	1	0	0	0	0	0	0	0	0	7737.0	3.317952694	21664.0
6578688	1	87	161	8	1	0	0	10	10	0	4	2	2	2	1	101	21	2	2	0	1	0	0	0	0	0	1	0	0	0	683.0	2.262079062	3077.0
6351980	1	92	188	9	1	1	1	19	0	19	0	3	3	1	1	0	17	2	17	17	7	0	1	0	0	0	0	0	0	1	499.0	2.212424849	1414.0
7458277	1	106	30448	48	1	0	0	11	1	10	2	1	0	1	1	152	11	1	3	0	1	0	0	0	0	0	0	1	0	0	515.0	2.504854368	3827.0
6830029	1	98	158	35	1	1	1	24	24	0	3	1	1	1	1	46	6	2	0	0	0	0	0	0	0	0	1	0	0	0	421.0	2.368171021	2301.0
6375521	1	110	180	7	1	1	1	4	4	0	6	2	2	1	1	73	4	1	8	6	4	0	0	0	0	0	0	0	1	1	2348.0	1.976575809	7478.0
7277879	2	72	10167	12	1	0	0	20	3	17	0	1	0	1	1	225	5	5	3	0	1	0	0	0	0	0	0	1	0	0	17884.0	2.602605681	110765.0
7085985	1	146	30052	12	3	0	0	34	4	30	0	2	0	1	1	257	8	4	2	0	1	0	0	0	0	0	0	0	1	0	1290.0	2.210077519	6750.0
6714298	2	312	132	6	1	0	0	40	40	0	0	1	1	1	0	132	16	3	5	3	3	0	0	0	0	0	0	1	0	0	556.0	2.40647482	2201.0
7228712	1	140	4294	12	1	0	0	13	3	10	0	1	0	1	0	137	11	2	0	0	0	0	0	0	0	0	1	0	0	0	322.0	2.481366459	2527.0
6576367	5	144	151	16	1	1	1	4	2	2	0	8	8	1	1	25	6	2	5	3	3	0	0	1	0	0	0	0	1	0	790.5	2.911013839	3024.0
6737021	6	160	154	13	1	2	1	6	6	0	10	5	5	1	1	115	8	3	9	5	3	0	1	0	0	0	0	1	0	1	2307.6667	2.59724191	11319.0
8235696	1	155	7679	6	3	1	1	6	1	5	4	2	2	1	1	288	14	7	7	5	3	0	1	0	0	0	0	0	0	0	1794.0	2.663879598	16129.0
6775779	2	116	151	32	1	0	0	59	59	0	0	2	2	2	1	29	4	5	6	0	1	0	0	0	0	0	0	1	1	1	8595.5	2.451240806	35479.0
6808177	1	47	151	47	1	0	0	22	22	0	3	1	1	1	1	41	20	3	0	0	0	0	0	0	0	0	1	0	0	1	19.0	1.47368421	112.0
7137825	1	81	4941	10	1	0	0	18	6	12	2	3	0	1	1	212	6	3	6	4	5	0	0	0	0	0	0	0	1	0	2667.0	2.082114735	16656.0
7925520	2	118	16263	35	4	1	1	14	4	10	0	3	3	1	1	281	7	3	15	13	12	1	0	0	0	0	0	1	0	0	3082.5	2.8061218	14876.5
6887360	4	77	16183	13	4	0	0	55	4	51	10	2	1	2	1	29	12	4	4	2	3	0	0	1	0	0	0	0	0	1	486.0	3.175922843	3970.3333
6930385	1	57	5865	2	1	0	0	14	1	13	22	6	0	1	1	98	10	2	2	0	1	0	0	0	0	0	0	0	1	0	10038.0	2.722056186	60713.0
6565054	1	72	155	17	1	0	0	17	17	0	3	3	3	2	1	42	30	2	7	5	3	1	0	0	0	0	0	0	0	0	505.0	1.81980198	2306.0
7763141	1	138	15362	7	3	1	1	14	2	12	6	1	1	1	1	207	11	3	12	10	6	0	1	0	0	0	0	0	0	0	1565.0	2.652396166	12596.0
7524227	1	130	44206	23	2	1	1	7	2	5	7	1	1	1	1	336	8	4	8	6	4	0	0	0	0	0	0	0	1	0	1672.0	2.857655502	16755.0
6965937	1	19	7658	12	2	0	0	32	8	24	2	4	0	1	1	89	4	5	23	21	9	0	0	0	0	0	0	1	0	1	263.0	2.58555133	1381.0
6543075	1	90	164	41	1	2	1	15	15	0	8	3	3	1	1	44	15	2	6	4	5	1	0	0	0	0	0	0	0	0	14.0	1.642857142	48.0
7558043	1	151	4223	13	1	0	0	19	6	13	1	2	0	1	1	299	8	6	13	11	6	0	0	0	0	0	0	0	1	0	806.0	2.294044665	8124.0
6466484	1	78	147	14	1	1	1	8	7	1	9	6	6	1	2	89	5	1	14	11	6	0	0	0	0	0	0	1	0	1	2226.0	2.249326145	6661.0
6596750	1	10	150	7	1	1	1	18	11	7	7	2	2	1	1	37	19	1	64	59	35	1	0	0	0	0	0	0	0	1	7202.0	3.421688419	28866.0
6768278	4	69	151	45	1	0	0	20	20	0	0	4	4	2	1	54	19	2	2	0	1	0	0	0	0	0	0	0	1	0	489.0	2.284253578	2262.0
6704558	1	90	134	550	1	0	0	22	14	8	0	8	8	1	1	38	14	4	4	4	2	0	0	0	0	0	0	0	1	1	2784.0	2.285560344	12522.0
6364858	1	166	159	42	1	0	0	11	11	0	0	1	1	1	1	71	12	4	0	0	0	1	0	0	0	0	0	0	0	1	1386.0	2.252525252	4350.0
6545684	1	70	180	3	1	0	0	30	30	0	0	2	2	1	1	35	2	3	0	0	0	0	0	0	0	0	0	1	0	1	1897.0	2.328413284	6245.0
6852412	2	141	6225	18	1	0	0	20	4	16	3	1	0	1	0	120	11	3	2	0	1	0	0	0	1	0	0	0	1	0	194.5	2.733034241	1569.5
6850491	1	49	13252	4	1	0	0	80	4	76	0	3	0	1	1	106	2	4	0	0	0	0	0	0	0	0	0	0	1	1	1168.0	2.552226027	6673.0
6653048	5	77	148	4	1	0	0	25	23	2	28	5	5	1	1	25	5	2	11	4	2	0	0	1	0	0	0	1	0	1	649.5	2.977266676	2581.5
6391762	1	154	151	9	1	0	0	22	22	0	0	3	3	2	1	39	6	3	0	0	0	0	0	0	0	0	0	0	1	1	10435.0	2.568950646	28669.0
6852238	2	75	7000	23	2	0	0	28	23	5	18	1	0	1	1	64	9	2	2	0	1	0	0	1	0	0	0	0	0	0	386.5	2.716314385	2788.5
7057944	1	106	11976	10	3	1	1	6	1	5	2	3	3	1	1	185	8	1	11	9	5	0	0	0	0	0	0	1	0	0	2507.0	2.320702034	15993.0
6834525	1	120	160	27	1	0	0	20	20	0	0	2	2	1	1	38	18	2	0	0	0	0	1	0	0	0	0	0	0	1	433.0	2.290993071	2291.0
6611366	4	118	146	41	1	0	0	58	58	0	1	2	2	1	1	60	3	1	10	3	3	0	0	0	0	0	0	1	0	0	3733.0	2.379319582	12844.0
6803420	5	85	146	17	1	0	0	21	21	0	8	4	4	2	2	21	10	2	20	13	8	0	0	1	0	0	0	0	0	1	1042.0	3.076775431	5514.0
7459959	1	147	9789	20	1	0	0	7	1	6	1	2	0	1	1	82	5	4	4	0	1	0	0	0	0	0	0	1	0	0	745.0	2.110067114	5984.0
6690508	1	116	144	24	1	0	0	38	38	0	1	3	3	1	1	45	5	2	9	5	4	0	0	0	0	0	0	0	1	1	1139.0	2.58735733	4164.0
6550570	1	117	164	24	1	0	0	3	3	0	8	1	1	1	1	100	14	2	2	0	1	0	0	0	0	0	0	0	1	1	1643.0	2.414485696	6227.0
6494663	1	137	138	17	1	0	0	14	14	0	6	2	2	1	1	103	6	2	7	3	3	0	1	0	0	0	0	0	0	1	933.0	1.98499464	2780.0
6898866	1	117	7035	13	1	0	0	14	3	11	1	1	0	1	0	277	12	2	2	0	1	0	0	0	0	0	0	1	0	0	1055.0	2.310900473	6271.0
6654159	3	36	144	8	1	2	1	11	11	0	0	2	2	1	1	41	0	2	6	2	2	0	1	0	0	0	0	1	0	1	2168.6667	2.661329524	7570.0
6530680	1	61	155	7	1	0	0	3	3	0	0	1	1	1	0	57	12	2	2	0	1	0	0	0	0	0	1	0	0	0	787.0	1.85133418	2729.0
6865668	2	160	20741	2	1	0	0	14	3	11	0	3	0	1	1	185	10	6	3	2	3	0	0	0	0	0	0	1	1	0	7491.0	2.313074484	39297.0
6543875	1	103	162	2	1	0	0	20	20	0	0	2	2	2	1	23	3	2	2	0	1	0	1	0	0	0	0	0	0	1	2008.0	2.629482071	8090.0
6593367	1	72	146	6	1	0	0	16	16	0	0	3	3	2	1	32	16	4	39	35	23	1	0	0	0	0	0	0	0	0	1317.0	3.35839028	5814.0
6659833	1	138	176	10	1	0	0	37	37	0	0	1	1	1	1	36	6	1	0	0	0	0	1	0	0	0	0	0	0	0	1618.0	1.89369592	7780.0
7158356	1	78	4301	22	1	0	0	5	1	4	5	4	4	2	1	77	12	3	6	0	1	0	0	0	0	0	0	1	0	0	3058.0	2.620340091	23207.0
6787157	3	63	152	14	1	1	1	4	4	0	0	5	5	1	1	39	12	7	0	0	0	1	0	0	0	0	0	0	0	1	5522.0	3.546903295	34388.0
6875832	1	136	27145	35	3	0	0	8	1	7	66	2	0	1	1	74	12	3	10	6	5	0	0	1	0	0	0	0	0	0	989.0	3.532861476	8002.0
7330618	3	44	3852	5	2	0	0	2	2	0	13	1	0	1	1	161	7	2	2	0	1	0	0	0	0	0	0	1	0	0	3860.0	2.604404145	32982.0
6337122	1	178	133	12	1	0	0	22	2	20	0	3	3	1	1	58	11	2	13	0	1	0	1	0	0	0	0	0	0	0	3122.0	2.780909673	8875.0
6444343	1	65	142	19	1	0	0	14	14	0	0	7	7	2	1	43	10	5	15	15	6	0	0	0	0	0	0	0	1	1	1186.0	2.986509274	3190.0
6945002	1	50	3228	25	5	1	1	27	2	25	8	2	2	1	0	117	17	5	13	11	7	0	0	0	0	1	0	0	0	1	172.0	1.877906976	1289.0
7277895	1	152	18286	10	1	0	0	21	3	18	1	1	0	1	1	151	4	4	5	2	2	0	0	0	0	0	0	1	0	0	17884.0	2.602605681	110765.0
6491129	1	199	172	14	1	0	0	7	7	0	1	2	2	1	1	383	13	2	8	6	6	0	1	0	0	0	0	0	0	1	615.0	2.421138211	1619.0
6637723	2	74	140	22	1	0	0	18	18	0	0	3	3	1	1	37	10	2	0	0	0	0	0	0	0	0	1	0	0	0	768.0	2.069010416	3348.0
8262756	2	128	26834	10	3	1	1	4	2	2	22	6	6	1	1	227	9	7	5	3	3	0	0	1	0	0	0	0	1	0	1539.0	3.040905614	11688.0
6461586	3	23	150	351	1	0	0	51	48	3	0	1	1	1	1	17	11	2	10	7	6	1	0	0	0	0	0	0	0	0	3465.0	2.439538239	10555.0
6698218	1	192	155	15	1	0	0	5	5	0	0	4	4	1	1	87	6	1	14	0	1	0	0	0	0	0	1	0	0	0	483.0	2.517598343	2491.0
7358001	5	131	12370	7	2	1	1	9	1	8	1	4	4	1	1	275	13	6	13	11	7	0	0	0	0	0	0	0	1	0	1006.0	3.179920477	9546.0
7570154	1	57	4370	7	1	0	0	11	2	9	9	2	0	1	1	221	7	4	2	0	1	0	0	0	0	0	0	1	0	0	1509.0	2.429423459	10807.0
6705691	1	138	155	45	1	1	1	10	10	0	21	2	2	1	1	111	10	3	7	5	3	0	1	0	0	0	0	0	0	1	1943.0	2.546577457	10033.0
6411824	1	154	146	17	1	0	0	35	35	0	0	1	1	1	1	33	4	4	0	0	0	0	0	0	0	0	0	0	1	1	2497.0	2.24349219	6954.0
6750187	1	86	152	8	1	3	0	49	49	0	1	8	8	2	1	44	9	3	22	15	6	0	0	1	0	0	0	0	0	1	462.0	3.588744588	2953.0
6893118	1	233	34000	9	2	1	1	9	1	8	0	2	2	1	1	57	5	2	18	12	7	0	1	0	0	0	0	0	0	1	1695.0	2.575221238	11728.0
7555048	1	130	13818	12	1	0	0	21	3	18	0	2	0	1	1	113	5	5	0	0	0	0	0	0	0	0	0	0	1	0	640.0	2.5484375	3576.0
6878492	1	149	29325	8	1	1	1	18	3	15	4	3	3	1	1	217	11	4	4	0	1	0	0	0	0	0	0	0	1	1	996.0	3.09437751	6564.0
6887094	1	102	5087	21	4	1	1	14	3	11	2	4	4	1	1	116	8	2	5	3	3	0	0	0	0	0	0	0	1	1	2083.0	2.086413826	13989.0
6890740	1	186	7334	7	1	0	0	5	1	4	22	1	0	1	1	82	7	4	2	0	1	0	0	1	0	0	0	0	0	0	2017.0	3.099157164	15739.0
6889114	1	116	11489	7	2	1	1	2	1	1	0	1	1	1	2	495	7	4	7	5	3	0	0	0	0	0	0	1	0	0	14038.0	2.502208291	73134.0
6624643	2	94	145	14	1	0	0	29	29	0	1	4	4	1	1	33	4	3	2	0	1	0	0	0	0	0	0	1	0	0	2003.0	2.287568647	6872.0
6499329	1	261	175	13	1	1	1	16	16	0	0	3	3	1	1	145	13	2	16	16	10	0	1	0	0	0	0	0	0	1	499.0	2.212424849	1414.0
7303227	2	92	17411	101	4	0	0	19	3	16	3	2	1	2	1	80	14	1	9	1	2	0	1	0	0	0	0	0	0	0	306.0	2.29738562	2965.0
6846235	1	96	3454	4	2	1	1	11	1	10	7	1	1	1	1	183	16	3	14	12	9	1	0	0	0	0	0	0	0	0	54.0	2.574074074	487.0
6448198	1	233	143	8	1	1	1	44	42	2	0	6	6	2	1	31	8	2	8	8	5	0	1	0	0	0	0	0	0	0	890.0	3.241573033	2745.0
6550358	1	78	151	13	1	0	0	2	2	0	0	1	1	1	0	148	14	1	0	0	0	0	1	0	0	0	0	0	0	0	82.0	1.853658536	386.0
6979093	4	163	2567	3	2	0	0	5	1	4	0	1	1	1	0	60	4	2	2	0	1	0	0	0	0	0	0	1	1	0	1412.6667	2.254800392	8184.6667
6532622	1	220	178	13	1	2	1	15	15	0	2	2	2	1	1	140	50	2	10	8	4	1	0	0	0	0	0	0	0	0	332.0	2.129518072	1332.0
6344817	1	121	147	6	1	0	0	8	2	6	0	1	1	1	1	130	12	2	7	7	5	0	0	0	0	0	0	1	0	1	141.0	2.113475177	426.0
7059963	1	139	15435	9	1	1	1	12	3	9	2	2	2	1	1	350	9	4	6	4	3	1	0	0	0	0	0	0	0	0	508.0	2.098425196	3971.0
6924187	1	87	17205	16	2	1	1	3	2	1	10	3	3	1	1	86	6	2	6	2	2	0	0	0	0	0	0	0	1	1	10038.0	2.722056186	60713.0
6355510	2	46	144	3	1	1	1	44	44	0	0	1	1	1	1	39	4	2	2	1	2	0	0	0	0	0	0	0	1	1	10435.0	2.568950646	28669.0
6369210	4	89	126	5	1	0	0	5	5	0	0	3	3	1	1	33	4	3	9	8	5	0	0	1	0	0	0	0	0	0	1836.0	3.158496732	5221.0
7752977	1	89	3170	7	1	0	0	8	2	6	0	2	0	1	1	147	23	3	0	0	0	0	0	0	0	0	1	0	0	0	215.0	2.037209302	2033.0
6466381	2	77	165	7	1	1	1	20	20	0	0	1	1	1	1	36	3	2	5	3	3	0	0	0	0	0	0	1	0	1	3409.0	2.311234966	9111.0
6809020	1	105	172	19	1	3	1	27	27	0	5	4	4	1	1	74	7	3	0	0	0	0	0	0	0	0	0	0	1	0	11190.0	2.675067024	50675.0
8084290	1	122	3449	6	1	1	1	13	1	12	7	1	1	1	1	142	9	2	5	3	4	0	0	0	0	0	0	0	1	0	15722.0	2.889517873	134832.0
6561077	2	135	165	2	1	0	0	14	14	0	0	4	4	3	1	48	4	2	4	2	2	0	1	0	0	0	1	0	0	1	303.5	2.228202896	1298.0
6552485	1	78	158	11	1	1	1	19	19	0	12	3	3	1	1	25	14	4	8	6	5	0	0	0	0	0	0	0	1	0	2074.0	2.603664416	6430.0
6973738	1	179	25918	11	2	1	1	9	5	4	17	2	2	1	1	230	18	4	8	6	5	0	0	0	0	0	0	1	0	1	314.0	2.245222929	1899.0
7437854	4	82	4946	24	1	0	0	9	1	8	0	1	0	1	0	172	15	4	0	0	0	1	0	0	0	1	0	0	0	0	98.6667	1.736248852	1332.6667
6398302	1	118	154	7	1	0	0	3	3	0	0	3	3	1	0	144	11	2	2	2	1	1	0	0	0	0	0	0	0	1	68.0	1.705882352	199.0
7437117	1	134	6392	7	3	1	1	4	2	2	0	1	1	1	2	257	9	3	7	3	3	0	0	0	0	0	0	1	0	0	1805.0	3.052077562	13187.0
6892341	2	129	8456	33	3	0	0	22	10	12	10	4	4	1	1	100	8	4	22	18	11	0	0	0	0	0	0	1	1	1	1573.0	2.476390754	7895.5
6893747	1	113	23729	4	1	1	1	9	3	6	0	1	1	1	1	118	5	3	3	1	2	0	0	0	0	0	0	1	0	1	2582.0	2.63361735	16642.0
8326214	1	71	22061	47	3	0	0	18	9	9	0	4	0	1	1	132	8	1	6	0	1	0	0	0	0	0	0	0	1	0	459.0	2.777777777	2258.0
6500901	2	129	153	58	1	0	0	4	1	3	23	1	1	1	1	13	12	2	8	5	4	0	0	1	0	0	0	0	0	1	1504.0	3.345079787	4244.0
6848031	1	67	3932	1	1	0	0	26	4	22	2	1	0	1	1	76	5	3	2	0	1	0	0	0	0	0	0	1	0	1	14038.0	2.502208291	73134.0
6739552	1	94	153	10	1	0	0	15	15	0	13	2	2	1	1	84	24	2	2	0	1	0	1	0	0	0	0	0	0	1	137.0	1.985401459	695.0
7825240	2	129	13633	13	5	1	1	22	7	15	8	1	1	1	1	305	31	7	22	18	11	0	0	1	0	0	0	0	0	0	1071.0	3.2681331	9380.5
6696640	1	95	137	34	1	0	0	39	39	0	0	4	4	3	1	84	18	4	5	3	3	0	0	0	0	0	0	0	1	1	274.0	1.937956204	1348.0
7259098	1	111	2738	2	1	1	1	3	1	2	1	2	2	1	1	153	6	4	6	2	2	0	0	0	0	0	0	0	1	0	10499.0	2.786360605	81827.0
6551928	1	147	143	5	1	1	1	13	11	2	13	1	1	1	1	35	6	2	6	3	3	0	0	0	0	0	0	0	1	1	10816.0	2.633136094	39485.0
6351940	1	98	155	5	1	0	0	5	5	0	0	3	3	1	1	199	24	2	7	7	4	0	0	0	0	0	1	0	0	1	85.0	2.552941176	268.0
6960384	1	211	5835	3	1	0	0	19	2	17	0	2	0	1	1	82	9	4	2	0	1	0	1	0	0	0	0	0	0	1	236.0	2.796610169	1484.0
6624817	1	210	151	15	1	0	0	12	12	0	0	1	1	1	1	47	5	4	3	0	1	0	0	0	0	0	0	1	0	1	12502.0	2.493521036	44937.0
6764230	1	162	179	5	1	0	0	19	19	0	0	2	2	1	1	52	7	1	1	1	1	0	0	0	0	0	0	1	0	0	4085.0	2.488616891	16929.0
6519375	1	157	158	3	1	0	0	11	11	0	0	2	2	1	1	58	4	3	0	0	0	0	0	0	0	0	0	1	0	1	1438.0	2.680111265	4701.0
7611472	1	84	3687	5	1	0	0	5	2	3	1	1	0	1	0	187	13	3	2	0	1	1	0	0	0	0	0	0	0	0	2920.0	2.588013698	30841.0
7000816	2	56	5998	21	1	0	0	12	8	4	0	4	0	1	1	254	22	2	0	0	0	0	1	0	0	0	0	0	0	1	740.0	2.225675675	6215.0
6830564	5	248	143	15	1	0	0	17	17	0	3	1	1	1	0	32	14	3	0	0	0	1	0	0	0	0	0	0	0	1	1176.0	2.289876253	6552.6667
8076734	2	135	10605	9	1	0	0	17	2	15	3	1	0	1	1	201	6	4	2	0	1	0	0	0	0	0	0	0	1	0	15722.0	2.889517873	134832.0
6722349	2	107	153	50	1	0	0	32	32	0	1	2	2	1	1	41	8	2	7	5	4	0	0	0	0	0	1	0	0	1	524.5	2.501915683	2518.0
6913812	3	66	7533	7	3	3	1	4	1	3	2	2	2	1	1	91	13	1	11	8	5	0	1	0	0	0	0	0	0	0	2267.0	2.836347595	17614.0
6558641	1	100	151	6	1	1	1	6	5	1	0	5	5	1	1	79	12	3	13	13	8	0	1	0	0	0	0	0	0	1	876.0	3.276255707	3621.0
6678384	1	118	159	11	1	1	1	12	12	0	1	2	2	1	2	70	22	3	13	11	7	0	0	0	0	0	0	0	1	1	585.0	2.09059829	2175.0
6430624	1	49	155	6	1	0	0	48	48	0	0	3	3	1	1	52	2	2	5	5	3	0	0	0	0	0	0	1	0	0	11322.0	2.466172054	32435.0
7695121	1	193	58935	47	4	0	0	4	1	3	0	6	6	1	1	190	10	1	424	126	10	0	1	0	0	0	0	0	0	0	2547.0	2.538672948	22084.0
6869143	1	158	6078	21	2	0	0	14	9	5	3	1	0	1	1	224	9	2	2	0	1	0	1	0	0	0	0	0	0	1	188.0	2.25	1442.0
6437803	1	146	156	124	1	0	0	19	19	0	1	2	2	1	1	58	6	4	14	12	9	0	0	0	0	0	0	1	0	1	1643.0	2.27023737	4348.0
6546029	1	97	155	8	1	0	0	7	7	0	7	5	5	1	1	40	4	2	4	0	1	0	0	0	0	0	0	0	1	1	979.0	2.561797752	3025.0
7142752	1	128	5997	22	1	0	0	33	3	30	5	4	1	2	1	91	13	3	5	3	3	0	0	0	0	0	0	1	0	0	4304.0	2.56714684	25078.0
6527603	1	78	170	31	1	0	0	20	20	0	0	3	3	1	1	78	8	2	0	0	0	0	1	0	0	0	0	0	0	1	240.0	1.920833333	1155.0
7808801	1	118	4312	15	3	1	1	17	3	14	2	3	3	2	2	245	5	3	4	2	2	0	0	0	0	0	0	0	1	0	2077.0	2.556571978	17510.0
6522276	1	120	153	5	1	1	1	15	15	0	9	2	2	1	1	48	7	2	9	5	4	0	0	0	0	0	0	0	1	1	1020.0	1.966666666	3510.0
8239662	1	111	8551	7	1	0	0	18	3	15	0	1	0	1	1	143	6	3	0	0	0	0	0	0	0	0	0	1	0	0	37499.0	2.730872823	252855.0
6526496	1	130	147	4	1	0	0	14	14	0	0	3	3	1	1	44	4	3	2	2	1	0	0	0	0	0	0	1	0	0	12502.0	2.493521036	44937.0
6794462	3	104	141	3	1	0	0	5	5	0	19	4	4	2	1	31	16	2	3	0	1	0	0	1	0	0	0	0	0	0	818.0	3.205378973	4567.0
6973764	2	105	13733	1	1	0	0	4	2	2	2	3	0	1	1	304	37	2	4	0	1	0	1	0	0	0	0	0	0	1	735.0	2.1292517	4912.0
6768008	1	92	141	30	1	0	0	116	110	6	108	3	3	1	1	17	6	3	3	1	2	0	0	1	0	0	0	0	0	0	2376.0	4.470959595	14057.0
6727693	2	83	160	11	1	1	1	15	15	0	0	2	2	1	1	30	9	2	4	2	2	0	0	0	0	0	0	1	1	1	1624.5	2.206939911	7748.0
6866510	3	96	8095	9	1	0	0	11	4	7	0	2	0	1	1	83	8	4	4	2	2	0	0	0	0	0	0	1	0	1	7143.0	2.230942855	37448.5
7355492	2	106	17895	11	4	0	0	26	1	25	1	2	0	1	1	141	16	3	8	6	5	0	0	0	0	0	0	0	1	0	341.0	2.466879607	3169.0
7132940	1	122	5608	9	2	1	1	25	2	23	0	2	2	1	1	122	8	2	5	3	3	0	0	0	0	0	0	1	0	0	1448.0	2.276933701	6597.0
6844304	1	80	9730	6	5	1	1	20	2	18	8	2	2	1	1	83	20	4	33	31	19	0	0	1	0	0	0	0	0	0	316.0	3.458860759	3269.0
6375357	1	100	171	12	1	2	1	10	10	0	16	5	5	1	1	61	10	1	3	0	1	0	0	0	0	0	1	0	0	1	523.0	2.292543021	1574.0
7535797	1	82	8275	51	2	0	0	47	2	45	2	2	0	1	1	66	10	3	5	3	3	0	0	0	0	0	0	1	0	0	768.0	2.272135416	5977.0
6740101	1	137	138	158	1	0	0	14	14	0	10	3	3	1	1	46	7	5	24	11	5	1	0	0	0	0	0	0	0	0	2968.0	2.539757412	17456.0
7362445	1	128	10445	9	1	0	0	22	5	17	0	4	0	1	1	217	8	3	8	6	5	0	0	0	0	0	0	1	0	0	1334.0	2.48125937	10103.0
6826596	1	179	165	16	1	0	0	11	11	0	0	1	1	1	1	78	4	5	0	0	0	0	0	0	0	0	0	1	0	1	14159.0	2.464157073	59096.0
6918913	1	140	6491	4	1	0	0	17	8	9	0	1	0	1	1	128	10	3	2	0	1	1	0	0	0	0	0	0	0	1	2385.0	2.518238993	19841.0
6477416	1	177	139	15	1	0	0	33	33	0	0	2	2	1	1	38	9	2	1	0	1	1	0	0	0	0	0	0	0	1	784.0	2.510204081	2260.0
6760756	1	284	151	4	1	0	0	58	58	0	0	5	5	2	1	72	4	4	8	8	5	0	0	0	0	0	0	1	0	1	14159.0	2.464157073	59096.0
6878343	1	211	13450	15	1	0	0	12	4	8	7	3	0	1	1	155	10	4	14	12	7	0	1	0	0	0	0	0	0	1	139.0	2.98561151	823.0
7350412	1	158	2347	2	1	0	0	1	1	0	0	1	0	1	0	140	15	1	0	0	0	0	0	0	0	0	0	1	0	0	451.0	2.392461197	4107.0
6774975	3	119	172	11	1	1	1	7	7	0	3	1	1	1	1	66	8	3	3	1	2	0	0	0	0	0	0	1	0	1	1610.0	2.654037267	6311.0
6686388	5	129	141	31	1	0	0	14	11	3	24	2	2	1	1	26	12	3	0	0	0	1	0	1	0	0	0	1	0	1	3747.3333	3.13834795	21598.3333
6705474	1	76	170	7	1	0	0	10	10	0	0	1	1	1	1	28	13	1	14	14	12	1	0	0	0	0	0	0	0	1	316.0	1.610759493	1824.0
8298221	1	132	6896	48	4	0	0	8	5	3	12	2	0	1	1	87	15	5	2	0	1	1	0	0	0	0	0	0	0	0	6875.0	2.772218181	48134.0
6673328	1	151	137	90	1	0	0	84	45	39	0	3	3	1	1	27	15	4	14	12	9	0	0	1	0	0	0	0	0	1	422.0	3.052132701	2112.0
6851859	2	57	7691	6	2	1	1	12	4	8	0	5	5	1	2	49	6	2	5	3	3	0	1	0	0	0	1	0	0	0	440.0	2.2494552	3146.0
6606909	1	69	151	17	1	0	0	40	39	1	1	2	2	1	1	45	6	2	8	6	5	0	0	0	0	0	0	1	0	1	3695.0	2.683355886	13245.0
6918172	1	119	13756	9	2	0	0	22	2	20	3	1	0	1	1	135	14	4	2	0	1	0	0	0	0	0	0	0	1	1	10038.0	2.722056186	60713.0
6422309	1	98	171	28	1	1	1	21	21	0	1	1	1	1	1	53	13	3	10	8	5	0	1	0	0	0	0	0	0	0	148.0	2.736486486	408.0
6858312	4	47	14029	18	2	1	1	19	2	17	0	6	6	1	2	37	7	4	19	17	10	0	1	1	0	0	0	0	0	1	1177.5	2.884082888	9104.0
6876860	1	54	3064	29	2	1	1	11	1	10	0	3	3	1	1	117	6	5	7	7	4	0	0	0	0	0	0	0	1	1	1473.0	2.334691106	7824.0
8054870	1	118	8275	4	1	1	1	24	2	22	0	2	2	1	1	120	5	3	5	3	4	0	0	0	0	0	0	0	1	0	5726.0	2.571253929	42413.0
6742134	1	117	144	40	1	0	0	16	16	0	0	3	3	1	1	40	5	4	0	0	0	0	0	0	0	0	1	0	0	1	4.0	2.5	6.0
8432661	1	84	17571	6	2	1	1	7	1	6	2	2	2	1	1	145	7	2	4	2	2	0	0	0	0	0	0	0	1	0	458.0	3.030567685	4792.0
6746019	2	110	152	5	1	1	1	19	19	0	0	2	2	1	1	41	13	2	12	12	8	0	0	0	0	0	1	0	0	1	294.0	2.392211845	1543.5
6616958	2	119	174	45	1	0	0	6	6	0	0	1	1	1	1	65	24	10	9	4	5	1	0	0	0	0	0	0	0	1	267.5	2.619654735	1214.5
6791007	4	21	157	3	1	3	1	9	9	0	0	6	6	3	2	23	8	4	17	17	9	1	0	1	0	0	0	0	0	1	1381.5	2.813866187	7986.0
6693493	1	176	134	3	1	1	1	7	7	0	7	3	3	1	1	78	4	2	8	2	2	0	0	0	0	0	0	0	1	0	582.0	2.001718213	2507.0
8462354	2	100	14962	3	1	0	0	29	3	26	0	1	0	1	1	210	16	3	2	0	1	0	0	0	0	0	0	1	0	0	3260.0	2.650990111	35332.5
6739930	1	201	157	22	1	1	1	17	17	0	0	3	3	1	1	48	7	3	3	1	2	0	0	0	0	0	0	0	1	1	1968.0	2.62957317	8398.0
6694452	1	110	167	34	1	1	1	12	12	0	0	1	1	1	1	80	8	4	10	10	5	0	0	0	0	0	0	1	0	1	14159.0	2.464157073	59096.0
6449617	1	161	143	10	1	0	0	15	15	0	0	5	5	1	1	155	5	3	2	0	1	0	0	0	0	0	0	1	0	1	11322.0	2.466172054	32435.0
7663058	1	58	4789	12	2	1	1	2	1	1	7	1	1	1	1	59	11	4	9	3	3	0	0	0	0	0	0	0	1	0	579.0	2.848013816	4362.0
6854679	1	139	9070	1	1	1	1	7	2	5	0	1	1	1	1	64	14	2	3	1	2	0	0	0	0	0	0	1	0	0	2582.0	2.63361735	16642.0
7712516	1	175	15703	1	1	1	1	18	2	16	0	1	1	1	1	193	33	3	15	13	10	0	1	0	0	0	0	0	0	0	69.0	2.724637681	695.0
6505812	1	143	146	21	1	0	0	20	20	0	0	1	1	1	1	60	20	2	10	10	5	0	0	0	0	0	1	0	0	1	768.0	2.069010416	3348.0
6560275	2	133	159	6	1	1	1	6	6	0	1	2	2	1	1	117	8	1	6	3	3	0	0	0	0	0	0	0	1	1	2624.5	2.347906102	9284.0
7016749	1	103	11944	6	2	4	1	25	3	22	0	16	16	1	1	145	5	3	4	2	2	0	0	0	0	0	0	1	0	0	19747.0	2.584240644	92881.0
6900977	1	141	14712	11	2	1	1	20	4	16	0	4	4	1	1	86	6	1	10	8	5	0	0	0	0	0	0	0	1	1	331.0	2.963746223	1943.0
6437541	1	49	154	3	1	1	1	12	12	0	0	1	1	1	1	87	5	1	9	7	6	0	0	0	0	0	0	0	1	1	398.0	2.065326633	1187.0
6822026	3	99	130	3	1	1	1	7	6	1	0	4	4	1	1	41	8	1	0	0	0	0	0	1	0	0	0	0	0	1	798.0	3.010025062	4414.0
7446967	1	168	47486	12	2	1	1	14	2	12	0	5	4	2	1	198	6	3	3	1	2	0	0	0	0	0	0	1	0	0	2956.0	2.646481732	26163.0
7138415	6	158	38522	91	6	1	1	15	1	14	1	3	3	1	1	615	7	4	24	22	20	1	0	1	0	0	0	0	0	0	4376.0	4.12746248	32100.0
6496794	1	134	153	15	1	0	0	19	19	0	0	5	5	1	1	55	7	3	0	0	0	0	0	0	0	0	0	1	0	1	499.0	2.208416833	1455.0
6722626	1	170	171	6	1	0	0	21	21	0	1	1	1	1	1	42	9	3	2	0	1	0	0	0	0	0	1	0	0	1	785.0	2.045859872	4133.0
8415899	1	57	5396	7	2	0	0	11	3	8	1	2	2	1	1	87	11	5	9	7	6	0	0	0	0	0	0	0	1	0	1807.0	2.582733812	15183.0
6948522	4	122	8439	77	4	0	0	17	2	15	2	7	0	1	1	145	13	2	24	22	11	1	1	0	0	0	1	0	0	1	1050.5	3.529819019	8352.75
6373248	1	135	145	3	1	0	0	30	30	0	0	5	5	1	1	39	6	2	7	5	3	0	0	0	0	0	0	1	0	1	538.0	2.414498141	1471.0
6815450	1	60	152	3	1	0	0	21	21	0	6	3	3	1	1	30	7	2	0	0	0	1	0	0	0	0	0	0	0	0	5522.0	3.546903295	34388.0
7368187	1	49	13125	14	3	2	1	3	1	2	17	3	3	1	1	70	9	4	16	12	5	0	0	0	0	0	0	1	0	0	2956.0	2.646481732	26163.0
6963286	1	12	6027	27	1	0	0	22	2	20	0	2	0	1	1	405	8	3	3	0	1	0	0	0	0	0	0	1	0	1	881.0	2.244040862	5149.0
6908585	2	101	9906	52	6	0	0	25	3	22	30	4	0	1	1	145	18	2	8	4	4	0	1	0	0	0	0	0	0	0	844.0	2.430094786	7028.0
7259089	1	121	30872	14	2	1	1	12	3	9	0	1	1	1	1	170	5	3	7	5	4	0	0	0	0	0	0	0	1	0	10499.0	2.786360605	81827.0
6761349	2	122	155	6	1	0	0	10	10	0	1	1	1	1	0	51	53	1	2	0	1	0	1	0	0	0	0	0	0	0	361.0	1.520775623	2188.0
6712154	1	22	148	576	1	0	0	40	40	0	27	2	2	1	1	71	17	2	10	8	4	0	0	0	0	1	0	0	0	1	1008.0	2.652777777	4935.0
6790440	5	64	143	8	1	0	0	9	9	0	3	3	3	2	1	31	6	2	21	13	10	1	0	0	0	0	0	0	0	1	5522.0	3.546903295	34388.0
8267541	3	135	13965	17	3	1	1	12	2	10	1	4	4	1	2	75	8	5	5	3	4	0	0	0	0	0	1	0	0	0	634.3333	2.081382315	5227.3333
7866768	1	79	3086	24	5	1	1	5	1	4	10	1	1	1	0	243	36	5	21	18	13	1	0	0	0	0	0	0	0	0	687.0	2.112081513	6012.0
6347952	1	149	179	8	1	1	1	8	8	0	0	2	2	1	1	49	8	1	5	5	3	0	0	0	0	0	0	0	1	0	2348.0	1.976575809	7478.0
6879804	2	37	5824	10	2	1	1	16	3	13	0	1	1	1	1	98	9	2	4	2	2	0	0	0	0	0	0	1	0	1	1183.0	3.077768385	8104.0
6954744	3	144	7396	9	2	0	0	72	4	68	0	2	2	1	1	126	7	4	9	7	6	0	0	0	0	0	0	1	0	0	7037.5	2.386239281	36668.0
7649221	1	129	16780	6	1	1	1	17	3	14	0	2	2	1	1	182	6	2	7	1	2	0	0	0	0	0	0	0	1	0	15600.0	2.821410256	119110.0
6546267	1	95	156	16	1	1	1	18	18	0	0	6	6	1	1	51	11	2	1	1	1	1	0	0	0	0	0	0	0	1	3933.0	2.489956775	14488.0
8420410	1	42	7402	7	2	0	0	24	5	19	8	6	0	1	1	89	10	3	5	3	3	0	0	0	0	0	0	0	1	0	17180.0	2.999417927	166908.0
6449725	1	89	155	4	1	0	0	25	25	0	23	2	2	1	1	59	6	2	3	0	1	0	0	0	0	0	0	1	0	0	11322.0	2.466172054	32435.0
6888499	1	108	12385	11	1	0	0	29	3	26	2	4	0	1	1	70	4	2	8	5	4	0	0	0	0	0	0	0	1	1	884.0	2.36877828	4839.0
6797011	4	79	151	6	1	0	0	14	14	0	8	1	1	1	0	57	24	2	2	0	1	0	0	1	1	0	0	0	0	1	247.5	3.597402597	1566.5
6439113	2	19	167	12	1	1	1	6	6	0	0	4	4	2	1	92	6	2	9	9	4	0	1	0	0	0	0	0	0	1	97.0	1.989690721	334.0
7810654	1	126	3578	10	1	0	0	7	1	6	0	1	1	1	0	239	21	1	0	0	0	1	0	0	0	0	0	0	0	0	310.0	1.967741935	3298.0
7471929	1	143	24019	14	3	1	1	13	4	9	4	2	2	1	1	125	4	4	3	1	2	0	0	0	0	0	0	0	1	0	1942.0	2.446446961	16027.0
7252367	1	58	8627	81	7	2	1	14	1	13	0	1	1	1	1	54	16	1	36	0	1	0	1	0	0	0	0	0	0	0	1910.0	2.434031413	15508.0
8143864	1	147	3256	8	1	1	1	9	2	7	0	1	1	1	1	170	5	3	4	2	2	0	0	0	0	0	0	0	1	0	1245.0	2.444176706	7076.0
6441854	1	149	165	13	1	0	0	21	21	0	8	5	5	1	1	76	7	6	10	5	3	0	0	0	0	0	0	0	1	1	2591.0	2.290621381	7990.0
6971170	1	137	6386	4	1	0	0	9	1	8	1	4	4	1	1	178	14	4	2	0	1	0	1	0	0	0	0	0	0	1	374.0	2.387700534	2665.0
7469356	3	75	7425	9	1	0	0	36	4	32	1	1	0	1	1	165	8	4	2	0	1	0	0	0	0	0	0	1	0	0	19975.0	2.677947434	130740.0
6626841	2	166	140	8	1	0	0	24	24	0	0	1	1	1	0	52	7	4	7	2	3	1	0	0	0	0	0	0	0	0	2391.0	2.425190402	8798.5
6624610	1	125	154	3	1	1	1	6	6	0	0	2	2	1	1	68	6	2	6	6	5	0	0	0	0	0	0	0	1	0	374.0	2.160427807	1561.0
7691347	1	122	17214	29	6	0	0	13	3	10	0	6	0	1	1	120	16	3	8	2	3	0	0	1	0	0	0	0	0	0	152.0	2.907894736	1118.0
6492673	1	43	155	15	1	0	0	7	6	1	75	2	2	1	1	31	9	2	4	0	1	0	0	0	0	0	0	0	1	0	10435.0	2.568950646	28669.0
7318408	2	145	19265	9	2	1	1	4	2	2	0	4	4	1	2	149	7	2	6	4	4	0	1	0	0	0	1	0	0	0	270.0	2.32027027	2467.5
6379840	4	128	147	4	1	2	1	6	6	0	0	2	2	1	1	54	11	3	9	7	4	0	0	0	0	0	0	0	1	0	1186.0	2.986509274	3190.0
6440929	3	28	155	77	1	0	0	17	15	2	0	8	8	2	1	42	6	1	2	0	1	1	0	0	0	0	0	0	0	1	7737.0	3.317952694	21664.0
6931346	1	103	7364	22	1	0	0	11	1	10	8	2	0	1	1	100	8	2	4	0	1	0	0	0	0	0	0	1	0	0	1912.0	2.340481171	10852.0
6991474	1	88	2629	8	1	0	0	5	1	4	0	1	1	1	0	258	9	1	0	0	0	0	0	0	0	0	0	0	1	1	2667.0	2.082114735	16656.0
6622122	2	96	149	5	1	1	1	16	16	0	0	7	7	1	1	100	4	4	3	3	2	0	0	0	0	0	0	1	0	1	6450.5	2.48234949	23395.5
6889795	1	118	9563	8	2	1	1	30	1	29	0	5	5	1	1	181	3	2	6	4	3	0	1	0	0	0	0	0	0	0	691.0	2.366136034	4176.0
7443505	6	111	11157	12	3	2	1	6	2	4	1	2	2	1	1	222	12	2	4	2	2	0	0	0	0	0	0	1	0	0	2414.5	2.630739014	19739.0
8366753	1	88	27642	450	9	0	0	30	10	20	10	1	0	1	0	260	15	7	6	2	2	1	0	0	0	0	0	0	0	0	7939.0	2.772389469	56073.0
7085907	1	186	5016	18	3	0	0	17	4	13	0	5	0	1	1	293	8	2	2	0	1	0	0	0	0	0	0	1	0	0	19747.0	2.584240644	92881.0
6815361	1	66	141	6	1	1	1	5	5	0	2	2	2	1	1	41	4	3	0	0	0	0	0	0	0	0	0	0	1	1	11190.0	2.675067024	50675.0
6429032	1	45	143	5	1	1	1	21	17	4	0	3	3	1	1	44	5	3	3	1	2	0	0	0	0	0	0	0	1	1	10435.0	2.568950646	28669.0
6713696	1	122	172	7	1	0	0	49	49	0	0	4	4	1	1	30	28	1	6	6	4	0	0	0	0	0	0	0	1	1	922.0	2.292841648	4264.0
6636116	1	139	149	8	1	0	0	18	18	0	0	1	1	1	1	129	8	2	2	0	1	0	0	0	0	0	0	0	1	1	548.0	1.864963503	1925.0
7762021	1	115	6467	35	2	1	1	2	2	0	2	4	4	1	2	240	16	6	9	7	5	0	1	0	0	0	0	0	0	0	403.0	2.367245657	3931.0
6756190	3	128	150	7	1	1	1	12	8	4	0	1	1	1	1	63	18	1	3	1	2	0	0	0	0	0	0	1	0	0	586.0	2.817406143	3482.0
6733748	3	66	139	7	1	1	0	19	18	1	12	1	1	1	1	28	5	3	10	8	8	1	0	0	0	0	0	0	0	0	2166.3333	3.002148426	13844.6667
6561505	1	127	186	12	1	1	1	8	8	0	3	2	2	1	1	59	8	2	5	3	3	0	1	0	0	0	0	0	0	0	1039.0	2.180943214	4027.0
7067067	1	201	16332	77	7	2	1	6	1	5	0	1	1	1	1	411	15	3	44	11	7	0	0	0	0	0	0	1	0	0	392.0	2.364795918	2291.0
6477514	1	180	154	67	1	0	0	12	12	0	0	3	3	1	1	94	14	3	1	0	1	0	0	0	0	0	0	1	0	0	35.0	2.285714285	106.0
6994837	4	147	11620	24	5	0	0	32	2	30	12	3	3	1	1	148	18	3	20	16	9	0	1	1	0	0	0	0	0	1	454.0	2.973143034	3404.5
6489071	2	38	145	6	1	11	1	18	4	14	11	3	3	1	1	41	7	1	14	12	3	0	0	0	0	0	0	1	0	0	1347.0	2.97104677	4257.0
6560412	1	124	147	4	1	1	1	12	12	0	0	1	1	1	1	75	5	1	4	2	2	0	0	0	0	0	0	1	0	1	1267.0	2.059194948	4884.0
6762690	3	139	160	6	1	1	1	16	16	0	0	2	2	1	1	83	10	5	13	13	9	0	0	0	0	0	0	1	1	1	1014.5	2.388250115	4447.0
6872097	1	77	5674	24	3	0	0	14	2	12	0	2	0	1	1	102	12	1	29	21	11	0	0	0	0	0	0	0	1	1	2083.0	2.086413826	13989.0
7926816	1	219	8501	15	2	1	1	2	2	0	2	2	2	1	1	157	12	5	6	4	4	0	0	0	0	0	1	0	0	0	234.0	2.457264957	2656.0
6791027	1	63	171	8	1	1	1	13	0	13	0	4	4	1	1	0	7	4	16	16	11	0	0	0	0	0	0	1	0	0	4085.0	2.488616891	16929.0
6838420	1	89	5655	14	2	0	0	13	1	12	9	1	0	1	1	97	11	2	13	11	11	1	0	0	0	0	0	0	0	0	4818.0	3.637401411	39206.0
6612622	1	106	163	25	1	0	0	24	24	0	9	2	2	1	1	91	8	3	19	17	9	0	0	0	0	0	1	0	0	1	796.0	1.97361809	3344.0
6523635	1	246	176	14	1	0	0	4	4	0	0	2	2	1	1	195	28	3	2	2	1	0	1	0	0	0	0	0	0	1	630.0	2.503174603	2249.0
7316783	3	74	7680	8	2	1	1	22	4	18	0	2	2	1	1	167	16	4	6	2	2	0	0	1	0	0	0	0	1	0	5228.5	2.973927631	47188.5
8044410	4	56	9568	4	2	1	1	8	1	7	10	3	3	1	1	115	12	2	3	1	2	0	0	0	0	0	0	0	1	0	15722.0	2.889517873	134832.0
7659294	3	59	38687	1	1	0	0	11	2	9	11	2	0	1	1	198	6	4	12	10	7	1	0	1	0	0	0	0	0	0	6016.5	4.514406858	50847.5
6575447	1	61	171	10	1	3	1	29	29	0	0	7	7	1	1	106	19	2	7	5	3	0	1	0	0	0	0	0	0	1	29.0	2.586206896	107.0
6356476	1	146	149	7	1	1	1	22	22	0	0	1	1	1	1	74	4	2	8	8	3	0	0	0	0	0	0	1	0	0	2226.0	2.249326145	6661.0
6874704	1	147	5308	7	4	1	1	6	1	5	1	9	9	1	1	189	12	3	11	9	6	0	0	0	0	0	1	0	0	0	688.0	2.447674418	4268.0
6715643	3	77	150	15	1	0	0	16	16	0	0	1	1	1	0	60	23	3	0	0	0	0	1	0	0	0	0	0	0	0	847.0	1.94272553	5451.5
7817548	1	205	8348	29	2	1	1	12	2	10	2	1	1	1	1	257	8	4	8	2	2	0	0	0	0	0	0	0	1	0	2728.0	2.671554252	16306.0
6383953	1	237	173	10	1	1	1	9	9	0	6	1	1	1	1	44	5	1	5	3	3	0	0	0	0	0	0	0	1	1	10435.0	2.568950646	28669.0
6956601	1	158	8862	5	1	0	0	17	5	12	6	3	0	1	1	116	4	3	11	7	4	0	0	0	0	0	0	0	1	1	2623.0	2.162790697	16344.0
6374691	2	126	160	7	1	1	1	10	10	0	0	3	3	1	1	45	10	4	4	4	1	0	1	0	0	0	1	0	0	0	566.0	1.967710985	1728.0
6608679	1	99	134	9	1	0	0	20	20	0	0	2	2	2	1	33	7	4	2	0	1	0	0	0	0	0	0	1	0	1	505.0	2.364356435	1645.0
6483414	1	87	154	5	1	1	1	16	16	0	2	3	3	1	1	54	7	2	7	4	3	0	0	0	0	0	0	0	1	1	472.0	2.69279661	1294.0
7104940	2	110	5831	17	3	1	1	10	2	8	2	1	1	1	1	130	16	4	12	10	7	0	1	0	0	0	0	0	0	0	176.0	2.038928094	1272.5
6569925	1	84	143	23	1	0	0	6	6	0	18	5	5	1	1	37	14	1	22	19	11	0	0	1	0	0	0	0	0	1	1138.0	3.055360281	4472.0
7893517	1	147	19882	5	2	1	1	13	1	12	7	1	1	1	1	208	5	3	3	1	2	0	0	0	0	0	0	0	1	0	15722.0	2.889517873	134832.0
6957091	1	59	8339	12	1	2	1	17	3	14	0	3	3	1	1	111	8	6	22	22	12	0	0	0	0	0	0	0	1	1	2658.0	2.272009029	15180.0
7855545	1	148	6374	8	1	0	0	14	1	13	6	3	0	1	1	232	6	4	6	4	4	0	0	0	0	0	0	1	0	0	3003.0	2.545454545	23286.0
6848507	1	148	7999	1	1	0	0	45	6	39	3	2	0	1	1	185	2	2	2	0	1	0	0	0	0	1	0	0	0	0	879.0	2.530147895	5814.0
6957935	1	132	7486	9	3	1	1	11	1	10	2	6	6	1	1	422	9	4	8	6	4	0	1	0	0	0	0	0	0	0	112.0	2.107142857	713.0
6456554	1	103	153	5	1	0	0	11	11	0	0	1	1	1	1	43	8	2	0	0	0	0	0	0	0	0	0	1	0	1	2226.0	2.249326145	6661.0
6716416	2	166	137	50	1	0	0	13	13	0	2	2	2	1	1	40	6	2	244	95	14	1	0	0	0	0	0	0	0	1	5522.0	3.546903295	34388.0
6622294	1	154	152	28	1	0	0	22	22	0	33	2	2	1	1	77	4	2	4	0	1	0	0	0	0	0	0	1	0	1	12502.0	2.493521036	44937.0
6436835	1	76	157	13	1	1	1	2	1	1	0	2	2	1	1	54	4	2	10	9	7	0	0	0	0	0	0	0	1	1	10435.0	2.568950646	28669.0
6541738	2	136	148	9	1	0	0	6	6	0	0	1	1	1	0	109	29	1	0	0	0	1	0	0	0	0	0	0	0	0	363.0	1.669421487	1467.0
7320027	1	19	9672	43	3	0	0	5	1	4	0	2	0	1	1	278	7	2	1	0	1	0	0	0	0	0	0	1	0	0	19975.0	2.677947434	130740.0
6585010	4	128	156	8	1	2	1	17	17	0	9	5	5	1	1	101	14	3	8	6	4	0	1	0	0	0	0	0	0	1	824.0	2.084951456	3328.0
6768029	1	120	159	3	1	4	1	31	31	0	0	4	4	1	1	30	18	2	13	13	8	0	0	1	0	0	0	0	0	1	1524.0	3.650918635	9642.0
6911557	1	87	9546	6	4	2	0	22	3	19	3	4	4	1	1	119	9	3	15	11	9	0	0	1	0	0	0	0	0	0	1263.0	3.52810768	10905.0
7724594	2	87	6309	15	2	1	1	6	2	4	6	3	3	1	1	223	11	2	6	3	3	0	0	0	0	0	0	1	0	0	3352.0	2.358890214	27613.0
6665601	2	224	152	27	1	0	0	24	24	0	0	1	1	1	1	72	10	5	0	0	0	0	0	0	0	0	0	1	0	1	12502.0	2.493521036	44937.0
6918724	1	183	4887	14	3	0	0	2	1	1	18	1	1	1	1	397	40	3	6	3	3	0	0	0	0	0	1	0	0	0	309.0	1.747572815	2361.0
6931464	1	92	7014	7	1	0	0	23	3	20	0	1	0	1	1	72	3	4	0	0	0	0	0	0	0	0	0	1	0	1	14038.0	2.502208291	73134.0
7373663	5	78	7664	8	2	0	0	11	2	9	3	1	1	1	1	223	7	5	7	5	3	0	0	0	0	0	0	1	0	0	10714.5	2.532233689	70019.0
7166642	2	110	10727	8	3	2	1	10	2	8	0	10	10	2	1	61	11	7	14	14	9	1	0	0	0	0	0	0	0	0	5609.0	3.827063647	50870.0
6342597	3	4	133	16	1	1	1	24	2	22	0	4	4	1	1	6	8	1	20	20	8	0	0	1	0	0	0	0	0	1	3212.0	4.250311332	8867.0
6689079	1	53	160	66	1	0	0	39	39	0	14	2	2	1	1	45	9	2	0	0	0	1	0	0	0	0	0	0	0	1	1870.0	2.419251336	10113.0
6878537	1	71	4499	6	3	1	1	3	1	2	20	2	2	1	1	18	10	3	12	6	4	0	0	1	0	0	0	0	0	0	899.0	3.417130144	7061.0
7449510	1	98	21034	13	4	0	0	10	1	9	0	8	8	1	1	78	9	6	13	11	7	0	0	1	0	0	0	0	0	0	449.0	3.093541202	6567.0
7477479	2	126	5524	8	1	0	0	4	2	2	8	2	0	1	1	360	8	5	2	0	1	0	0	0	0	0	0	1	0	0	2811.0	2.617929562	28974.0
6612729	1	57	158	66	1	0	0	52	52	0	0	1	1	1	1	44	14	3	22	22	11	0	0	0	0	0	1	0	0	1	119.0	1.546218487	396.0
6618117	2	124	149	3	1	2	1	8	8	0	0	1	1	1	1	53	6	2	70	9	7	0	0	0	0	0	0	1	1	1	2004.5	2.182405643	7808.0
7013980	2	72	5687	18	3	0	0	29	8	21	1	2	1	2	1	96	18	3	11	9	6	0	0	0	0	1	0	0	0	1	1233.0	2.510137875	7047.0
6607661	1	194	164	10	1	1	1	21	21	0	9	1	1	1	1	51	25	2	17	15	8	0	1	0	0	0	0	0	0	1	1801.0	2.559133814	7258.0
6738585	1	148	148	9	1	1	1	28	28	0	4	2	2	1	1	52	8	2	5	3	3	0	0	0	0	0	0	1	0	0	1369.0	3.007304601	6921.0
6526132	2	151	154	12	1	1	1	27	27	0	1	1	1	1	1	42	4	1	4	2	2	0	0	0	0	0	0	0	1	0	1573.0	2.373172282	5752.0
6687801	1	203	181	5	1	0	0	39	39	0	0	1	1	1	1	32	6	2	0	0	0	0	0	0	0	0	0	1	0	1	14159.0	2.464157073	59096.0
6688904	1	65	165	6	1	1	1	9	0	9	0	3	3	1	1	0	7	3	0	0	0	0	1	0	0	0	0	0	0	1	279.0	2.344086021	1970.0
6717079	1	141	141	7	1	0	0	18	18	0	5	1	1	1	1	33	21	2	2	0	1	0	0	0	0	0	0	0	1	1	922.0	2.292841648	4264.0
6698158	2	79	175	16	1	1	1	23	4	19	3	1	1	1	1	45	17	3	11	9	6	0	1	0	0	0	0	0	0	0	849.0	2.088339222	4177.0
7505778	1	140	8013	13	2	1	1	10	2	8	3	7	7	1	1	245	5	5	10	8	5	0	0	0	0	0	0	0	1	0	4060.0	2.482512315	31560.0
6538830	3	181	166	5	1	0	0	16	16	0	32	3	3	1	1	24	10	1	5	0	1	0	0	0	0	0	0	1	0	0	1965.6667	2.373967868	6998.3333
6511929	2	58	140	1	1	0	0	6	6	0	0	2	2	1	1	24	2	3	2	1	2	0	1	0	1	0	0	0	0	1	576.5	2.409938323	2342.5
7287929	2	172	4207	10	1	0	0	11	3	8	0	2	0	1	1	286	13	2	0	0	0	0	0	0	0	1	0	0	0	0	70.0	2.0	599.0
6830705	5	53	149	23	1	0	0	13	13	0	0	2	2	1	1	66	17	5	0	0	0	0	0	1	0	0	0	0	0	0	1171.0	3.428148804	7104.5
6673721	1	123	156	50	1	0	0	14	14	0	0	2	2	1	1	59	9	3	2	0	1	0	0	0	0	0	0	0	1	1	11190.0	2.675067024	50675.0
7390922	1	80	6541	43	1	0	0	30	4	26	2	3	0	1	1	26	16	4	8	6	4	0	0	1	0	0	0	0	0	0	1596.0	3.652882205	15648.0
6768606	1	80	170	22	1	0	0	25	22	3	0	1	1	1	1	40	4	4	2	0	1	0	0	0	0	0	0	1	0	1	3186.0	2.758003766	14060.0
6570562	2	120	155	10	1	0	0	16	16	0	0	1	1	1	1	82	10	3	0	0	0	0	0	0	0	0	0	1	0	0	6564.0	2.420083202	23633.0
6425754	1	167	184	7	1	1	1	16	12	4	0	1	1	1	1	29	12	2	14	14	7	0	0	0	0	0	1	0	0	1	125.0	2.008	484.0
6382764	1	95	156	38	1	1	1	29	29	0	0	1	1	1	1	59	12	7	10	10	5	0	1	0	0	0	0	0	0	1	2184.0	2.76007326	6082.0
6564807	1	139	151	8	1	0	0	20	20	0	0	3	3	1	1	50	5	3	4	0	1	1	0	0	0	0	0	0	0	1	3933.0	2.489956775	14488.0
6703551	1	202	163	5	1	1	1	26	18	8	0	2	2	1	1	53	7	2	2	0	1	0	0	0	0	0	0	1	0	1	100.0	2.22	585.0
7055758	1	33	19438	25	4	1	1	13	2	11	187	3	3	1	1	60	15	5	22	18	7	0	0	0	0	0	0	1	0	0	3770.0	2.404774535	17687.0
6708263	1	115	165	3	1	1	1	7	7	0	0	1	1	1	1	67	8	2	6	3	2	0	0	0	0	0	0	1	0	1	14159.0	2.464157073	59096.0
6643186	2	148	155	72	1	0	0	34	34	0	4	2	2	1	1	84	5	2	0	0	0	0	0	0	0	0	0	1	0	1	2256.0	2.19503546	8917.0
6967283	1	68	16245	66	1	0	0	71	14	57	10	4	0	1	1	256	9	4	33	23	9	0	0	0	0	0	0	0	1	1	270.0	2.048148148	1618.0
7355093	3	156	27792	6	3	2	1	2	1	1	0	1	1	1	1	57	10	4	10	8	6	1	0	0	0	0	0	0	0	0	510.0	1.952941176	5828.0
6726542	1	165	167	17	1	2	1	8	8	0	0	3	3	1	1	34	36	2	10	10	6	0	1	0	0	0	0	0	0	0	686.0	2.307580174	3570.0
6465723	1	101	147	19	1	0	0	9	9	0	0	1	1	1	0	39	15	2	2	0	1	0	0	0	0	0	0	1	0	1	20.0	1.3	53.0
6905250	1	109	3260	2	2	0	0	20	2	18	0	3	0	1	1	96	18	2	8	6	4	0	0	0	0	0	1	0	0	1	388.0	2.24484536	2913.0
6563534	2	124	160	11	1	1	1	11	11	0	0	1	1	1	1	217	8	5	3	3	1	0	0	0	0	0	0	0	1	1	2742.0	2.305616338	10732.0
6601577	1	148	160	23	1	0	0	3	3	0	20	1	1	1	0	325	26	2	2	0	1	1	0	0	0	0	0	0	0	0	363.0	1.669421487	1467.0
7456482	1	104	8917	22	1	0	0	16	2	14	5	3	0	1	1	182	6	4	2	0	1	0	0	0	0	0	0	0	1	0	705.0	2.255319148	7318.0
8286438	1	56	7208	15	1	0	0	11	2	9	9	1	0	1	1	196	17	3	3	1	2	0	0	0	0	0	1	0	0	0	304.0	2.651315789	3865.0
6537472	1	97	151	13	1	2	1	18	18	0	12	1	1	1	1	31	9	2	2	0	1	0	1	0	0	0	0	0	0	0	1313.0	2.420411271	4956.0
6502375	2	123	166	4	1	1	1	7	7	0	0	1	1	1	1	81	18	2	9	7	5	0	1	0	0	0	0	0	0	1	824.0	2.084951456	3328.0
7339265	2	129	7172	9	2	1	1	8	2	6	2	2	2	1	1	265	5	3	4	2	3	0	0	0	0	0	0	0	1	0	10311.0	2.790321016	92138.0
6610985	1	81	153	4	1	0	0	17	17	0	0	4	4	1	1	24	3	2	2	0	1	0	0	0	0	0	0	1	0	0	151.0	2.490066225	591.0
7950302	1	75	9600	41	5	1	1	19	3	16	0	3	3	1	1	192	12	1	18	14	6	0	0	0	0	0	1	0	0	0	1075.0	2.57488372	10139.0
6419913	2	69	149	12	1	0	0	20	20	0	5	5	5	2	1	125	10	1	16	13	10	1	0	0	0	0	0	0	0	1	7737.0	3.317952694	21664.0
6812748	2	114	143	7	1	1	1	4	4	0	4	1	1	1	1	77	11	2	0	0	0	0	0	0	0	0	0	0	1	1	1181.0	2.122777307	6556.0
6439991	1	147	165	12	1	0	0	20	20	0	0	1	1	1	1	54	20	1	2	2	1	0	0	0	0	0	1	0	0	1	154.0	1.837662337	450.0
6642073	2	70	158	62	1	2	1	60	37	23	0	3	3	1	1	31	8	5	0	0	0	0	0	0	0	0	0	0	1	0	10816.0	2.633136094	39485.0
6875201	2	28	6556	15	3	1	1	20	3	17	0	3	3	1	1	220	24	5	15	15	11	1	1	0	0	0	0	0	0	1	685.5	1.905326584	5392.0
6651973	1	110	170	7	1	0	0	45	45	0	3	2	2	1	1	47	5	2	3	1	2	0	1	0	0	0	0	0	0	0	1039.0	2.180943214	4027.0
6812232	5	95	144	18	1	0	0	24	8	16	5	1	1	1	1	22	4	2	0	0	0	1	0	1	0	0	0	0	0	0	3949.0	4.008931445	24222.5
6846190	1	102	5287	11	2	1	1	18	3	15	2	3	3	1	1	80	8	3	7	5	4	0	0	0	0	0	0	0	1	0	2083.0	2.086413826	13989.0
7203567	1	81	2285	41	5	1	1	9	3	6	0	2	2	1	1	120	14	6	11	11	6	0	0	0	0	0	0	1	0	0	17884.0	2.602605681	110765.0
6402255	1	156	165	10	1	0	0	5	5	0	0	1	1	1	1	141	12	2	0	0	0	0	1	0	0	0	0	0	0	0	198.0	1.787878787	539.0
7087759	4	85	35309	38	2	0	0	15	2	13	15	4	0	1	1	347	7	2	35	30	22	1	0	1	0	0	0	0	0	0	4376.0	4.12746248	32100.0
8414343	1	68	4116	22	1	0	0	20	2	18	0	1	0	1	1	51	14	3	3	0	1	0	1	0	0	0	0	0	0	0	312.0	1.98076923	4249.0
6369315	1	113	185	8	1	1	1	6	6	0	0	4	4	1	1	123	11	2	8	8	5	0	0	0	0	0	0	0	1	1	10435.0	2.568950646	28669.0
7215847	1	149	4840	9	1	0	0	23	3	20	0	2	0	1	1	107	11	2	2	0	1	0	0	0	0	0	0	1	0	0	4044.0	2.59297725	29122.0
6519453	1	55	155	13	1	1	1	17	17	0	0	2	2	1	1	27	6	4	5	5	2	0	0	0	0	0	0	0	1	1	1238.0	2.242326332	4899.0
7926870	3	47	9999	43	4	0	0	20	3	17	0	3	0	1	1	314	8	4	3	1	2	0	1	0	0	0	0	0	0	0	830.0	2.460019291	9139.6667
6669295	2	179	150	8	1	0	0	9	8	1	0	1	1	1	1	69	17	2	2	0	1	1	1	0	0	0	0	0	0	1	446.5	1.998951448	1679.0
7881009	1	224	6980	13	1	1	1	5	1	4	12	1	1	1	1	314	5	3	2	0	1	0	0	0	0	0	0	1	0	0	3086.0	2.736228127	35062.0
6489706	1	81	164	15	1	0	0	60	56	4	2	6	6	2	1	34	9	4	2	0	1	0	0	0	0	0	0	0	1	0	10435.0	2.568950646	28669.0
6616943	1	107	141	2	1	0	0	8	8	0	21	1	1	1	1	26	6	2	19	15	10	1	0	0	0	0	0	0	0	1	7202.0	3.421688419	28866.0
6651655	2	111	162	28	1	0	0	29	28	1	0	4	4	1	1	40	8	4	1	1	1	1	0	0	0	0	0	0	0	1	1113.0	2.471502426	3767.5
7214260	2	107	19839	30	2	1	1	23	3	20	0	5	5	1	1	115	7	3	4	2	2	0	1	1	0	0	0	0	0	0	1124.0	2.786542334	9181.5
6797125	3	103	159	9	1	1	1	10	10	0	1	2	2	1	1	50	18	2	15	13	6	0	1	0	0	0	0	0	0	1	1575.0	2.452698412	8833.0
6714253	1	98	162	6	1	1	1	19	19	0	1	3	3	1	1	61	3	3	5	3	3	0	0	0	0	0	0	0	1	1	2989.0	2.241886918	13721.0
6789782	1	68	153	6	1	1	1	9	1	8	0	1	1	1	1	43	11	2	16	14	9	0	0	0	0	0	1	0	0	1	785.0	2.045859872	4133.0
7281332	2	64	14653	12	2	1	1	12	2	10	7	2	2	1	1	193	31	2	3	1	2	0	1	0	0	0	0	0	0	0	81.0	2.032413793	714.0
8220010	2	97	10343	7	2	1	1	6	4	2	13	6	6	1	2	165	6	4	3	1	2	0	0	0	0	0	0	1	0	0	2822.0	2.871367824	37884.0
6856656	1	107	9312	4	1	0	0	39	6	33	0	2	0	1	1	118	5	4	2	0	1	0	0	0	0	0	0	0	1	1	2983.0	2.48038887	14845.0
8001576	1	122	53483	13	2	1	1	11	7	4	3	7	7	1	1	376	10	9	3	1	2	0	0	0	0	0	0	0	1	0	6807.0	2.348611723	46213.0
7803917	1	35	13444	3	1	0	0	11	2	9	5	1	0	1	1	53	7	2	4	0	1	0	0	1	0	0	0	0	0	0	1808.0	3.459623893	16095.0
7390137	3	97	3597	7	1	0	0	2	2	0	0	1	0	1	0	279	30	1	1	0	1	1	1	0	0	0	0	0	0	0	115.5	1.762851374	1327.5
6607264	1	49	162	14	1	0	0	35	35	0	0	2	2	1	1	33	12	1	7	5	4	0	1	0	0	0	0	0	0	1	2008.0	2.629482071	8090.0
6362089	4	122	157	11	1	0	0	4	4	0	0	2	2	1	1	57	6	3	2	1	2	0	1	0	0	0	0	0	1	1	5722.5	2.693386214	15882.5
7396400	1	138	17265	4	2	3	1	8	1	7	0	3	3	1	1	203	9	4	4	2	2	0	0	1	0	0	0	0	0	0	365.0	3.131506849	3220.0
6798808	1	71	152	14	1	2	1	19	11	8	0	3	3	1	1	42	10	5	7	7	3	0	0	0	0	0	0	0	1	1	1139.0	2.58735733	4164.0
6866748	2	110	8172	10	2	0	0	30	1	29	4	3	2	3	1	139	22	3	3	1	2	0	0	1	1	0	0	0	0	1	183.0	2.914646465	1451.0
6419589	1	119	176	2	1	0	0	6	6	0	0	1	1	1	0	72	9	2	0	0	0	1	0	0	0	0	0	0	0	0	1150.0	1.719130434	3408.0
8288439	3	54	36488	7	2	0	0	3	3	0	31	3	0	1	1	76	12	8	5	2	2	1	0	0	0	0	0	0	0	0	5364.5	4.241343743	47281.0
8288997	1	44	26581	52	1	0	0	25	4	21	0	3	0	1	0	207	9	4	4	0	1	0	0	0	0	0	0	0	1	0	1245.0	2.444176706	7076.0
6399075	2	69	144	4	1	0	0	32	32	0	0	3	3	2	1	15	6	3	7	3	3	1	0	0	0	0	0	0	0	0	7737.0	3.317952694	21664.0
6731972	1	4	144	9	1	1	1	11	11	0	2	3	3	1	1	52	7	3	7	5	4	1	0	0	0	0	0	0	0	1	2968.0	2.539757412	17456.0
8266975	1	130	2528	10	1	1	1	16	2	14	0	2	2	1	2	132	4	3	3	1	2	0	0	0	0	0	1	0	0	0	1249.0	2.595676541	11388.0
6962727	1	114	16241	5	1	0	0	19	2	17	35	8	0	1	1	66	10	3	9	7	4	0	0	1	0	0	0	0	0	0	710.0	2.988732394	5870.0
6893103	1	131	12010	19	3	2	1	14	2	12	2	3	3	1	1	135	7	4	12	10	6	0	1	0	0	0	0	0	0	1	1695.0	2.575221238	11728.0
6534598	2	53	162	13	1	0	0	17	17	0	3	2	2	1	1	42	16	1	21	18	10	0	0	1	0	0	0	0	0	1	1138.0	3.055360281	4472.0
6476912	1	69	156	4	1	1	1	8	6	2	0	1	1	1	1	59	5	2	4	2	2	0	0	0	0	0	0	1	0	0	406.0	2.320197044	1140.0
6750833	3	82	153	13	1	2	1	18	18	0	0	1	1	1	1	62	4	3	16	12	6	0	0	0	0	0	0	1	0	1	2201.0	2.293502953	8446.0
6881440	4	203	5912	1	1	0	0	20	1	19	0	2	0	1	1	245	7	1	2	0	1	0	1	0	0	0	0	0	0	0	701.0	2.891583452	5864.0
6573536	1	67	172	6	1	0	0	23	23	0	0	1	1	1	1	28	1	1	19	8	7	0	0	0	0	0	0	0	1	1	10816.0	2.633136094	39485.0
6725596	1	99	136	35	1	0	0	23	23	0	1	1	1	1	1	43	13	2	2	0	1	1	0	0	0	0	0	0	0	0	562.0	1.658362989	3550.0
6677244	1	90	167	7	1	2	1	4	4	0	0	13	13	1	1	54	9	2	5	0	1	0	0	0	0	0	0	0	1	1	11190.0	2.675067024	50675.0
7245388	1	65	10014	5	1	1	1	16	2	14	1	4	4	1	1	92	5	4	14	12	7	0	0	0	0	0	0	1	0	0	1252.0	2.338658146	8769.0
6338509	1	213	169	3	1	0	0	22	2	20	0	2	2	1	1	241	7	2	0	0	0	0	0	0	0	1	0	0	0	0	199.0	1.633165829	546.0
7075369	1	141	14401	14	2	1	1	14	5	9	1	1	1	1	1	281	4	2	6	4	3	0	0	0	0	0	0	0	1	0	676.0	1.960059171	3654.0
6672718	1	44	159	10	1	0	0	7	7	0	6	1	1	1	1	33	13	1	8	6	5	0	1	0	0	0	0	0	0	1	1943.0	2.546577457	10033.0
6681550	1	188	158	43	1	0	0	29	29	0	0	1	1	1	1	42	33	1	6	4	4	0	1	0	0	0	0	0	0	0	849.0	2.088339222	4177.0
6723384	3	58	171	9	1	1	1	17	17	0	4	2	2	1	2	27	21	2	5	2	2	0	1	0	0	0	0	0	0	1	1001.0	2.869130869	5163.0
6984536	1	166	11022	54	5	4	1	51	3	48	67	8	8	1	3	213	20	4	3	0	1	0	0	0	0	0	0	0	1	0	10615.0	2.751483749	71328.0
6356375	3	109	139	16	1	0	0	24	24	0	0	1	1	1	1	88	9	4	1	0	1	0	0	0	0	0	0	0	1	1	2497.0	2.24349219	6954.0
6655294	1	170	157	14	1	0	0	15	15	0	0	1	1	1	0	37	9	2	2	0	1	0	0	0	0	0	1	0	0	0	235.0	2.217021276	837.0
6720536	1	62	167	16	1	1	1	12	12	0	2	1	1	1	1	40	12	1	12	10	6	0	0	0	0	0	0	0	1	1	1054.0	2.395635673	4906.0
6978863	1	240	17621	13	2	0	0	7	2	5	0	1	1	1	1	385	5	4	6	4	4	0	1	0	0	0	0	0	0	1	77.0	2.116883116	700.0
6904481	2	109	11237	11	3	0	0	21	2	19	0	3	0	1	1	285	7	4	0	0	0	0	0	0	0	0	0	1	0	0	14038.0	2.502208291	73134.0
7338198	2	127	13276	20	5	1	1	31	1	30	8	2	2	1	1	145	14	6	9	7	5	0	1	0	0	0	0	0	0	0	312.0	2.467948717	3045.0
6502223	1	126	160	3	1	0	0	18	18	0	0	2	2	1	1	50	0	2	3	1	2	0	0	0	0	0	0	1	0	0	11322.0	2.466172054	32435.0
6920469	1	147	10770	4	1	0	0	9	2	7	16	3	3	1	1	144	5	4	3	0	1	0	0	0	0	0	0	1	0	0	14038.0	2.502208291	73134.0
7975866	3	10	13208	14	1	0	0	12	2	10	4	2	0	1	0	260	42	1	4	0	1	0	1	0	0	0	0	0	0	0	1853.0	2.105234754	19336.0
6676967	1	136	144	287	1	0	0	27	27	0	0	2	2	1	1	58	21	6	11	0	1	1	0	0	0	0	0	0	0	1	5522.0	3.546903295	34388.0
6716442	1	39	150	13	1	1	1	11	8	3	9	4	4	2	1	22	10	4	13	11	8	1	0	0	0	0	0	0	0	1	917.0	3.259541984	6731.0
7297809	1	175	4958	8	2	1	1	7	1	6	0	2	2	1	1	219	21	4	18	16	11	0	0	1	0	0	0	0	0	0	1531.0	3.677988242	14052.0
6682494	2	262	156	9	1	0	0	34	34	0	0	2	2	1	1	57	10	4	0	0	0	1	0	0	0	0	0	0	0	1	400.0	1.758462151	1911.5
6615378	1	63	146	4	1	0	0	10	10	0	0	1	1	1	1	59	5	4	0	0	0	0	0	0	0	0	0	1	0	1	2003.0	2.287568647	6872.0
6731863	1	115	160	12	1	1	1	5	5	0	15	4	4	1	1	153	5	2	26	0	1	0	0	0	0	0	0	0	1	1	2989.0	2.241886918	13721.0
8202394	1	63	15975	21	3	2	1	13	5	8	1	3	3	1	1	120	15	10	8	6	4	0	0	0	0	0	0	0	1	0	14896.0	2.91595059	149728.0
7874008	3	78	13247	11	1	0	0	14	3	11	6	3	0	1	1	128	6	4	2	0	1	0	0	0	0	0	0	1	1	0	19075.5	2.549577046	130784.5
6474116	4	147	141	10	1	0	0	19	19	0	0	1	1	1	1	111	7	3	2	2	1	0	0	0	0	1	0	0	0	1	319.0	1.576802507	862.0
6821995	1	60	142	14	1	0	0	11	11	0	0	1	1	1	1	21	9	2	0	0	0	1	0	0	0	0	0	0	0	0	5522.0	3.546903295	34388.0
6552630	1	84	166	6	1	2	1	9	9	0	8	2	2	1	1	59	3	1	4	2	2	0	0	0	0	0	0	0	1	1	364.0	2.159340659	1364.0
6528606	1	229	145	9	1	1	1	43	43	0	6	2	2	1	1	34	9	2	17	15	11	0	0	1	0	0	0	0	0	1	1457.0	3.369938229	5701.0
6622943	1	71	165	34	1	0	0	19	9	10	28	7	7	3	1	48	16	2	21	17	13	0	1	0	0	0	0	0	0	1	522.0	1.986590038	2003.0
6449024	4	114	158	26	1	2	1	17	17	0	0	3	3	1	1	112	9	6	10	0	1	0	0	0	0	0	0	1	0	1	1137.0	2.751978891	3263.0
6582422	1	56	161	2	1	0	0	6	6	0	3	1	1	1	1	53	6	2	4	2	2	1	0	0	0	0	0	0	0	1	3933.0	2.489956775	14488.0
6516768	1	119	160	7	1	1	1	30	30	0	0	1	1	1	1	89	6	2	1	1	1	0	0	0	0	0	1	0	0	0	701.0	2.395149786	2843.0
8202785	2	74	8383	19	3	1	1	15	1	14	1	3	3	1	1	137	6	3	9	7	7	0	0	0	0	0	0	0	1	0	14896.0	2.91595059	149728.0
6420532	2	108	158	24	1	0	0	5	4	1	0	4	4	1	1	124	7	3	14	11	9	0	0	1	0	0	0	1	0	0	2402.0	2.930712994	6860.0
8021717	1	132	23014	19	2	1	1	16	2	14	16	4	4	1	1	237	10	3	6	4	4	0	0	1	0	0	0	0	0	0	922.0	3.197396963	9727.0
7787965	7	219	25544	94	7	0	0	21	3	18	46	5	0	1	1	248	15	6	4	2	2	0	0	0	0	0	0	1	0	0	1797.5	2.58777367	8621.5
6465861	1	239	148	33	1	0	0	12	12	0	0	3	3	1	1	51	8	3	4	0	1	0	0	0	0	0	0	0	1	0	10435.0	2.568950646	28669.0
6811999	3	134	175	3	1	1	1	7	7	0	2	1	1	1	2	36	3	3	0	0	0	0	0	1	0	0	0	0	0	0	1767.0	3.146889952	10718.0
8227154	1	37	22081	35	2	0	0	28	3	25	3	7	0	1	1	78	9	3	2	0	1	0	0	0	0	0	0	1	0	0	2684.0	2.736959761	22467.0
6737400	2	133	160	6	1	0	0	12	12	0	16	3	3	2	1	31	7	2	17	11	6	1	0	0	0	0	0	0	0	0	5522.0	3.546903295	34388.0
6882841	1	128	7488	11	1	1	1	23	4	19	0	1	1	1	1	112	7	6	2	2	1	0	0	0	0	0	0	0	1	0	1473.0	2.334691106	7824.0
6493472	1	158	163	9	1	1	1	11	11	0	0	3	3	1	1	95	6	4	7	6	4	0	0	0	0	0	0	1	0	0	2096.0	2.290076335	6062.0
6828985	1	209	164	17	1	9	1	99	99	0	0	4	4	2	1	89	8	5	0	0	0	0	0	0	0	0	0	1	0	1	14159.0	2.464157073	59096.0
6503308	1	75	150	6	1	0	0	20	20	0	0	2	2	1	1	30	9	2	2	0	1	0	0	1	0	0	0	0	0	1	374.0	2.729946524	1528.0
6519260	4	97	153	24	1	0	0	20	20	0	0	2	2	1	1	47	6	4	11	11	7	0	0	0	0	0	0	0	1	1	2274.0	2.356328162	8106.6667
6543206	1	156	162	13	1	0	0	20	20	0	2	4	4	1	1	84	29	2	19	15	6	0	1	0	0	0	0	0	0	0	824.0	2.084951456	3328.0
6724649	2	94	131	6	1	0	0	21	21	0	0	3	3	1	1	46	4	1	0	0	0	0	0	0	0	0	0	1	0	1	2290.0	2.228384279	11207.0
6954076	1	121	9276	15	1	0	0	20	2	18	3	1	0	1	1	100	5	3	15	13	9	0	0	0	0	0	0	0	1	1	766.0	2.325065274	5030.0
6664092	2	45	144	3	1	0	0	26	25	1	0	5	5	1	1	35	7	6	14	12	9	0	0	1	0	0	0	0	0	0	2152.0	3.123284762	9208.0
6498455	1	119	152	4	1	0	0	4	4	0	6	2	2	1	1	43	7	1	6	0	1	0	0	0	0	0	0	0	1	1	398.0	2.065326633	1187.0
6902558	1	73	2746	23	1	0	0	15	2	13	0	1	0	1	1	127	14	2	2	0	1	1	0	0	0	0	0	0	0	1	1081.0	2.471785383	8656.0
6574739	1	83	162	8	1	0	0	12	12	0	0	4	4	1	1	54	4	3	0	0	0	0	0	0	0	0	0	1	0	1	12502.0	2.493521036	44937.0
6442536	2	85	147	1	1	0	0	12	11	1	0	2	2	2	1	237	8	3	11	11	10	0	0	0	0	0	0	1	0	1	5770.0	2.35464566	16551.5
6417980	1	239	167	11	1	0	0	2	2	0	0	2	2	1	1	43	8	3	17	7	6	0	0	0	0	0	0	1	0	0	2676.0	2.714872944	7924.0
6619835	2	97	153	9	1	2	1	9	9	0	8	1	1	1	1	131	10	2	7	5	5	0	0	0	0	0	0	1	0	1	150.0	1.86	566.0
6472311	1	147	159	9	1	0	0	7	7	0	0	1	1	1	1	47	7	2	7	7	3	0	0	0	0	0	0	0	1	1	10435.0	2.568950646	28669.0
6404879	3	142	166	6	1	1	1	11	11	0	0	2	2	1	1	60	8	3	18	18	10	0	0	0	0	0	0	0	1	1	1340.0	2.31155644	3920.0
7183296	3	65	34066	2	2	1	1	12	1	11	1	4	4	1	1	130	10	3	43	39	29	1	0	1	0	0	0	0	0	0	2893.0	4.432885808	25131.6667
6496188	1	105	170	2	1	2	1	18	18	0	0	3	3	1	1	52	5	3	7	7	4	0	0	0	0	0	0	1	0	1	618.0	2.389967637	1703.0
6551210	1	114	149	35	1	0	0	106	106	0	0	1	1	1	1	60	26	1	57	0	1	0	0	0	0	0	1	0	0	1	874.0	2.241418764	3415.0
7152403	3	118	23079	8	3	1	1	13	2	11	7	1	1	1	1	255	13	2	8	6	4	0	0	0	0	0	1	0	0	0	736.0	2.308488612	5323.5
6700525	1	182	158	9	1	1	1	9	4	5	0	1	1	1	1	20	17	1	12	10	7	0	0	0	0	0	0	0	1	0	758.0	2.278364116	3955.0
6894486	1	86	6629	6	1	0	0	17	3	14	1	3	0	1	1	218	9	2	2	0	1	0	0	0	0	0	0	1	0	0	1055.0	2.310900473	6271.0
6482551	1	142	152	41	1	0	0	2	2	0	0	5	5	2	1	186	15	4	9	7	4	0	0	0	0	0	0	1	0	1	78.0	2.448717948	241.0
6600488	1	114	146	9	1	0	0	35	35	0	0	2	2	1	1	45	5	1	1	0	1	0	0	0	0	0	0	1	0	1	626.0	2.346645367	2329.0
6955653	1	135	23854	6	1	0	0	26	3	23	0	1	0	1	1	303	3	2	10	8	7	1	0	0	0	0	0	0	0	1	2385.0	2.518238993	19841.0
6785351	5	113	138	8	1	0	0	7	5	2	0	1	1	1	1	25	3	4	0	0	0	0	0	0	0	0	0	0	1	1	1403.0	2.163434955	6713.0
6825798	2	105	150	4	1	1	0	19	19	0	0	1	1	1	1	69	2	2	0	0	0	0	0	0	0	0	0	1	0	1	1339.5	2.227384318	5943.0
6976205	1	125	12885	26	1	0	0	19	2	17	0	5	0	1	1	154	5	4	0	0	0	0	0	0	0	0	0	0	1	1	944.0	2.123940677	5460.0
6818954	1	101	167	5	1	1	1	25	17	8	37	2	2	1	1	35	7	2	0	0	0	0	0	0	0	0	0	0	1	1	11190.0	2.675067024	50675.0
6655889	1	83	169	4	1	1	1	6	0	6	1	2	2	1	1	0	53	2	6	4	4	0	0	0	0	0	1	0	0	1	392.0	1.75	1687.0
6662430	1	52	172	7	1	0	0	8	8	0	16	3	3	2	1	33	5	3	3	0	1	0	0	0	0	0	0	0	1	1	711.0	2.295358649	3197.0
6405083	1	162	149	26	1	0	0	8	8	0	0	9	9	2	1	34	9	2	6	2	2	1	0	0	0	0	0	0	0	1	784.0	2.510204081	2260.0
7291591	2	54	6220	2	1	0	0	6	2	4	1	1	0	1	1	93	2	2	2	0	1	1	0	0	0	0	0	0	0	0	5609.0	3.827063647	50870.0
6353844	1	115	151	4	1	0	0	33	33	0	0	2	2	1	1	54	13	5	0	0	0	0	0	0	0	0	0	1	0	1	11322.0	2.466172054	32435.0
6803642	3	86	156	8	1	0	0	10	10	0	12	2	2	1	1	33	13	3	2	0	1	0	0	0	0	0	0	0	1	1	11190.0	2.675067024	50675.0
6472813	1	98	136	14	1	1	1	21	21	0	6	3	3	1	1	44	8	5	3	1	2	0	0	0	0	0	0	0	1	0	1633.0	2.586650336	4356.0
6750566	1	106	164	2	1	1	1	18	18	0	9	3	3	1	1	80	5	3	4	2	2	0	0	0	0	0	0	0	1	1	922.0	2.292841648	4264.0
6444143	1	138	140	36	1	0	0	46	42	4	3	3	3	2	1	38	6	1	7	3	3	0	0	1	0	0	0	0	0	1	568.0	2.859154929	1804.0
7337748	1	144	5147	11	1	0	0	17	3	14	0	1	0	1	0	340	16	3	0	0	0	1	0	0	0	0	0	0	0	0	510.0	1.952941176	5828.0
6577961	1	79	141	146	1	0	0	87	87	0	0	4	4	1	1	28	16	5	22	18	9	0	0	0	0	0	0	1	0	1	2003.0	2.287568647	6872.0
7201182	1	86	4523	13	1	0	0	17	2	15	3	1	0	1	1	148	36	1	6	2	2	0	0	0	0	0	1	0	0	0	477.0	2.012578616	5751.0
6530772	5	185	155	30	1	0	0	45	44	1	0	1	1	1	1	37	24	3	1	0	1	0	1	0	0	0	0	0	0	0	859.0	2.141181515	3282.6667
7107799	1	171	4121	23	1	0	0	3	1	2	0	2	0	1	0	274	13	3	0	0	0	0	0	0	0	1	0	0	0	0	281.0	1.74733096	2023.0
6750987	1	193	160	43	1	2	1	5	5	0	0	1	1	1	1	60	10	4	0	0	0	0	0	0	0	0	0	0	1	1	2989.0	2.241886918	13721.0
6481896	2	178	174	9	1	2	1	5	5	0	0	3	3	1	1	192	13	2	3	1	2	0	0	0	0	0	1	0	0	1	422.5	2.172669026	1256.0
7214421	2	27	10517	10	3	1	1	45	2	43	17	5	5	1	1	136	11	4	5	3	4	0	1	0	0	0	0	0	0	0	2181.0	2.881705639	21929.0
6352869	2	117	151	15	1	0	0	21	21	0	0	1	1	1	1	42	7	2	10	9	5	0	0	0	0	0	0	1	1	1	6172.5	2.431857521	16769.0
7801733	1	183	14463	9	3	1	1	35	6	29	2	7	7	1	1	150	5	5	7	5	4	0	0	0	0	0	0	1	0	0	851.0	2.551116333	6415.0
7015453	1	133	12909	4	2	1	1	6	1	5	0	3	3	1	1	77	7	2	4	2	2	0	0	0	0	0	0	0	1	0	10615.0	2.751483749	71328.0
7401481	1	86	4463	28	1	0	0	18	1	17	0	1	1	1	1	345	27	1	0	0	0	0	0	0	0	1	0	0	0	0	277.0	1.714801444	2580.0
6590667	3	123	160	3	1	1	1	54	54	0	0	5	5	1	1	40	6	3	1	1	1	0	0	0	0	0	0	1	0	1	862.0	2.316714723	2885.0
6435788	2	70	157	49	1	0	0	8	8	0	24	1	1	1	0	69	51	1	3	0	1	0	1	0	0	0	1	0	0	1	490.5	1.899412796	1494.0
6578601	1	128	161	7	1	2	1	11	11	0	0	1	1	1	0	47	19	2	2	0	1	0	0	0	0	0	0	1	0	0	368.0	2.239130434	1332.0
6566703	2	181	166	3	1	0	0	15	15	0	0	3	3	1	1	106	6	3	0	0	0	0	0	0	0	0	0	0	1	1	10816.0	2.633136094	39485.0
6345003	1	203	159	9	1	1	1	17	4	13	0	1	1	1	1	120	4	3	1	1	1	0	0	0	0	0	0	1	0	1	2226.0	2.249326145	6661.0
6379813	1	60	138	13	1	0	0	68	63	5	0	5	5	1	1	44	8	3	0	0	0	0	1	0	0	0	0	0	0	0	3122.0	2.780909673	8875.0
6839354	1	173	15958	7	2	1	1	14	2	12	0	1	1	1	1	131	7	4	3	3	2	0	0	0	0	0	0	0	1	1	2983.0	2.48038887	14845.0
6598784	1	83	169	36	1	0	0	19	19	0	0	2	2	1	1	45	23	1	9	7	6	0	1	0	0	0	0	0	0	1	1618.0	1.89369592	7780.0
6607640	1	98	161	5	1	0	0	5	5	0	3	4	4	1	1	48	8	3	3	1	2	0	0	1	0	0	0	0	0	0	996.0	2.85441767	4218.0
6767871	2	80	148	25	1	0	0	28	22	6	6	4	4	1	1	35	12	2	9	7	6	0	0	1	0	0	0	0	0	1	141.0	2.744680851	945.0
6901511	1	141	18317	9	2	3	1	4	3	1	0	1	1	1	1	296	12	5	10	10	5	0	0	0	0	0	0	0	1	1	2983.0	2.48038887	14845.0
7296391	1	96	5787	25	3	0	0	8	3	5	2	2	0	1	0	107	26	2	2	0	1	0	1	0	0	0	0	0	0	0	599.0	2.293823038	6229.0
8189423	1	123	87941	136	2	0	0	14	4	10	4	4	0	1	1	296	17	1	65	26	4	0	0	0	0	0	0	1	0	0	3284.0	2.53958587	34258.0
6851911	1	99	6911	10	2	1	1	28	3	25	9	1	1	1	1	201	44	2	8	6	5	0	1	0	0	0	0	0	0	0	598.0	2.157190635	4990.0
6647889	1	119	146	23	1	2	1	20	20	0	0	1	1	1	1	32	16	2	0	0	0	0	0	0	0	0	1	0	0	0	235.0	2.217021276	837.0
6377407	2	157	176	3	1	1	1	5	5	0	0	4	4	1	1	55	6	2	16	16	10	0	0	0	0	0	0	1	0	1	3042.5	2.513053955	8517.5
6934163	1	52	3212	11	1	0	0	20	3	17	5	1	0	1	1	86	7	3	3	0	1	0	0	0	0	0	0	0	1	1	2083.0	2.086413826	13989.0
6915355	1	67	2800	7	1	1	1	23	3	20	13	1	1	1	1	146	3	3	9	7	5	0	0	0	0	0	0	1	0	1	14038.0	2.502208291	73134.0
6806716	1	25	157	378	1	0	0	10	10	0	30	2	2	1	0	33	11	1	9	4	4	0	0	0	0	0	0	1	0	0	3440.0	2.697965116	16685.0
6625577	1	118	141	26	1	0	0	1	1	0	0	1	1	1	0	87	7	3	12	10	7	0	0	0	0	0	0	1	0	0	12502.0	2.493521036	44937.0
6407804	1	130	161	5	1	1	1	15	14	1	0	2	2	1	1	59	8	1	10	10	6	0	0	0	0	0	0	1	0	1	2096.0	2.290076335	6062.0
6442619	1	191	156	7	1	0	0	16	16	0	0	1	1	1	1	81	6	5	2	2	2	0	0	0	0	0	0	1	0	0	11322.0	2.466172054	32435.0
6762828	1	132	146	5	1	1	1	10	10	0	0	2	2	1	2	109	18	3	12	12	6	0	0	0	0	0	0	1	0	1	3440.0	2.697965116	16685.0
6743720	1	103	156	38	1	0	0	56	56	0	0	3	3	1	1	23	8	1	17	0	1	0	0	0	0	0	0	0	1	0	11190.0	2.675067024	50675.0
6406857	2	49	161	162	1	0	0	33	33	0	0	3	3	2	1	27	7	1	1	0	1	0	0	1	0	0	0	0	0	1	1505.0	3.01272107	4464.0
7413448	1	202	3160	4	1	0	0	6	1	5	0	4	4	1	1	265	8	1	0	0	0	0	0	0	0	0	0	0	1	0	2466.0	2.184509326	21481.0
7236288	5	50	31806	10	2	1	1	13	2	11	0	4	4	1	1	42	5	1	4	2	2	0	0	1	0	0	0	1	1	0	3758.75	2.74973973	28699.5
8081084	1	49	3305	6	1	0	0	20	4	16	0	1	0	1	1	123	5	4	6	0	1	0	0	0	0	0	0	1	0	0	1883.0	2.426447158	14512.0
6407108	2	4	137	4	1	2	1	8	2	6	0	4	4	1	1	22	11	2	54	53	34	1	0	1	0	0	0	0	0	0	5474.5	3.784132013	15265.5
6352780	5	88	152	1	1	0	0	23	21	2	0	4	4	1	1	13	13	2	11	10	7	0	1	0	0	0	0	0	0	1	2066.0	2.799365728	5985.5
7718024	2	89	4925	6	1	2	1	6	1	5	15	5	5	1	1	213	18	3	7	5	4	0	1	0	0	0	0	0	0	0	2238.0	2.766940096	20610.5
6840055	3	133	16663	9	2	1	1	27	6	21	0	1	1	1	1	162	2	1	4	2	2	0	0	0	0	0	1	0	0	1	395.0	2.574683544	2886.0
6724532	2	128	151	2	1	0	0	5	3	2	0	5	5	1	1	36	4	1	0	0	0	0	0	0	0	0	0	1	0	1	4085.0	2.488616891	16929.0
7303729	1	107	11820	13	4	1	1	13	1	12	0	1	1	1	1	170	11	2	7	3	3	0	1	0	0	0	0	0	0	0	155.0	3.09032258	1110.0
7014885	3	175	10477	23	1	0	0	19	2	17	0	7	0	1	1	221	13	6	1	0	1	0	1	1	0	0	0	0	0	1	543.5	3.047217126	6410.5
7119166	2	277	7578	15	2	0	0	25	1	24	10	1	0	1	1	69	4	3	40	24	11	0	0	1	0	0	0	0	0	0	1348.5	3.392875897	8748.0
6493834	1	76	146	5	1	0	0	20	20	0	0	3	3	1	1	56	3	3	0	0	0	0	0	0	0	0	0	1	0	0	11322.0	2.466172054	32435.0
6978030	2	163	6741	11	2	0	0	24	3	21	6	1	0	1	0	120	10	4	2	0	1	0	0	0	0	0	1	0	1	1	574.0	2.072137839	3369.5
6368758	3	55	165	26	1	0	0	36	34	2	0	4	4	1	1	31	5	2	2	2	2	0	0	0	0	0	0	1	0	0	659.0	2.886191198	2202.0
8220775	2	130	5255	8	2	1	1	13	1	12	1	3	3	1	1	168	31	4	3	1	2	0	0	0	0	0	1	0	0	0	842.5	2.140419532	9501.5
6488450	2	121	156	14	1	0	0	6	6	0	0	1	1	1	1	86	8	2	10	8	5	0	1	0	0	0	0	0	0	1	156.5	1.918928414	552.0
7258247	1	69	7983	13	1	0	0	18	3	15	7	1	0	1	1	122	26	3	5	2	2	0	0	0	0	0	0	1	0	0	189.0	3.042328042	970.0
8439060	2	102	5583	20	1	0	0	19	3	16	0	1	0	1	0	189	30	3	0	0	0	0	1	0	0	0	0	0	0	0	742.0	2.293800539	10145.0
6680180	4	47	146	2	1	0	0	7	7	0	0	1	1	1	1	36	6	3	14	13	8	0	0	1	0	0	0	0	0	0	1862.0	3.283148661	11070.0
7595365	1	30	17188	40	3	0	0	2	2	0	59	4	4	2	1	70	18	4	9	7	6	0	0	1	0	0	0	0	0	0	619.0	3.208400646	8774.0
7920253	2	149	21944	7	1	0	0	29	3	26	4	2	2	1	1	659	5	5	4	2	3	0	0	0	0	0	0	1	0	0	2826.5	2.829832404	25692.0
6803694	1	135	148	45	1	0	0	24	22	2	3	4	4	2	1	62	15	2	2	0	1	0	0	0	0	0	0	0	1	1	1207.0	2.445733222	4427.0
6918499	1	57	12362	84	1	0	0	16	3	13	32	3	0	1	1	108	17	2	3	0	1	1	0	0	0	0	0	0	0	0	263.0	1.72243346	2087.0
7876091	1	197	12924	4	2	2	1	3	1	2	0	1	1	1	1	268	16	2	7	5	5	0	0	0	0	0	0	1	0	0	2792.0	2.484240687	26078.0
6667908	1	176	167	2	1	1	1	17	17	0	13	2	2	1	1	75	6	2	4	2	2	0	0	0	0	0	0	1	0	1	2256.0	2.19503546	8917.0
6912638	1	107	12168	12	2	0	0	30	2	28	8	7	1	2	1	121	6	3	5	3	3	0	0	0	0	0	0	1	0	0	14038.0	2.502208291	73134.0
8212724	1	75	6940	11	4	1	1	15	2	13	0	3	3	1	1	120	9	3	8	6	4	0	0	0	0	0	0	1	0	0	926.0	2.389848812	8637.0
6643577	1	196	170	12	1	0	0	20	20	0	0	4	4	2	1	67	7	1	0	0	0	0	0	0	0	0	0	1	0	0	12502.0	2.493521036	44937.0
6846065	2	115	21392	4	3	1	1	25	5	20	0	1	1	1	1	328	9	2	4	2	2	0	1	0	0	0	0	0	0	1	1695.0	2.575221238	11728.0
7513859	1	148	3450	13	2	1	1	17	1	16	2	4	4	1	1	267	34	4	13	11	6	0	1	0	0	0	0	0	0	0	56.0	2.5	734.0
6644907	1	140	160	5	1	0	0	19	19	0	0	1	1	1	0	121	14	1	0	0	0	0	1	0	0	0	0	0	0	0	862.0	2.13225058	3642.0
6916381	2	70	4285	2	1	0	0	26	2	24	0	3	3	1	0	199	22	2	18	16	12	0	0	1	0	0	0	0	0	0	5.0	2.5	50.5
6605236	2	128	129	13	1	0	0	18	14	4	0	2	2	1	1	39	14	10	0	0	0	0	0	1	0	0	0	0	0	1	1138.0	3.055360281	4472.0
6357877	1	89	148	12	1	1	1	8	8	0	2	1	1	1	1	82	7	1	9	6	4	1	0	0	0	0	0	0	0	1	3465.0	2.439538239	10555.0
6766934	2	121	160	18	1	1	1	19	19	0	1	3	3	3	1	53	15	2	19	17	11	0	1	0	0	0	0	0	0	1	820.0	2.218292682	4847.0
6507761	1	78	154	34	1	0	0	12	12	0	0	1	1	1	1	94	18	3	8	6	3	0	0	0	0	0	0	1	0	0	623.0	2.438202247	1966.0
6486704	1	93	162	4	1	0	0	11	9	2	1	1	1	1	1	52	4	1	2	0	1	0	0	0	0	0	0	0	1	1	1395.0	1.989247311	4094.0
6767130	1	173	149	30	1	1	1	16	16	0	4	2	2	1	1	42	14	2	25	23	14	0	0	0	0	0	0	1	0	1	203.0	2.320197044	876.0
6574155	1	66	151	3	1	1	1	5	5	0	0	1	1	1	1	76	4	2	9	7	4	0	0	0	0	0	0	1	0	1	2256.0	2.19503546	8917.0
6918414	1	63	12126	3	2	1	1	12	1	11	4	2	2	1	1	61	15	3	9	7	5	0	0	0	1	0	0	0	0	0	119.0	2.142857142	761.0
6939371	1	130	12825	79	2	0	0	10	2	8	27	3	0	1	1	291	10	3	9	4	3	1	0	0	0	0	0	0	0	1	1431.0	2.356394129	11544.0
6563815	5	207	163	18	1	1	1	13	12	1	0	1	1	1	1	120	8	4	7	2	2	0	0	0	0	0	0	1	1	0	1902.0	2.307395689	6867.0
6851078	2	170	12297	1	1	1	1	18	2	16	10	1	1	1	1	261	5	3	4	1	2	0	0	0	0	0	0	1	0	0	8158.5	2.356632886	43310.0
6830906	3	48	153	8	1	0	0	5	4	1	27	3	3	1	1	24	15	4	0	0	0	0	0	1	0	0	0	0	0	0	2280.0	3.170175438	13722.0
7455470	1	81	1853	8	1	0	0	4	1	3	4	1	0	1	0	384	44	2	2	0	1	0	0	0	0	0	1	0	0	0	362.0	2.361878453	4046.0
6765207	1	53	150	2	1	3	1	17	17	0	6	2	2	1	1	21	4	2	6	4	2	0	0	0	0	0	0	0	1	0	11190.0	2.675067024	50675.0
7303102	1	60	7137	23	1	0	0	16	2	14	4	1	0	1	0	117	30	3	2	0	1	1	0	0	0	0	0	0	0	0	58.0	1.534482758	832.0
7197860	1	92	14592	51	4	0	0	20	3	17	14	3	0	1	1	146	17	2	8	5	5	0	1	0	0	0	0	0	0	0	599.0	2.293823038	6229.0
6765284	1	121	152	26	1	0	0	24	24	0	1	2	2	1	1	42	5	1	13	5	4	0	0	0	0	0	0	0	1	1	11190.0	2.675067024	50675.0
6596747	4	5	143	22	1	0	0	13	4	9	7	8	8	2	1	39	11	2	7	5	4	1	0	1	0	0	0	0	0	1	5008.0	3.927972852	20273.5
6428941	1	38	152	9	1	0	0	8	8	0	0	3	3	1	1	32	8	2	0	0	0	0	0	0	0	0	0	1	0	1	1347.0	2.97104677	4257.0
6357476	1	112	169	3	1	1	1	20	20	0	0	1	1	1	1	102	37	2	0	0	0	0	0	0	0	0	1	0	0	0	734.0	1.961852861	2580.0
6341444	3	72	144	15	1	0	0	19	3	16	0	2	2	1	1	138	29	2	10	10	8	1	0	0	0	0	0	0	0	0	115.0	1.713043478	332.0
6404508	3	183	157	11	1	2	1	20	20	0	0	2	2	2	1	64	10	4	6	6	1	0	0	0	0	0	0	1	1	1	2343.5	2.290348858	7026.0
6380778	1	32	174	5	1	1	1	22	22	0	0	2	2	1	1	112	7	1	4	2	2	0	0	0	0	0	0	0	1	1	1395.0	1.989247311	4094.0
6512597	1	224	158	8	1	0	0	48	48	0	0	4	4	1	1	64	6	3	2	0	1	0	0	0	0	0	0	1	0	1	12502.0	2.493521036	44937.0
6471965	2	34	145	4	1	0	0	2	2	0	0	2	2	2	1	63	17	8	0	0	0	1	0	1	0	0	0	0	0	0	5273.5	3.193673856	15277.5
6557950	5	111	158	16	1	1	1	20	20	0	0	2	2	1	1	95	2	1	4	2	2	0	1	0	0	0	0	0	0	1	348.0	2.341954022	1691.0
6499401	1	78	149	23	1	1	1	17	17	0	0	2	2	1	1	39	16	3	6	6	4	0	1	0	0	0	0	0	0	1	305.0	2.013114754	854.0
6752477	1	116	159	11	1	0	0	9	9	0	3	1	1	1	1	68	29	3	2	0	1	1	0	0	0	0	0	0	0	0	485.0	1.731958762	2791.0
8390934	1	243	13324	13	3	2	1	5	1	4	2	3	3	1	1	260	7	3	4	2	2	0	0	0	0	0	0	1	0	0	3898.0	2.544638276	51251.0
6549788	1	131	169	14	1	0	0	24	24	0	0	3	3	1	1	54	6	3	8	8	6	0	0	0	0	0	0	0	1	1	2784.0	2.303520114	9738.0
6781762	2	78	157	3	1	2	1	11	11	0	5	1	1	1	1	32	4	1	13	9	5	0	1	0	0	0	0	1	0	1	2208.0	2.534338657	9206.5
6973492	1	166	8354	29	1	0	0	18	2	16	8	1	0	1	1	140	5	4	2	0	1	0	0	0	0	0	0	1	0	1	14038.0	2.502208291	73134.0
6650952	1	99	151	10	1	0	0	4	4	0	0	2	2	2	1	102	4	3	0	0	0	1	0	0	0	0	0	0	0	1	703.0	1.994310099	2353.0
6536428	1	100	164	21	1	1	1	6	6	0	0	2	2	1	1	71	16	3	10	10	5	1	0	0	0	0	0	0	0	1	1872.0	2.420405982	6222.0
6922763	1	142	9820	3	2	2	1	13	3	10	0	3	3	1	1	229	2	3	4	2	2	0	0	0	0	0	0	1	0	1	14038.0	2.502208291	73134.0
6345917	1	145	139	13	1	2	1	12	9	3	14	1	1	1	1	35	10	1	5	2	2	0	0	0	0	0	0	1	0	0	3409.0	2.311234966	9111.0
6539168	2	87	148	8	1	1	1	6	6	0	14	3	3	1	1	91	6	2	29	2	2	0	0	0	0	0	0	0	1	1	2742.0	2.305616338	10732.0
6438940	1	94	174	9	1	0	0	20	20	0	0	5	5	1	1	55	16	3	7	7	3	0	1	0	0	0	0	0	0	1	273.0	1.813186813	915.0
7138139	4	25	8737	14	2	1	1	6	1	5	4	4	4	1	1	200	12	3	14	12	7	1	0	1	0	0	0	0	0	0	3221.5	3.59885968	24459.0
7329135	1	234	3919	8	2	2	2	5	1	4	0	2	2	1	1	263	11	1	6	4	4	0	0	0	0	0	0	0	1	0	2466.0	2.184509326	21481.0
6887119	1	149	5432	28	2	0	0	3	2	1	13	2	0	1	1	137	16	4	4	2	3	1	0	0	0	0	0	0	0	1	212.0	1.636792452	2029.0
6622420	1	104	162	22	1	0	0	11	11	0	0	1	1	1	0	49	26	1	0	0	0	1	0	0	0	0	0	0	0	0	767.0	1.778357235	2988.0
6999891	4	124	9928	15	1	0	0	21	6	15	1	1	0	1	1	153	5	2	2	0	1	0	0	0	0	0	0	1	1	1	2268.5	2.468491272	10974.25
6614876	1	95	166	2	1	0	0	9	9	0	0	1	1	1	0	58	2	1	0	0	0	0	0	0	0	0	0	1	0	1	200.0	2.49	613.0
6705025	1	94	159	18	1	1	1	15	15	0	0	2	2	1	1	30	20	1	18	16	12	0	0	0	0	0	1	0	0	1	215.0	2.153488372	1283.0
8300405	2	149	2327	12	2	1	1	8	2	6	1	3	3	1	2	424	5	2	3	1	2	0	0	0	0	0	0	1	1	0	20048.5	2.645459506	137644.5
7519987	13	54	2134	13	2	0	0	1	1	0	0	3	0	1	1	297	3	1	0	0	0	0	0	0	0	0	0	1	1	0	10976.0	2.643081483	72940.0
6492378	5	12	111	7	1	1	1	8	4	4	0	3	3	1	1	80	18	2	6	6	5	1	0	1	0	0	0	0	0	0	5474.5	3.784132013	15265.5
7232254	2	128	7233	8	3	1	1	9	1	8	0	2	2	1	2	116	18	5	40	34	7	0	0	0	0	0	0	1	0	0	44.0	2.272727272	349.0
6451371	2	54	133	7	1	0	0	41	41	0	0	2	2	1	1	35	9	2	2	0	1	1	0	0	0	0	0	0	0	0	72.5	2.744117647	220.0
6999797	1	53	5116	13	1	0	0	26	3	23	3	2	0	1	1	156	12	4	2	0	1	0	0	0	0	0	0	0	1	0	4429.0	2.344321517	19609.0
6622351	1	166	164	5	1	1	1	10	10	0	1	1	1	1	1	71	22	2	16	14	9	1	0	0	0	0	0	0	0	1	245.0	1.706122448	918.0
7045240	1	121	10801	19	4	1	1	9	1	8	4	7	7	1	1	142	8	4	6	4	5	0	0	0	0	0	0	0	1	0	993.0	3.18429003	7557.0
6444050	2	146	177	22	1	3	1	5	5	0	0	3	3	1	1	85	13	2	12	9	6	0	0	0	0	0	0	0	1	1	472.0	2.69279661	1294.0
6345313	1	179	148	5	1	0	0	29	8	21	0	1	1	1	1	174	4	4	0	0	0	0	0	0	0	0	0	1	0	1	11322.0	2.466172054	32435.0
7203611	3	135	12431	3	1	1	1	9	2	7	1	1	1	1	1	222	8	2	4	2	2	0	0	0	0	0	0	1	0	0	10121.5	2.533816618	63188.0
6598962	1	93	174	7	1	2	1	13	13	0	0	4	4	1	1	54	2	2	4	2	2	0	1	0	0	0	0	0	0	0	2008.0	2.629482071	8090.0
6820979	1	104	154	49	1	0	0	197	194	3	0	4	4	2	1	30	14	4	0	0	0	1	0	0	0	0	0	0	0	1	2968.0	2.539757412	17456.0
6491764	2	123	165	9	1	1	1	51	49	2	29	3	3	1	1	39	6	4	4	0	1	0	1	0	0	0	0	0	0	1	296.5	2.28435548	845.0
6821295	1	190	168	49	1	0	0	52	52	0	0	1	1	1	1	38	12	4	0	0	0	1	0	0	0	0	0	0	0	1	1870.0	2.419251336	10113.0
6909851	2	119	11913	16	4	1	1	12	10	2	6	1	1	1	1	123	8	4	10	6	4	0	0	0	0	0	0	0	1	1	2658.0	2.272009029	15180.0
6500247	2	107	174	32	1	1	1	7	3	4	0	3	3	1	1	59	9	3	15	13	11	0	0	1	0	0	0	0	0	0	354.0	2.892655367	1154.0
7042361	1	155	7284	10	1	0	0	23	6	17	7	2	0	1	0	328	10	3	2	0	1	0	0	0	0	0	0	1	0	0	1448.0	2.276933701	6597.0
6751280	1	58	134	5	1	0	0	9	8	1	4	4	4	1	1	26	7	2	6	2	3	0	0	0	0	0	0	1	0	0	61.0	2.934426229	228.0
6450383	1	150	167	33	1	0	0	8	8	0	0	3	3	2	1	78	14	1	8	2	2	0	1	0	0	0	0	0	0	0	966.0	2.0310559	2988.0
6665487	1	86	158	7	1	0	0	12	12	0	3	1	1	1	1	37	4	3	2	0	1	0	0	0	0	0	0	1	0	1	3733.0	2.379319582	12844.0
8249984	1	56	16548	153	3	0	0	9	1	8	21	4	1	2	1	100	7	5	3	0	1	0	0	0	0	0	0	1	0	0	4942.0	2.935855928	17127.0
6900814	1	62	3988	1	1	2	1	9	2	7	0	1	1	1	0	80	3	1	3	1	2	0	0	0	0	0	0	1	0	0	1985.0	2.323425692	10431.0
7088199	1	63	3659	3	1	0	0	12	2	10	5	6	0	1	1	89	4	2	2	0	1	0	0	0	0	0	0	0	1	0	314.0	2.388535031	2366.0
6620237	2	31	154	15	1	0	0	30	30	0	0	1	1	1	1	22	4	2	19	17	9	0	0	1	0	0	0	0	0	1	233.0	3.210300429	941.0
6427777	1	125	171	8	1	0	0	40	40	0	0	1	1	1	1	42	13	2	7	5	5	0	0	0	0	1	0	0	0	0	933.0	2.308681672	2933.0
7553161	1	76	17753	12	1	0	0	5	1	4	0	3	0	1	1	150	3	1	20	12	7	0	0	0	0	0	0	0	1	0	2331.0	2.202059202	23812.0
6745385	3	56	140	19	1	0	0	37	37	0	0	2	2	1	1	79	6	4	10	10	6	0	0	0	0	0	0	1	0	0	14159.0	2.464157073	59096.0
6751439	1	235	153	17	1	0	0	14	14	0	2	10	10	1	1	86	6	3	5	3	3	0	0	0	0	0	0	1	0	1	290.0	2.086206896	1515.0
6375085	1	95	150	1	1	0	0	19	19	0	0	2	2	1	1	49	3	2	0	0	0	0	0	0	0	0	0	1	0	0	328.0	2.231707317	964.0
6653010	1	49	160	4	1	1	1	8	8	0	0	1	1	1	1	30	6	3	6	4	3	0	0	0	0	0	0	0	1	1	1168.0	3.035102739	4358.0
6469454	1	76	161	13	1	0	0	46	46	0	0	3	3	1	1	42	5	2	2	2	1	0	0	0	0	0	0	0	1	1	940.0	2.404255319	2841.0
6718814	1	79	175	12	1	0	0	23	23	0	2	2	2	1	1	46	21	2	4	0	1	0	1	0	0	0	0	0	0	0	433.0	2.290993071	2291.0
6617033	3	136	146	27	1	0	0	21	21	0	0	2	2	1	1	49	12	3	16	14	9	0	1	0	0	0	0	0	0	1	3303.0	2.795034816	12178.0
6724501	1	56	157	3	1	0	0	24	24	0	0	3	3	1	1	45	7	3	11	9	6	0	0	0	0	0	0	0	1	0	2989.0	2.241886918	13721.0
6367117	1	163	157	8	1	2	1	28	28	0	0	2	2	1	1	89	10	3	2	2	2	0	1	0	0	0	0	0	0	0	109.0	1.71559633	359.0
8342234	2	67	10522	12	2	0	0	6	1	5	14	1	0	1	0	119	8	5	4	2	3	0	0	0	0	0	1	0	1	0	1498.0	2.598291816	14318.0
6511694	3	114	144	35	1	0	0	21	21	0	0	3	3	1	1	40	17	2	12	10	7	1	0	0	0	0	0	0	0	1	123.0	3.081300813	494.0
8199913	2	58	19813	28	4	0	0	30	7	23	12	3	0	1	1	70	19	6	10	0	1	0	0	0	0	0	0	1	0	0	38.0	2.526315789	292.0
6887763	1	103	7709	28	1	0	0	6	2	4	1	2	0	1	1	366	7	3	10	0	1	0	0	0	0	0	0	0	1	1	10038.0	2.722056186	60713.0
6579353	1	97	152	5	1	0	0	15	14	1	0	2	2	1	0	30	15	2	0	0	0	0	0	1	0	0	0	0	0	0	425.0	2.830588235	1609.0
6960685	2	122	45075	23	5	1	1	69	3	66	16	11	11	2	1	119	9	4	6	4	5	1	0	1	0	0	0	0	0	0	3040.5	3.582754546	25055.5
6880028	1	184	5232	8	1	0	0	27	3	24	10	1	0	1	1	149	5	3	2	0	1	0	0	0	0	0	0	1	0	1	14038.0	2.502208291	73134.0
6447462	1	146	145	11	1	0	0	49	49	0	0	4	4	1	1	51	16	3	7	7	5	1	0	0	0	0	0	0	0	1	3465.0	2.439538239	10555.0
6643264	5	233	159	16	1	1	1	20	20	0	0	3	3	1	1	48	3	4	0	0	0	0	0	0	0	0	0	1	1	0	3958.0	2.369289549	14160.25
6887640	2	139	23600	54	6	0	0	20	2	18	17	3	0	1	0	123	13	3	11	9	8	0	0	0	0	0	0	1	0	1	1183.0	3.077768385	8104.0
6372780	1	6	145	21	1	2	1	14	8	6	17	3	3	1	1	21	7	1	2	0	1	1	0	0	0	0	0	0	0	1	7737.0	3.317952694	21664.0
6716362	1	54	148	21	1	0	0	39	39	0	0	1	1	1	1	36	10	3	0	0	0	0	0	0	0	0	0	0	1	0	11190.0	2.675067024	50675.0
6519529	1	120	156	7	1	0	0	22	22	0	2	1	1	1	1	27	7	2	4	0	1	0	0	0	0	0	0	1	0	1	633.0	2.181674565	1953.0
6668243	1	70	157	11	1	1	1	11	11	0	0	1	1	1	1	54	6	2	7	7	5	0	0	0	0	0	0	1	0	0	399.0	2.471177944	1854.0
7086531	1	144	8226	141	10	0	0	47	7	40	36	2	0	1	1	235	31	5	2	0	1	0	1	0	0	0	0	0	0	0	1359.0	1.955114054	11894.0
6586567	3	135	151	3	1	1	1	13	13	0	7	4	4	1	2	64	18	2	11	9	6	0	0	1	0	0	0	0	0	1	886.0	3.243792325	3749.0
6665544	1	154	178	4	1	1	1	20	20	0	0	7	7	1	1	56	4	4	5	5	4	0	0	0	0	0	0	0	1	0	2784.0	2.303520114	9738.0
6851631	2	187	11197	56	4	0	0	13	3	10	7	4	0	1	1	170	8	2	4	0	1	0	1	0	0	0	1	0	0	1	576.0	2.339138933	3647.5
7835039	1	72	3536	3	2	1	1	17	3	14	3	3	3	1	1	90	5	3	6	4	3	0	0	0	0	0	0	0	1	0	6410.0	2.359282371	39406.0
6402149	2	268	164	5	1	0	0	20	20	0	0	1	1	1	0	72	8	1	0	0	0	1	0	0	0	0	0	0	0	0	615.0	1.830894308	1650.0
6704752	1	137	147	31	1	0	0	10	10	0	0	3	3	2	1	86	5	4	0	0	0	0	0	0	0	0	0	1	0	1	14159.0	2.464157073	59096.0
6889177	1	75	30263	14	1	0	0	31	6	25	0	1	0	1	1	188	8	5	1	0	1	0	0	0	0	0	0	1	0	1	14038.0	2.502208291	73134.0
6964685	1	56	62966	22	3	0	0	6	1	5	18	3	0	1	1	55	11	4	13	3	3	1	0	0	0	0	0	0	0	1	1431.0	2.356394129	11544.0
7381369	6	120	14270	50	4	5	1	17	2	15	1	5	5	1	6	221	16	4	2	0	1	0	0	1	0	0	0	0	0	0	180.0	3.011111111	2323.0
6917748	1	145	11279	3	1	0	0	21	3	18	0	2	0	1	1	97	2	2	3	1	2	0	0	0	0	0	0	1	0	0	3845.0	2.512613784	20774.0
6454956	1	61	151	18	1	1	1	33	31	2	0	2	2	1	1	28	7	4	9	9	5	0	1	0	0	0	0	0	0	1	587.0	2.402044293	1682.0
6516726	1	58	164	9	1	1	1	8	8	0	0	1	1	1	1	39	5	2	3	1	2	0	0	1	0	0	0	0	0	1	21.0	2.904761904	79.0
6943586	1	59	16776	12	1	0	0	24	3	21	0	1	0	1	1	77	6	2	4	2	2	0	0	0	0	0	0	0	1	1	1120.0	2.141964285	7676.0
6676229	1	151	153	11	1	0	0	23	23	0	0	4	4	1	1	57	5	1	14	14	8	0	1	0	0	0	0	0	0	1	393.0	2.284987277	1959.0
6939930	2	34	8375	25	3	0	0	15	2	13	0	2	0	1	1	38	6	2	6	4	5	0	0	1	0	0	0	0	0	0	989.0	3.532861476	8002.0
7952861	1	65	7644	18	4	1	1	21	2	19	10	8	8	1	1	65	7	4	11	9	5	0	0	0	0	0	0	1	0	0	31344.0	2.750542368	215356.0
6631296	1	206	158	13	1	0	0	11	11	0	0	2	2	1	1	75	11	3	6	0	1	1	0	0	0	0	0	0	0	1	849.0	2.360424028	3109.0
6730781	1	54	147	8	1	1	1	22	22	0	0	2	2	1	1	16	11	6	21	21	13	0	0	1	0	0	0	0	0	0	1444.0	3.396121883	8418.0
6629415	1	98	167	7	1	0	0	18	18	0	2	5	5	1	1	49	12	2	2	0	1	0	0	0	0	0	1	0	0	0	46.0	2.478260869	221.0
6356753	1	119	141	4	1	0	0	60	60	0	0	2	2	1	0	39	4	4	15	15	11	0	0	0	0	0	0	0	1	0	1503.0	2.369926813	4179.0
6900381	1	48	14412	7	1	0	0	23	3	20	11	3	3	2	1	192	12	3	7	5	4	0	0	0	0	0	0	1	0	1	98.0	1.918367346	683.0
6768265	1	82	155	7	1	0	0	45	44	1	0	3	3	1	1	33	14	2	1	0	1	0	0	0	0	0	0	0	1	0	1968.0	2.62957317	8398.0
6662678	1	86	182	6	1	4	1	23	23	0	6	1	1	1	1	97	6	2	7	5	2	0	0	0	0	0	0	1	0	1	184.0	1.875	696.0
6738807	1	150	152	4	1	1	1	16	16	0	0	4	4	1	1	94	7	6	1	1	1	0	0	0	0	0	0	1	0	0	14159.0	2.464157073	59096.0
7919824	1	143	16174	5	2	1	1	14	2	12	6	8	8	1	1	207	8	2	4	2	2	0	0	0	0	0	0	0	1	0	15722.0	2.889517873	134832.0
6425770	1	85	166	7	1	0	0	10	10	0	3	3	3	1	1	56	5	2	4	0	1	0	0	0	0	0	0	0	1	1	2348.0	1.976575809	7478.0
6790007	1	72	166	18	1	1	0	6	6	0	0	3	3	1	0	61	29	2	4	2	2	0	0	0	0	0	1	0	0	0	1.0	3.0	1.0
6495862	1	86	167	9	1	2	1	13	13	0	0	3	3	1	1	73	4	3	4	2	2	0	0	0	0	0	0	0	1	1	10435.0	2.568950646	28669.0
6986867	1	76	23945	157	4	0	0	13	1	12	51	8	0	1	1	140	14	3	29	24	15	1	0	0	0	0	0	0	0	1	186.0	2.602150537	1941.0
6416602	1	70	153	7	1	1	1	17	3	14	0	1	1	1	1	23	10	1	7	7	6	0	1	0	0	0	0	0	0	1	3122.0	2.780909673	8875.0
6573680	1	159	177	4	1	0	0	14	14	0	0	1	1	1	1	81	6	2	4	2	2	0	0	0	0	0	0	0	1	0	431.0	2.401392111	1773.0
6907929	1	74	8355	11	3	0	0	10	1	9	0	4	4	1	1	66	10	2	21	19	12	0	0	0	0	1	0	0	0	1	879.0	2.530147895	5814.0
6778825	1	131	158	19	1	0	0	9	9	0	0	1	1	1	1	120	4	3	3	1	2	0	0	0	0	0	0	0	1	1	2784.0	2.285560344	12522.0
6394675	1	206	159	6	1	1	1	16	15	1	0	2	2	1	1	131	5	2	4	4	3	0	1	0	0	0	0	0	0	1	2184.0	2.76007326	6082.0
6986387	1	148	4125	8	2	0	0	33	4	29	1	1	0	1	1	190	25	3	2	0	1	0	0	0	0	0	1	0	0	1	416.0	2.644230769	3302.0
6760627	1	132	145	49	1	0	0	25	25	0	1	2	2	2	1	34	16	1	29	20	13	1	0	0	0	0	0	0	0	1	661.0	2.579425113	3770.0
6759488	1	108	141	9	1	2	1	38	38	0	0	3	3	1	1	32	4	2	12	12	7	0	0	1	0	0	0	0	0	1	1312.0	3.306402439	7013.0
6416439	1	119	154	6	1	1	1	2	2	0	0	5	5	1	1	182	9	2	2	2	1	0	0	0	0	0	1	0	0	1	859.0	2.122235157	2541.0
6948403	1	103	8409	3	2	0	0	18	1	17	3	1	0	1	1	131	30	2	11	7	3	0	1	0	0	0	0	0	0	1	68.0	2.573529411	390.0
6517618	1	33	150	23	1	0	0	22	21	1	0	6	6	2	1	38	9	2	7	5	4	0	0	1	0	0	0	0	0	1	374.0	2.729946524	1528.0
7348176	1	182	45523	1	1	0	0	9	1	8	1	6	0	1	1	59	3	3	16	12	7	0	0	1	0	0	0	0	0	0	260.0	3.257692307	2018.0
6436909	5	56	130	6	1	0	0	14	14	0	0	2	2	1	1	22	5	2	10	8	6	1	0	1	0	0	0	0	0	1	3513.5	3.121350398	10193.5
7182692	1	29	22992	9	2	0	0	51	4	47	4	2	0	1	1	251	5	4	9	5	5	1	0	0	0	0	0	0	0	0	491.0	2.073319755	4462.0
6984491	5	140	140022	75	3	0	0	50	20	30	0	10	0	1	1	53	10	4	3	0	1	0	0	1	0	0	0	0	0	1	1413.5	3.298070757	10634.0
7393306	1	114	13184	8	2	1	1	9	1	8	11	1	1	1	1	111	10	2	7	5	3	0	1	0	0	0	0	0	0	0	155.0	2.741935483	379.0
6378910	1	243	187	26	1	0	0	4	4	0	0	1	1	1	0	40	38	3	2	2	1	0	0	0	0	0	1	0	0	1	838.0	1.900954653	2548.0
6923167	1	100	7304	10	1	0	0	16	2	14	0	1	0	1	1	102	16	2	2	0	1	0	0	0	0	0	1	0	0	0	688.0	2.447674418	4268.0
7446893	2	121	51447	19	3	2	1	18	1	17	2	3	3	1	1	137	10	4	619	425	16	0	0	0	0	0	0	1	0	0	12135.5	2.564765151	78304.5
6685217	1	104	168	14	1	4	1	12	12	0	0	1	1	1	1	51	10	2	0	0	0	0	1	0	0	0	0	0	0	1	1016.0	2.253937007	5310.0
6477490	1	185	148	17	1	2	1	26	26	0	8	8	8	1	1	172	6	1	11	8	5	0	0	0	0	0	0	1	0	1	499.0	2.208416833	1455.0
6971374	1	106	11020	22	1	2	1	9	2	7	0	1	1	1	1	137	5	1	2	0	1	0	0	0	0	0	1	0	0	1	688.0	2.447674418	4268.0
6403986	1	126	149	15	1	3	1	2	2	0	0	4	4	1	1	98	12	4	12	7	3	0	0	0	0	0	0	0	1	0	10435.0	2.568950646	28669.0
7389042	1	63	6672	4	1	1	1	14	1	13	0	4	4	1	1	183	16	3	5	3	2	0	0	0	0	0	0	1	0	0	1492.0	2.363270777	11749.0
6799308	1	120	159	4	1	0	0	23	23	0	0	7	7	3	1	58	2	2	2	0	1	0	0	0	0	0	0	1	0	1	14159.0	2.464157073	59096.0
6546977	2	130	163	19	1	0	0	22	22	0	0	2	2	2	1	78	18	1	7	7	3	1	1	0	0	0	0	0	0	1	147.5	1.518088258	629.5
6932634	1	118	5842	9	1	0	0	14	3	11	6	2	0	1	1	115	7	1	4	0	1	0	0	0	0	0	0	0	1	1	2083.0	2.086413826	13989.0
6794086	1	66	147	41	1	0	0	37	28	9	3	4	4	2	2	32	14	4	2	0	1	0	0	0	0	0	0	0	1	0	1210.0	3.022314049	5568.0
6773532	2	94	149	36	1	0	0	5	5	0	0	2	2	1	1	46	6	2	2	0	1	0	1	0	0	0	0	0	1	1	1903.5	2.52195668	9090.5
6818438	1	159	161	75	1	0	0	17	17	0	0	1	1	1	1	47	20	1	0	0	0	0	0	1	0	0	0	0	0	1	216.0	2.722222222	1163.0
6546480	1	45	143	83	1	0	0	23	23	0	0	2	2	1	1	38	6	4	1	1	1	0	0	0	0	0	0	1	0	1	12502.0	2.493521036	44937.0
6530393	3	86	180	14	1	1	1	10	10	0	0	1	1	1	1	41	20	2	13	11	7	0	1	0	0	0	0	0	0	1	439.5	2.187930273	1790.5
6805129	1	70	149	269	1	0	0	15	15	0	0	9	9	1	1	30	6	4	16	8	5	1	0	0	0	0	0	0	0	0	2968.0	2.539757412	17456.0
6536592	1	116	140	4	1	1	1	18	18	0	0	2	2	1	1	60	3	2	2	2	1	0	1	0	0	0	0	0	0	1	1618.0	1.89369592	7780.0
6747413	1	102	144	9	1	0	0	21	21	0	5	3	3	1	1	36	13	3	3	0	1	0	0	0	0	0	0	0	1	1	1968.0	2.62957317	8398.0
7552845	1	148	5390	17	2	0	0	10	1	9	9	1	0	1	0	283	20	4	2	0	1	0	1	0	0	0	0	0	0	0	1265.0	1.946245059	15589.0
6493002	1	79	158	22	1	0	0	50	50	0	0	1	1	1	1	55	8	6	3	2	3	0	0	0	0	0	0	1	0	1	11322.0	2.466172054	32435.0
6664714	1	194	159	69	1	0	0	67	67	0	21	4	4	2	1	55	10	3	10	0	1	0	0	0	0	0	0	0	1	1	10816.0	2.633136094	39485.0
6686652	1	137	155	27	1	0	0	29	29	0	0	8	8	2	1	70	6	4	0	0	0	0	0	0	0	0	0	0	1	1	11190.0	2.675067024	50675.0
7209041	1	127	5199	2	1	0	0	19	2	17	9	3	0	1	0	167	5	3	2	0	1	0	0	0	0	0	0	1	0	0	1247.0	2.209302325	7844.0
6594696	1	142	173	11	1	1	1	18	18	0	0	4	4	1	1	140	4	3	3	3	1	0	0	0	0	0	0	1	0	0	12502.0	2.493521036	44937.0
6650785	2	94	158	13	1	2	1	4	4	0	32	1	1	1	1	96	7	3	95	78	9	0	0	0	0	0	0	1	0	1	2686.0	2.29113924	8748.0
6617980	1	191	154	26	1	2	1	8	8	0	20	8	8	1	2	86	5	2	15	12	4	0	0	0	0	0	0	1	0	1	196.0	2.239795918	795.0
6832955	1	200	160	62	1	0	0	5	5	0	1	1	1	1	2	138	10	2	0	0	0	1	0	0	0	0	0	0	0	1	587.0	2.03407155	2940.0
6598861	1	164	147	7	1	0	0	13	10	3	7	3	3	1	1	24	10	2	18	15	10	0	1	0	0	0	0	0	0	1	405.0	2.261728395	1611.0
6554258	1	105	160	9	1	0	0	11	11	0	0	1	1	1	1	61	33	2	4	2	2	0	0	0	0	0	1	0	0	1	701.0	2.395149786	2843.0
7052416	1	144	7868	8	1	0	0	4	3	1	1	1	0	1	0	378	23	2	2	0	1	1	0	0	0	0	0	0	0	0	1339.0	1.756534727	8054.0
7330420	1	140	18881	10	3	1	1	17	2	15	1	2	2	1	1	169	6	5	10	8	6	0	0	0	0	0	0	1	0	0	2956.0	2.646481732	26163.0
6624339	1	14	131	5	1	1	1	21	18	3	0	3	3	1	2	35	5	3	15	15	7	0	0	0	0	0	0	1	0	1	54.0	2.87037037	181.0
7280910	4	109	17079	7	1	3	1	10	8	2	3	2	2	1	1	157	13	3	4	2	2	0	0	0	0	0	1	1	0	0	6351.3333	2.489950384	39829.0
6468549	4	31	152	14	1	1	1	33	31	2	0	5	5	1	1	49	5	5	16	16	11	1	0	0	0	0	0	0	0	1	7737.0	3.317952694	21664.0
6979651	1	151	10976	14	1	0	0	15	4	11	0	3	2	3	1	87	6	3	0	0	0	0	0	0	0	0	0	0	1	1	10038.0	2.722056186	60713.0
6796305	1	172	148	40	1	0	0	12	12	0	0	4	4	1	1	59	10	4	22	16	7	1	0	0	0	0	0	0	0	1	1353.0	2.417590539	7575.0
6716010	1	129	165	10	1	1	1	6	6	0	3	2	2	1	0	50	27	2	8	6	4	0	0	0	0	0	1	0	0	1	30.0	2.3	194.0
8012443	1	200	10548	11	3	1	1	7	1	6	2	2	2	1	1	192	16	1	12	8	6	0	0	1	0	0	0	0	0	0	104.0	3.211538461	856.0
6780790	2	139	144	8	1	2	1	16	13	3	3	4	4	1	2	101	7	2	11	9	5	0	0	0	0	0	0	0	1	1	11190.0	2.675067024	50675.0
7868909	1	143	34362	8	3	3	1	18	2	16	1	1	1	1	1	135	8	5	6	4	3	0	1	0	0	0	0	0	0	0	2541.0	2.51279024	24625.0
6853429	2	66	5088	78	4	2	1	36	2	34	21	1	1	1	1	86	8	3	5	0	1	0	0	0	0	0	0	1	0	1	1572.0	2.650763358	7883.0
6814864	3	74	158	10	1	1	1	19	0	19	0	2	2	1	1	0	8	3	0	0	0	0	1	0	0	0	0	0	0	1	1575.0	2.452698412	8833.0
6826833	5	153	163	19	1	1	1	15	15	0	0	6	6	1	1	56	14	3	0	0	0	0	1	0	0	0	1	0	0	0	447.6667	2.426946682	2155.0
6456868	1	165	154	6	1	2	1	15	15	0	27	6	6	1	1	77	6	1	3	0	1	1	0	0	0	0	0	0	0	1	3465.0	2.439538239	10555.0
6459862	2	151	163	13	1	3	1	12	8	4	0	3	3	1	1	29	4	2	4	4	1	0	0	0	0	0	0	1	0	1	1347.0	2.97104677	4257.0
6814701	1	113	150	3	1	0	0	37	37	0	0	1	1	1	1	54	5	2	0	0	0	1	0	0	0	0	0	0	0	0	2968.0	2.539757412	17456.0
6353285	2	169	147	6	1	0	0	14	11	3	0	2	2	1	1	51	7	2	4	0	1	0	0	0	0	0	0	0	1	0	1633.0	2.586650336	4356.0
6452281	3	106	145	6	1	1	1	9	9	0	0	1	1	1	1	63	4	1	8	6	6	0	0	0	0	0	0	0	1	1	10435.0	2.568950646	28669.0
6518319	1	64	159	26	1	0	0	41	41	0	0	2	2	1	1	27	10	1	37	28	16	1	0	0	0	0	0	0	0	1	1317.0	3.35839028	5814.0
6921656	4	45	21863	2	2	1	1	4	1	3	0	5	5	1	1	99	12	5	10	10	6	0	0	1	0	0	0	0	0	0	1637.5	3.227241539	12707.5
6605408	2	59	143	16	1	2	1	9	5	4	0	5	5	1	1	45	5	2	3	1	2	0	0	1	0	0	0	1	0	1	1177.0	3.026663652	4484.0
6368502	2	144	161	28	1	0	0	38	38	0	0	1	1	1	0	70	30	6	1	0	1	0	1	0	0	1	0	0	0	0	1092.0	2.020064378	3232.5
7100955	1	88	12350	6	2	1	1	9	3	6	4	1	1	1	1	180	8	3	7	5	4	1	0	0	0	0	0	0	0	0	405.0	1.762962962	3581.0
6395635	1	106	153	9	1	0	0	26	24	2	0	2	2	1	1	70	4	3	0	0	0	0	0	0	0	0	0	0	1	1	10435.0	2.568950646	28669.0
6890258	2	38	26284	57	7	0	0	7	1	6	16	1	0	1	1	142	10	3	16	0	1	1	0	0	0	0	0	1	0	1	267.5	2.263384321	1776.5
6817128	1	116	154	13	1	0	0	21	21	0	5	1	1	1	0	52	14	2	0	0	0	1	0	0	0	0	0	0	0	0	310.0	1.587096774	2058.0
6699594	1	60	171	21	1	3	1	6	0	6	0	4	4	1	1	0	9	3	0	0	0	0	0	0	0	0	0	0	1	1	1054.0	2.395635673	4906.0
6492461	3	71	160	39	1	0	0	17	14	3	0	8	8	3	1	74	8	2	13	11	8	0	0	1	0	0	0	0	0	1	947.0	3.29778247	2863.0
8106070	6	48	72957	35	3	0	0	17	1	16	5	8	1	2	2	704	9	4	11	7	6	1	0	1	0	0	0	0	0	0	6988.0	4.480975112	63791.5
6433015	1	74	145	6	1	1	1	12	3	9	6	1	1	1	1	26	7	3	6	4	4	1	0	0	0	0	0	0	0	1	7737.0	3.317952694	21664.0
6694991	1	153	157	10	1	1	1	8	8	0	0	4	4	1	1	83	40	3	3	1	2	0	1	0	0	0	0	0	0	1	493.0	2.559837728	2816.0
7148500	1	96	3737	2	2	0	0	13	3	10	3	6	0	1	1	120	8	3	2	0	1	0	0	0	0	0	0	1	0	0	1480.0	2.242567567	8908.0
6474961	2	82	166	3	1	1	1	11	1	10	0	3	3	1	0	166	16	2	5	5	2	0	0	0	0	0	1	0	0	0	701.0	2.340941512	2078.0
6617651	1	157	173	4	1	1	1	10	10	0	15	1	1	1	1	69	8	2	12	8	6	0	0	0	0	0	0	0	1	1	10816.0	2.633136094	39485.0
6611455	1	134	159	4	1	3	1	22	22	0	0	2	2	1	1	50	2	1	7	5	2	0	0	0	0	0	0	1	0	1	2256.0	2.19503546	8917.0
6870481	1	112	3108	10	1	0	0	16	3	13	0	1	0	1	1	69	16	2	2	0	1	0	0	0	0	0	0	1	0	1	881.0	2.244040862	5149.0
7183902	1	79	3602	9	2	0	0	10	2	8	2	2	0	1	1	117	4	2	3	1	2	0	0	0	0	0	0	1	0	0	637.0	2.583987441	4494.0
7607764	1	119	11245	14	3	0	0	4	1	3	1	3	3	1	1	285	11	2	12	2	3	0	1	0	0	0	0	0	0	0	1917.0	2.343766301	19537.0
6665718	2	143	156	10	1	0	0	28	27	1	0	2	2	2	1	273	4	5	7	7	5	0	0	0	0	0	0	1	0	1	12502.0	2.493521036	44937.0
6541252	5	17	141	23	1	0	0	6	5	1	0	4	4	2	1	15	9	2	3	0	1	0	0	1	0	0	0	0	0	1	1922.0	3.067825956	8292.0
6689367	8	185	152	15	1	0	0	51	45	6	0	3	3	1	1	36	7	5	0	0	0	1	0	1	0	0	0	0	0	1	3082.0	3.371066872	18842.6667
6403304	4	45	143	4	1	0	0	5	5	0	0	3	3	1	1	77	6	6	7	5	5	0	0	1	0	0	0	0	0	0	2105.6667	3.0558163	6370.0
6914603	1	52	5582	19	4	1	1	18	4	14	9	2	2	1	1	118	4	4	4	2	2	0	0	0	0	0	0	1	0	1	529.0	2.412098298	3462.0
6758512	2	90	155	8	1	0	0	13	13	0	7	1	1	1	0	96	25	2	2	0	1	0	1	0	0	0	1	0	0	0	379.0	2.001397748	2005.5
6746009	1	63	166	6	1	0	0	9	9	0	11	4	4	2	1	67	10	2	4	0	1	0	1	0	0	0	0	0	0	0	820.0	2.218292682	4847.0
8195177	2	197	18828	31	5	0	0	20	3	17	0	1	0	1	1	142	10	3	4	0	1	0	0	0	0	0	0	0	1	0	4644.0	2.626602907	19812.0
6415259	1	76	149	25	1	0	0	56	56	0	0	2	2	2	1	50	5	3	3	3	3	0	0	0	0	0	0	1	0	1	11322.0	2.466172054	32435.0
6546900	1	145	170	8	1	1	1	13	5	8	2	3	3	1	1	85	11	2	9	7	4	0	0	0	0	0	1	0	0	1	501.0	2.321357285	1880.0
6458806	4	36	137	8	1	0	0	15	12	3	5	8	8	3	1	15	9	5	2	0	1	1	0	1	0	0	0	0	0	1	5474.5	3.784132013	15265.5
6356704	1	103	158	19	1	0	0	10	9	1	0	3	3	1	1	84	6	5	1	0	1	0	0	0	0	0	0	0	1	1	2591.0	2.290621381	7990.0
[truncated: 178,001 more rows]
