# Supplementary material for: Patent lifetime prediction using LightGBM with a customized loss
Source: PeerJ Comput Sci. 2024 May 10;10:e2044. doi: 10.7717/peerj-cs.2044 (PMC11157541; doi:10.7717/peerj-cs.2044)
Supplement: Supplemental Information 1 [file peerj-cs-10-2044-s001.zip › test.csv]

reg_num	number_ipc	number_word_abstract	number_word_ft	number_citation	number_citation_nation	number_priority	number_priority_nation	number_claim	number_claim_indep	number_claim_dep	number_claim_altered	number_applicant	number_foreign_applicant	number_applicant_nation	number_assignee	number_avgword_indep	average_gap_citation	delivery_time	number_family	number_foreign_family	number_family_nation	ipc_A	ipc_B	ipc_C	ipc_D	ipc_E	ipc_F	ipc_G	ipc_H	CBPs	ipc_activity	ipc_comp	ipc_size
6332469	3	248	3358	10	1	0	0	19	3	16	2	2	2	1	0	127	14	1	2	0	1	1	0	0	0	0	0	0	0	0	247	2	531
6332727	1	113	1378	5	1	0	0	5	1	4	0	1	1	1	0	195	11	1	0	0	0	0	1	0	0	0	0	0	0	0	159	1	277
6332779	1	97	5223	18	1	0	0	10	2	8	0	4	4	1	1	113	229	1	2	2	2	1	0	0	0	0	0	0	0	1	496	4	907
6332824	1	114	2236	9	1	0	0	17	3	14	3	4	4	1	0	356	233	2	2	0	1	1	0	0	0	0	0	0	0	1	337	4	721
6332940	2	143	2234	6	1	0	0	1	1	0	0	1	1	1	1	407	5	2	0	0	0	0	1	0	0	0	0	0	0	0	2985	1	5753
6333189	4	40	10900	20	1	0	0	5	1	4	0	2	2	2	1	152	10	4	4	4	2	1	0	1	0	0	0	0	0	1	1365.6667	2	2647.6667
6333203	1	201	4205	2	1	1	1	19	1	18	0	2	2	1	1	177	4	2	1	1	1	0	0	0	0	0	0	0	1	0	9948	1.5	18234
6333294	5	90	5624	67	1	0	0	16	3	13	0	4	4	2	1	54	17	3	27	21	5	0	1	0	0	0	0	0	0	0	919	4.5	1855
6334033	2	52	2302	5	1	0	0	6	4	2	0	4	4	1	1	56	403	1	10	10	6	0	0	0	0	0	0	1	0	1	1427	4	2910
6334054	2	57	3746	7	1	0	0	16	5	11	0	2	2	1	1	121	1145	2	0	0	0	0	0	0	0	0	0	0	1	1	1376	2	2676
6334229	2	45	3439	8	1	0	0	31	3	28	0	9	9	2	1	92	9	3	1	0	1	1	1	0	0	0	0	0	0	1	103.5	2.171717171	327.5
6334230	2	131	1151	5	1	0	0	5	1	4	0	3	3	1	1	129	3	1	0	0	0	1	1	0	0	0	0	0	0	1	392.5	2.039405985	1161.5
6334233	1	141	3188	12	1	0	0	25	8	17	0	2	2	1	1	131	16	2	0	0	0	1	0	0	0	0	0	0	0	1	295	2.169491525	1000
6334234	2	59	5195	110	1	0	0	8	1	7	0	2	2	1	1	60	29	3	19	10	5	1	0	0	0	0	0	0	0	1	295	2.169491525	1000
6334235	1	110	2139	11	1	0	0	11	0	11	1	3	3	1	2	0	15	2	15	13	8	0	0	0	0	1	0	0	0	1	164	1.62804878	524
6334236	1	84	1703	9	1	0	0	7	1	6	0	1	1	1	1	85	18	2	11	11	7	0	0	0	0	1	0	0	0	1	164	1.62804878	524
6334242	1	247	3309	3	1	0	0	12	5	7	0	2	2	1	1	283	5	2	0	0	0	0	0	0	0	0	1	0	0	0	269	1.918215613	755
6334246	2	52	4583	21	1	7	1	20	1	19	0	1	1	1	1	229	24	3	1	1	1	1	1	0	0	0	0	0	0	1	418.5	1.924259762	1259
6334247	1	232	4914	48	1	0	0	80	18	62	0	6	6	1	1	168	17	5	18	7	4	0	0	0	0	0	0	0	1	1	2348	1.976575809	7478
6334249	1	168	5036	13	1	0	0	6	1	5	25	1	1	1	1	85	13	4	2	0	1	0	0	0	0	0	0	0	1	1	84	2.5	232
6334250	1	127	5780	2	1	1	1	6	1	5	0	2	2	1	1	178	10	2	6	5	3	0	0	0	0	0	0	0	1	1	2348	1.976575809	7478
6334252	1	162	20370	28	1	1	1	11	3	8	0	8	8	1	1	156	8	2	11	7	3	0	1	0	0	0	0	0	0	1	499	2.212424849	1414
6334255	1	64	919	10	1	0	0	4	1	3	0	1	1	1	0	108	34	2	8	8	5	0	1	0	0	0	0	0	0	1	209	1.655502392	609
6334259	2	146	3162	11	1	1	0	15	3	12	0	1	1	1	0	118	32	2	3	3	2	0	1	0	0	0	0	0	0	1	139	1.603113515	404.5
6334261	1	251	3461	38	1	0	0	17	6	11	0	2	2	1	1	316	54	2	0	0	0	0	1	0	0	0	0	0	0	1	69	1.550724637	200
6334262	1	145	5995	8	1	0	0	19	2	17	0	1	1	1	0	378	75	1	0	0	0	0	0	0	0	0	0	1	0	1	1005	2.154228855	2906
6334265	1	131	2354	5	1	1	1	5	0	5	0	3	3	1	1	0	33	2	9	8	6	0	0	0	0	0	1	0	0	1	258	2.356589147	853
6334266	1	164	4117	42	1	0	0	18	3	15	0	5	5	1	1	180	9	1	0	0	0	0	0	0	0	0	1	0	0	0	258	2.356589147	853
6334267	1	127	3428	38	1	0	0	14	3	11	0	1	1	1	1	75	16	1	1	0	1	0	0	0	0	0	1	0	0	1	258	2.356589147	853
6334269	1	62	1947	24	1	0	0	10	2	8	0	1	1	1	1	297	15	3	0	0	0	0	0	0	0	1	0	0	0	1	69	1.652173913	208
6334271	2	197	1403	5	1	0	0	11	1	10	0	1	1	1	1	257	3	2	0	0	0	0	1	0	0	0	0	1	0	0	1070.5	1.659835317	3556
6334272	1	109	14485	8	1	4	1	14	6	8	0	5	5	1	1	142	13	5	1	0	1	1	0	0	0	0	0	0	0	0	764	1.748691099	2221
6334274	1	51	1925	10	1	0	0	6	1	5	0	3	3	1	1	92	15	2	1	1	1	1	0	0	0	0	0	0	0	0	249	1.590361445	791
6334276	1	126	1969	6	1	1	1	8	2	6	0	2	2	1	1	174	9	2	3	3	2	0	0	0	0	1	0	0	0	0	139	1.877697841	412
6334278	1	275	3607	3	1	0	0	15	3	12	0	1	1	1	1	150	7	2	0	0	0	0	0	0	0	1	0	0	0	1	320	1.575	1008
6334279	4	119	1715	33	1	0	0	7	1	6	0	2	2	1	0	176	23	3	1	0	1	0	1	0	0	1	0	0	0	1	145	1.552262397	426.3333
6334282	1	76	3197	0	0	0	0	15	5	10	0	1	1	1	0	265	0	1	0	0	0	0	0	0	0	1	0	0	0	0	316	1.731012658	912
6334286	2	51	3719	24	1	1	1	18	1	17	0	2	2	1	0	127	30	2	14	13	9	0	1	0	0	1	0	0	0	1	276.5	1.915406805	879
6334288	2	178	5736	18	1	1	1	46	1	45	0	2	2	1	1	326	14	2	11	11	5	0	1	0	0	0	0	0	0	1	647	2.124451418	1959
6334289	1	114	1036	11	1	1	1	7	0	7	0	1	1	1	1	0	17	1	10	10	7	0	1	0	0	0	0	0	0	0	795	2.036477987	2504
6334293	1	86	4519	10	1	1	1	19	0	19	0	3	3	1	1	0	15	2	18	18	10	0	0	0	1	0	0	0	0	0	146	2.842465753	460
6334295	2	94	2365	7	1	0	0	17	3	14	0	3	3	1	1	115	6	1	7	7	3	0	0	0	0	0	1	0	0	1	273	2.483516483	738
6334296	2	288	3904	40	1	0	0	14	3	11	23	3	3	2	1	141	25	1	16	7	6	0	0	0	0	0	1	0	0	1	273	2.483516483	738
6334297	2	168	3947	15	1	0	0	14	1	13	0	3	3	1	1	279	14	1	5	5	3	0	0	0	0	0	1	0	0	1	273	2.483516483	738
6334300	1	49	7101	64	1	0	0	68	2	66	0	1	1	1	1	205	26	1	16	12	8	0	0	0	0	0	1	0	0	1	78	2.294871794	175
6334301	1	127	3346	11	1	0	0	13	6	7	0	4	4	1	1	85	7	3	6	6	3	0	0	0	0	0	1	0	0	1	78	2.294871794	175
6334302	1	212	4500	15	1	0	0	43	3	40	0	1	1	1	1	48	9	3	0	0	0	0	0	0	0	0	0	0	1	1	940	2.404255319	2841
6334306	1	138	11230	16	1	1	1	39	4	35	0	3	3	1	1	160	5	3	3	3	1	0	0	0	0	0	1	0	0	0	304	2.782894736	868
6334307	1	79	4339	4	1	1	1	4	4	0	0	2	2	1	1	86	48	1	3	3	2	0	0	0	0	0	1	0	0	1	791	2.109987357	2394
6334310	1	191	2122	3	1	0	0	32	3	29	0	3	3	1	1	116	12	2	3	3	2	0	0	0	0	0	1	0	0	0	273	2.483516483	738
6334313	1	136	4553	7	1	1	1	6	1	5	0	2	2	1	1	154	11	2	11	11	5	0	0	0	0	0	1	0	0	0	560	2.594642857	1458
6334314	1	78	2733	6	1	1	1	19	2	17	0	2	2	1	0	87	11	1	8	8	4	0	0	0	0	0	1	0	0	0	560	2.594642857	1458
6334318	1	121	4845	10	1	2	1	11	3	8	0	7	7	1	1	153	12	2	0	0	0	0	0	0	0	0	1	0	0	1	59	2.355932203	176
6334320	1	55	1522	11	1	0	0	11	4	7	0	2	2	1	1	118	5	2	0	0	0	0	0	0	0	0	1	0	0	1	560	2.594642857	1458
6334322	1	100	2565	9	1	1	1	11	2	9	0	4	4	1	1	129	13	1	7	5	4	0	0	0	0	0	1	0	0	0	560	2.594642857	1458
6334326	1	71	2864	8	1	1	1	18	2	16	0	2	2	1	1	84	13	2	5	5	3	0	0	0	0	0	1	0	0	1	387	2.186046511	1025
6334334	1	255	2637	11	1	1	1	18	0	18	0	8	8	2	1	0	23	1	11	11	6	0	0	0	0	0	1	0	0	0	96	2.291666666	345
6334335	1	109	10827	16	1	0	0	16	0	16	0	3	3	1	1	0	19	5	3	3	1	0	0	1	0	0	0	0	0	1	221	2.936651583	630
6334338	1	99	5187	21	1	0	0	1	1	0	0	2	2	1	1	188	14	4	8	6	4	0	0	1	0	0	0	0	0	1	221	2.936651583	630
6334340	1	176	2869	12	1	0	0	17	3	14	0	3	3	1	1	166	5	2	0	0	0	0	0	0	1	0	0	0	0	1	45	1.911111111	111
6334341	1	142	2342	17	1	1	1	7	1	6	0	2	2	1	1	104	55	3	11	11	5	0	0	0	1	0	0	0	0	1	148	2.425675675	430
6334349	1	76	2740	10	1	1	1	6	1	5	0	1	1	1	1	137	13	1	1	1	1	0	1	0	0	0	0	0	0	0	499	2.212424849	1414
6334350	1	138	2682	8	1	1	1	12	2	10	0	2	2	1	0	210	14	1	4	4	3	0	1	0	0	0	0	0	0	1	499	2.212424849	1414
6334353	1	158	7859	1	1	1	1	20	1	19	0	5	5	1	1	129	17	2	6	6	3	0	0	0	0	0	0	1	0	1	388	2.342783505	1097
6334354	3	47	7143	29	1	0	0	6	3	3	3	2	2	2	1	183	25	1	14	7	4	0	1	0	0	0	0	1	0	1	409.3333	2.382404459	1155
6334358	1	150	4298	6	1	1	1	4	2	2	0	3	3	1	2	168	12	1	11	9	5	0	0	0	0	0	0	1	0	1	388	2.342783505	1097
6334360	2	107	1292	7	1	0	0	2	1	1	0	1	1	1	2	71	17	2	0	0	0	0	0	0	0	0	0	1	0	0	619	2.111333843	1913
6334361	4	86	4270	28	1	1	1	31	2	29	0	4	4	2	1	100	10	3	21	21	13	0	1	0	0	0	0	1	0	1	590.6667	2.324403257	1753.6667
6334363	1	161	2296	9	1	1	1	6	0	6	0	4	4	1	1	0	15	2	14	14	9	0	0	0	0	0	0	1	0	0	322	2.288819875	919
6334365	1	120	4178	8	1	0	0	24	3	21	0	2	2	1	1	207	10	1	0	0	0	0	0	0	0	0	0	1	0	1	3432	2.654428904	9550
6334366	1	190	2081	8	1	1	1	9	1	8	0	3	3	1	1	298	11	2	1	1	1	0	1	0	0	0	0	0	0	0	1075	2.270697674	3311
6334368	3	79	3276	16	1	0	0	8	1	7	0	1	1	1	1	198	16	2	0	0	0	0	0	0	0	0	1	0	0	0	859	2.122235157	2541
6334370	2	99	5235	8	1	1	1	8	4	4	0	3	3	1	1	104	16	2	12	12	6	0	1	0	0	0	1	0	0	1	435	2.379299397	1301
6334373	1	105	1747	8	1	0	0	1	1	0	0	1	1	1	0	143	20	2	0	0	0	0	1	0	0	0	0	0	0	0	426	1.549295774	1459
6334375	1	121	2870	11	1	0	0	14	3	11	0	1	1	1	0	172	27	1	0	0	0	0	1	0	0	0	0	0	0	1	426	1.549295774	1459
6334377	1	111	1889	3	1	0	0	9	2	7	0	1	1	1	0	220	8	1	0	0	0	0	1	0	0	0	0	0	0	1	426	1.549295774	1459
6334379	2	156	5221	23	1	1	0	9	1	8	0	1	1	1	1	277	14	3	2	2	1	0	1	0	0	0	0	0	0	0	378	2.080156402	1219.5
6334380	1	124	1417	8	1	0	0	5	1	4	0	1	1	1	1	171	7	2	0	0	0	0	1	0	0	0	0	0	0	0	198	1.959595959	746
6334382	1	59	2099	10	1	1	1	4	2	2	6	1	1	1	1	131	21	3	18	16	7	0	0	0	0	0	1	0	0	1	34	1.735294117	106
6334383	1	108	23006	11	1	1	1	28	4	24	0	2	2	1	1	298	11	3	3	3	2	0	0	0	0	0	1	0	0	0	212	2.325471698	578
6334385	2	115	2763	2	1	1	1	15	2	13	0	2	2	1	1	89	37	2	9	9	4	0	0	0	0	0	1	0	0	0	272	2.111983101	756.5
6334386	3	47	867	19	1	1	1	5	0	5	0	1	1	1	1	0	22	1	22	22	13	1	0	0	0	0	0	0	0	0	338	1.636094674	1104
6334388	2	171	10084	9	1	1	1	16	1	15	0	1	1	1	1	189	7	2	2	2	1	0	1	0	0	0	0	0	0	0	78	1.91025641	217
6334390	1	71	1149	11	1	1	1	7	1	6	0	1	1	1	1	120	29	2	10	10	4	0	1	0	0	0	0	0	0	0	305	2.013114754	854
6334391	2	104	2089	14	1	0	0	5	1	4	0	2	2	1	1	187	14	1	11	11	8	0	1	0	0	0	0	0	0	1	305	2.013114754	854
6334392	1	168	13956	6	1	2	1	16	2	14	0	5	5	1	1	298	6	1	3	2	2	0	1	0	0	0	0	0	0	1	305	2.013114754	854
6334393	2	109	7188	6	1	1	1	9	1	8	0	2	2	1	1	101	8	1	7	7	4	0	1	0	0	0	0	0	0	0	191.5	1.961685582	535.5
6334395	2	118	11744	39	1	0	0	45	6	39	0	5	5	2	1	82	12	5	9	5	5	1	0	0	0	0	1	0	0	1	136.5	2.40794154	410
6334396	1	103	6441	13	1	0	0	43	4	39	7	2	2	1	1	98	15	2	6	4	3	0	0	0	0	1	0	0	0	1	75	1.906666666	194
6334398	1	222	3204	8	1	0	0	15	4	11	0	3	3	1	1	89	7	2	9	9	5	1	0	0	0	0	0	0	0	1	580	1.812068965	1801
6334400	1	127	1356	6	1	0	0	6	1	5	0	1	1	1	0	274	41	2	0	0	0	1	0	0	0	0	0	0	0	0	580	1.812068965	1801
6334401	1	147	2767	7	1	0	0	10	2	8	0	1	1	1	1	152	9	1	0	0	0	0	1	0	0	0	0	0	0	0	1851	1.7817396	6162
6334406	2	28	1706	14	1	1	1	7	2	5	0	1	1	1	1	100	10	2	8	8	7	1	0	0	0	0	0	0	0	0	53	1.735849056	145
6334408	1	68	988	15	1	0	0	1	1	0	0	1	1	1	0	122	18	2	0	0	0	1	0	0	0	0	0	0	0	0	764	1.748691099	2221
6334410	1	183	5904	3	1	1	1	2	2	0	16	3	3	1	1	216	5	1	18	12	7	0	0	0	0	0	1	0	0	1	9	2.666666666	29
6334411	1	239	3061	13	1	0	0	10	1	9	0	2	2	1	1	426	18	3	0	0	0	0	0	0	0	0	1	0	0	0	52	2.23076923	207
6334413	2	169	6761	12	1	1	1	12	2	10	0	5	5	1	1	157	10	2	7	7	3	0	0	0	0	0	1	0	0	0	343	2.358136767	959.5
6334414	1	155	9432	3	1	2	1	34	2	32	0	3	3	1	1	336	3	1	1	1	1	0	0	0	0	0	1	0	0	1	341	2.278592375	845
6334419	1	173	3736	10	1	1	1	5	2	3	0	4	4	1	1	221	6	2	2	2	1	0	0	0	0	0	1	0	0	1	101	2.118811881	314
6334420	1	117	3864	2	1	1	1	12	1	11	0	2	2	1	1	117	4	2	1	1	1	0	0	0	0	0	1	0	0	1	101	2.118811881	314
6334424	2	154	8445	7	1	2	1	14	6	8	0	1	1	1	1	184	3	2	2	2	1	0	1	0	0	0	1	0	0	0	535.5	2.417805947	1499
6334426	1	141	2923	10	1	1	1	9	1	8	0	6	6	1	1	159	6	2	7	7	3	0	0	0	0	0	1	0	0	1	456	2.414473684	1379
6334430	1	179	4063	6	1	1	1	6	1	5	0	1	1	1	1	171	12	1	2	2	1	0	0	0	0	0	1	0	0	0	763	2.408912188	2142
6334431	1	114	3711	3	1	1	1	8	2	6	0	2	2	1	1	199	15	2	3	3	2	0	0	0	0	0	1	0	0	0	113	2.451327433	312
6334433	1	199	3941	14	1	1	1	15	3	12	0	2	2	1	1	238	6	1	4	4	3	0	0	0	0	0	1	0	0	1	763	2.408912188	2142
6334434	2	120	4641	32	1	0	0	18	2	16	0	2	2	1	1	68	11	2	36	31	7	0	0	0	0	0	1	0	0	1	763	2.408912188	2142
6334436	1	122	3130	10	1	1	1	20	3	17	0	2	2	1	1	112	12	1	4	4	3	0	0	0	0	0	1	0	0	0	456	2.414473684	1379
6334437	1	67	1654	10	1	1	1	6	2	4	0	1	1	1	1	116	13	2	8	8	6	0	0	0	0	0	1	0	0	0	763	2.408912188	2142
6334438	1	121	3180	4	1	1	1	10	2	8	0	3	3	1	1	115	12	2	2	2	1	0	0	0	0	0	1	0	0	1	110	2.027272727	320
6334440	1	45	9717	22	1	0	0	21	5	16	0	1	1	1	0	121	11	5	1	0	1	0	1	0	0	0	0	0	0	0	80	1.5625	227
6334442	1	163	2504	10	1	0	0	17	2	15	0	1	1	1	0	103	14	2	0	0	0	1	0	0	0	0	0	0	0	1	196	2.12755102	600
6334444	1	182	1980	18	1	0	0	25	3	22	0	1	1	1	0	82	27	1	0	0	0	1	0	0	0	0	0	0	0	0	3465	2.439538239	10555
6334446	2	35	11746	24	1	2	1	23	3	20	0	1	1	1	1	71	11	3	16	8	6	1	0	0	0	0	0	0	0	0	3465	2.439538239	10555
6334447	2	39	11972	11	1	0	0	6	1	5	0	2	2	2	1	176	17	2	2	0	1	1	1	0	0	0	0	0	0	1	82	1.967194245	253
6334449	1	96	7067	17	1	1	1	30	2	28	0	4	4	2	1	219	20	2	26	26	12	1	0	0	0	0	0	0	0	0	218	1.3853211	749
6334452	5	19	9224	16	1	0	0	3	0	3	0	2	2	1	1	0	5	1	7	7	6	0	0	1	0	0	0	0	1	0	325.5	2.587827427	947
6334453	1	162	3917	2	1	0	0	33	3	30	0	2	2	1	1	153	6	2	0	0	0	0	1	0	0	0	0	0	0	1	587	2.402044293	1682
6334454	1	64	1355	18	1	0	0	10	2	8	0	1	1	1	0	184	41	2	0	0	0	1	0	0	0	0	0	0	0	0	67	1.373134328	240
6334458	1	133	2530	8	1	1	1	14	0	14	0	1	1	1	1	0	19	2	12	12	6	0	0	0	0	0	1	0	0	1	734	1.961852861	2580
6334462	1	81	3972	17	1	1	1	18	1	17	0	2	2	1	0	184	17	4	6	6	4	0	0	0	0	0	1	0	0	0	212	2.325471698	578
6334463	1	124	1759	3	1	0	0	5	1	4	0	1	1	1	1	221	35	1	0	0	0	0	0	0	0	1	0	0	0	0	89	1.584269662	241
6334464	2	127	2167	15	1	0	0	11	2	9	0	1	1	1	1	198	40	4	0	0	0	0	0	0	0	0	1	0	0	1	384.5	2.009497859	1341
6334465	1	113	1767	9	1	1	1	10	1	9	0	1	1	1	2	92	19	1	16	14	11	0	0	0	0	0	1	0	0	1	838	1.900954653	2548
6334470	1	165	4988	12	1	0	0	2	2	0	3	1	1	1	1	225	15	1	10	7	5	0	1	0	0	0	0	0	0	0	360	1.95	1155
6334471	1	45	3729	5	1	1	1	7	1	6	0	1	1	1	1	162	10	1	15	15	10	0	1	0	0	0	0	0	0	1	795	2.036477987	2504
6334474	5	165	3293	7	1	0	0	24	2	22	0	2	2	1	0	117	11	1	2	2	1	0	1	0	0	0	0	0	0	1	436.5	1.915674891	1351
6334480	1	155	2017	9	1	1	1	29	3	26	0	6	6	1	1	76	6	1	5	3	3	0	0	0	0	0	1	0	0	1	229	2.51091703	660
6334486	3	89	9239	45	1	0	0	29	2	27	0	7	7	1	1	99	15	1	51	43	6	0	0	0	0	1	0	0	0	1	933	2.308681672	2933
6334487	1	226	10036	2	1	0	0	32	3	29	0	5	5	1	0	279	3	2	15	13	7	0	0	0	0	1	0	0	0	1	933	2.308681672	2933
6334488	1	123	5493	16	1	0	0	12	2	10	0	1	1	1	1	94	11	2	1	1	1	0	0	0	0	1	0	0	0	0	933	2.308681672	2933
6334489	1	89	3086	7	1	0	0	2	2	0	0	4	4	1	1	113	9	2	0	0	0	0	0	0	0	1	0	0	0	1	933	2.308681672	2933
6334490	1	73	1230	17	1	0	0	5	1	4	0	1	1	1	0	175	20	2	0	0	0	1	0	0	0	0	0	0	0	1	110	1.736363636	355
6334493	2	90	2063	11	1	1	1	34	3	31	0	1	1	1	1	87	23	1	26	24	16	0	1	0	0	0	1	0	0	0	376	1.741303614	1209.5
6334495	1	130	6807	13	1	1	1	8	1	7	0	4	4	1	1	404	13	1	10	8	6	0	1	0	0	0	0	0	0	1	56	1.553571428	168
6334496	1	201	11566	10	1	2	1	15	2	13	0	3	3	1	1	237	10	3	10	8	5	0	1	0	0	0	0	0	0	1	760	2.184210526	2094
6334499	1	164	6584	6	1	1	1	2	1	1	0	6	6	1	1	253	2	1	3	3	2	0	1	0	0	0	0	0	0	1	615	2.421138211	1619
6334501	1	167	3012	8	1	1	1	4	1	3	0	1	1	1	1	255	14	1	4	4	2	0	1	0	0	0	0	0	0	0	615	2.421138211	1619
6334505	3	72	3066	15	1	0	0	16	3	13	0	1	1	1	0	65	46	8	0	0	0	0	0	0	0	0	0	1	1	0	868.5	2.257861685	2341.5
6334506	1	144	11297	15	1	0	0	18	3	15	0	2	2	1	1	265	16	1	0	0	0	0	0	0	0	0	1	0	0	0	304	2.782894736	868
6334509	2	204	1111	21	1	0	0	7	1	6	0	1	1	1	0	253	6	2	0	0	0	0	1	0	0	1	0	0	0	0	1033	1.579241893	3381.5
6334512	1	95	2811	8	1	2	1	15	6	9	0	1	1	1	1	105	6	2	2	2	1	0	0	0	0	0	1	0	0	0	791	2.109987357	2394
6334513	1	145	1219	2	1	0	0	4	1	3	0	1	1	1	1	274	24	2	0	0	0	0	0	0	0	0	1	0	0	0	791	2.109987357	2394
6334518	1	105	1409	16	1	1	1	4	1	3	0	2	2	1	1	141	11	2	7	7	3	0	0	0	0	0	1	0	0	0	368	2.122282608	923
6334519	2	119	1150	6	1	0	0	6	1	5	0	1	1	1	0	363	10	1	0	0	0	1	0	0	0	0	0	0	0	1	170	1.270588235	511
6334520	1	82	6158	14	1	2	1	8	0	8	0	2	2	1	1	0	10	2	26	24	7	0	0	0	0	0	1	0	0	0	791	2.109987357	2394
6334522	1	138	7342	8	1	0	0	14	2	12	3	4	4	1	1	236	9	1	12	10	7	0	1	0	0	0	0	0	0	1	933	1.98499464	2780
6334524	1	271	3081	1	1	1	1	15	1	14	0	1	1	1	1	225	3	2	5	5	2	0	1	0	0	0	0	0	0	1	933	1.98499464	2780
6334527	1	84	6037	26	1	3	1	5	1	4	11	1	1	1	1	149	66	1	11	8	6	0	1	0	0	0	0	0	0	0	933	1.98499464	2780
6334528	1	64	12060	8	1	0	0	46	6	40	0	2	2	2	2	78	10	2	8	8	4	0	1	0	0	0	0	0	0	1	933	1.98499464	2780
6334529	1	77	1538	9	1	0	0	16	4	12	0	1	1	1	1	61	15	2	0	0	0	0	0	0	0	0	1	0	0	1	28	1.964285714	91
6334531	1	134	1455	27	1	0	0	3	1	2	0	1	1	1	0	232	22	2	0	0	0	0	1	0	0	0	0	0	0	1	1851	1.7817396	6162
6334533	1	230	6557	38	1	0	0	19	2	17	0	2	2	1	1	300	8	1	2	0	1	0	1	0	0	0	0	0	0	1	1851	1.7817396	6162
6334534	1	230	6614	38	1	0	0	18	3	15	0	2	2	1	1	189	8	1	2	0	1	0	1	0	0	0	0	0	0	1	1851	1.7817396	6162
6334536	1	58	3797	21	1	0	0	7	2	5	0	1	1	1	0	227	25	4	1	0	1	0	1	0	0	0	0	0	0	1	1851	1.7817396	6162
6334538	1	153	1922	16	1	0	0	19	4	15	0	1	1	1	0	193	29	2	0	0	0	0	1	0	0	0	0	0	0	0	79	2.430379746	268
6334540	1	116	2256	32	1	0	0	28	5	23	0	1	1	1	1	81	23	2	4	0	1	1	0	0	0	0	0	0	0	1	580	1.812068965	1801
6334546	1	76	1662	4	1	0	0	7	1	6	0	1	1	1	0	277	5	1	0	0	0	0	1	0	0	0	0	0	0	0	966	2.0310559	2988
6334547	1	120	4292	44	1	2	2	10	5	5	0	1	1	1	1	76	21	3	0	0	0	0	1	0	0	0	0	0	0	0	933	1.98499464	2780
6334548	1	68	18023	10	1	3	1	2	1	1	0	3	3	1	1	131	24	2	16	11	5	0	1	0	0	0	0	0	0	1	1851	1.7817396	6162
6334550	1	58	4352	7	1	0	0	15	1	14	0	1	1	1	0	473	8	1	3	3	3	0	0	0	0	0	0	1	0	0	395	2.126582278	1151
6334554	1	108	5214	7	1	0	0	29	6	23	0	2	2	2	1	191	8	2	14	14	8	0	1	0	0	0	0	0	0	1	360	1.95	1155
6334558	1	149	1733	4	1	1	1	2	0	2	0	1	1	1	0	0	4	1	0	0	0	1	0	0	0	0	0	0	0	0	11	1.636363636	45
6334559	1	112	1415	7	1	0	0	16	3	13	0	1	1	1	1	66	52	1	0	0	0	1	0	0	0	0	0	0	0	1	1	1	2
6334560	2	158	2835	6	1	0	0	2	1	1	0	1	1	1	1	206	20	2	1	0	1	0	1	0	0	0	0	0	0	1	1075	2.270697674	3311
6334563	3	47	2223	8	1	1	1	9	0	9	0	1	1	1	1	0	8	2	15	14	5	0	1	0	0	0	0	0	0	1	880.5	2.033766944	2746
6334564	1	117	4014	11	1	1	1	3	2	1	0	3	3	1	1	165	19	2	7	7	3	0	1	0	0	0	0	0	0	0	966	2.0310559	2988
6334568	1	140	2011	15	1	1	1	5	1	4	0	1	1	1	1	117	20	5	5	5	4	0	1	0	0	0	0	0	0	1	918	2.582788671	2697
6334573	1	63	3912	18	1	0	0	11	3	8	0	4	4	1	1	126	8	4	0	0	0	0	0	0	0	0	0	1	0	0	2096	2.290076335	6062
6334575	1	191	1289	2	1	0	0	9	1	8	0	1	1	1	1	170	4	1	0	0	0	0	0	0	0	0	0	1	0	0	2096	2.290076335	6062
6334583	1	195	2879	12	1	0	0	10	1	9	0	1	1	1	0	163	16	2	0	0	0	0	1	0	0	0	0	0	0	1	213	1.929577464	621
6334584	1	117	3210	11	1	0	0	10	1	9	0	2	2	2	1	169	21	2	0	0	0	0	1	0	0	0	0	0	0	0	213	1.929577464	621
6334586	3	79	1577	10	1	1	1	5	2	3	0	1	1	1	1	130	15	1	14	14	6	0	1	0	0	0	0	0	0	1	966	2.0310559	2988
6334588	1	106	4483	7	1	1	1	13	2	11	0	1	1	1	1	136	11	2	10	10	6	0	1	0	0	0	0	0	0	1	259	1.891891891	759
6334589	1	82	3758	15	1	0	0	47	6	41	0	3	3	3	1	84	10	3	0	0	0	0	1	0	0	0	0	0	0	1	144	1.923611111	412
6334590	1	156	2274	11	1	0	0	15	9	6	0	1	1	1	1	143	20	3	2	0	1	0	1	0	0	0	0	0	0	1	144	1.923611111	412
6334591	5	90	2074	9	1	0	0	12	3	9	8	2	2	1	1	140	16	1	3	0	1	0	1	0	0	0	0	0	0	1	201.5	1.907751501	585.5
6334592	1	188	6578	21	1	1	1	10	1	9	0	5	5	1	1	158	15	2	4	4	2	0	1	0	0	0	0	0	0	1	259	1.891891891	759
6334595	1	158	3220	10	1	0	0	17	3	14	0	2	2	1	1	154	14	2	0	0	0	1	0	0	0	0	0	0	0	1	380	1.707894736	1158
6334596	1	172	7322	24	1	0	0	12	2	10	0	1	1	1	0	382	21	3	0	0	0	1	0	0	0	0	0	0	0	1	138	1.304347826	409
6334597	1	74	859	7	1	0	0	2	1	1	0	1	1	1	0	207	15	2	0	0	0	0	0	0	0	0	1	0	0	1	423	1.598108747	1295
6334602	1	183	5455	23	1	0	0	21	3	18	0	1	1	1	0	106	26	2	3	2	2	1	0	0	0	0	0	0	0	0	419	1.477326968	1349
6334604	1	129	2484	20	1	0	0	15	2	13	0	1	1	1	1	119	24	2	11	11	5	0	0	0	0	0	1	0	0	1	734	1.961852861	2580
6334607	1	70	4685	13	1	1	1	18	0	18	0	1	1	1	1	0	14	2	2	2	2	0	0	0	0	0	1	0	0	0	368	2.122282608	923
6334608	1	68	2349	9	1	1	1	25	5	20	0	1	1	1	1	143	12	3	18	18	12	0	0	0	0	0	1	0	0	0	368	2.122282608	923
6334610	1	176	6028	6	1	1	1	10	4	6	0	3	3	1	1	112	7	2	2	2	1	0	1	0	0	0	0	0	0	1	966	2.0310559	2988
6334612	1	202	3448	2	1	0	0	16	2	14	0	5	5	1	1	182	5	2	12	9	6	1	0	0	0	0	0	0	0	1	1150	1.719130434	3408
6334613	1	207	6025	25	1	0	0	35	4	31	0	1	1	1	1	88	8	2	3	3	2	1	0	0	0	0	0	0	0	1	615	1.830894308	1650
6334614	1	158	7895	58	1	0	0	26	7	19	0	1	1	1	0	172	10	2	1	0	1	1	0	0	0	0	0	0	0	0	615	1.830894308	1650
6334616	2	136	1435	6	1	0	0	5	2	3	0	3	3	1	1	201	9	2	1	0	1	0	0	0	0	0	1	0	0	0	322	2.052795031	938
6334617	1	42	2087	5	1	0	0	15	3	12	0	2	2	1	1	37	21	2	0	0	0	0	0	0	0	0	1	0	0	1	322	2.052795031	938
6334619	1	151	8838	20	1	0	0	33	2	31	0	2	2	1	1	141	15	3	0	0	0	0	0	0	0	0	1	0	0	1	322	2.052795031	938
6334620	2	127	1577	12	1	1	1	4	1	3	0	9	9	1	1	445	15	1	8	8	4	0	0	0	0	0	1	0	0	1	556.5	2.081391194	1666
6334625	1	81	1732	32	1	1	1	11	4	7	0	2	2	1	1	107	7	2	9	9	5	0	1	0	0	0	0	0	0	1	1075	2.270697674	3311
6334626	2	123	6816	23	1	1	1	6	2	4	14	2	2	1	1	249	8	1	8	5	3	0	1	0	0	0	0	0	0	1	740.5	2.169831596	2238
6334628	1	151	4178	10	1	0	0	7	2	5	0	2	2	1	1	229	11	2	0	0	0	0	1	0	0	0	0	0	0	1	1075	2.270697674	3311
6334630	1	161	4227	22	1	0	0	13	3	10	0	1	1	1	0	307	53	1	0	0	0	0	1	0	0	0	0	0	0	0	109	1.71559633	359
6334632	1	223	7047	6	1	1	1	19	4	15	0	4	4	1	1	224	4	3	13	13	5	0	0	0	0	0	1	0	0	1	838	1.900954653	2548
6334633	1	138	2576	21	1	0	0	19	1	18	0	3	3	1	1	126	24	3	2	2	2	0	0	0	0	0	1	0	0	1	838	1.900954653	2548
6334634	1	129	3710	34	1	0	0	19	1	18	0	1	1	1	1	167	15	2	0	0	0	0	0	0	0	0	1	0	0	0	838	1.900954653	2548
6334636	1	321	3123	10	1	0	0	8	1	7	0	3	3	1	1	454	7	1	0	0	0	0	0	0	0	1	0	0	0	0	199	1.633165829	546
6334638	2	137	2573	11	1	1	1	6	1	5	0	2	2	1	1	116	12	1	4	4	2	0	1	0	0	0	0	0	0	0	1075	2.270697674	3311
6334640	1	129	2235	28	1	0	0	1	1	0	0	3	3	1	0	209	32	1	1	0	1	0	0	0	0	1	0	0	0	1	69	1.652173913	208
6334642	1	174	3861	16	1	1	1	14	1	13	0	2	2	1	1	185	10	1	16	16	8	0	1	0	0	0	0	0	0	0	760	2.184210526	2094
6334646	1	85	1642	20	1	1	1	13	3	10	0	1	1	1	1	120	14	2	4	4	2	0	1	0	0	0	0	0	0	1	406	2.068965517	1165
6334649	1	112	2021	16	1	1	1	3	3	0	0	2	2	1	1	202	14	2	5	5	2	1	0	0	0	0	0	0	0	0	543	1.878453038	1733
6334651	1	156	2842	38	1	0	0	17	3	14	0	3	3	1	1	153	17	2	0	0	0	1	0	0	0	0	0	0	0	1	543	1.878453038	1733
6334656	1	131	19426	24	1	1	1	7	2	5	0	2	2	1	1	175	6	5	8	8	3	0	1	0	0	0	0	0	0	1	447	2.275167785	1343
6334659	3	115	6869	3	1	1	1	26	2	24	0	6	6	1	1	182	2	1	1	1	1	0	1	0	0	0	0	0	0	1	2184	2.76007326	6082
6334660	1	129	12790	14	1	0	0	25	2	23	0	2	2	1	1	130	6	3	6	6	3	0	1	0	0	0	0	0	0	0	2184	2.76007326	6082
6334661	1	151	4738	4	1	0	0	25	3	22	0	3	3	1	1	88	8	3	0	0	0	0	1	0	0	0	0	0	0	0	2184	2.76007326	6082
6334662	1	71	2679	11	1	1	1	9	2	7	0	1	1	1	1	137	9	3	7	7	3	0	1	0	0	0	0	0	0	1	2184	2.76007326	6082
6334666	2	82	19021	15	1	3	1	11	3	8	0	11	11	1	1	110	17	1	4	3	2	0	1	0	0	0	0	0	0	1	2184	2.76007326	6082
6334668	2	151	9957	0	0	1	1	19	2	17	0	1	1	1	1	142	0	1	7	7	4	0	1	0	0	0	0	0	0	1	2184	2.76007326	6082
6334669	1	98	14676	38	1	2	1	101	8	93	0	8	8	1	1	181	14	6	22	20	10	0	1	0	0	0	0	0	0	1	2184	2.76007326	6082
6334670	1	177	23248	18	1	2	1	14	3	11	0	3	3	1	1	100	13	2	4	4	2	0	1	0	0	0	0	0	0	0	2184	2.76007326	6082
6334672	1	132	2653	5	1	1	1	22	4	18	0	2	2	1	1	174	8	5	0	0	0	0	1	0	0	0	0	0	0	1	2184	2.76007326	6082
6334673	1	120	7420	27	1	2	1	5	3	2	0	4	4	1	1	94	12	3	14	12	6	0	1	0	0	0	0	0	0	1	2184	2.76007326	6082
6334675	1	162	9629	4	1	1	1	20	2	18	0	2	2	1	1	84	2	2	2	2	1	0	1	0	0	0	0	0	0	0	2184	2.76007326	6082
6334677	1	145	7232	10	1	0	0	4	2	2	0	2	2	1	1	245	11	3	0	0	0	0	1	0	0	0	0	0	0	0	2184	2.76007326	6082
6334678	1	58	2803	28	1	0	0	30	4	26	0	5	5	4	1	46	18	2	7	7	4	0	1	0	0	0	0	0	0	1	2184	2.76007326	6082
6334679	1	109	3987	7	1	1	1	14	2	12	2	2	2	1	1	119	15	1	8	6	5	0	0	0	0	0	0	1	0	0	202	1.767326732	652
6334680	2	66	3319	25	1	0	0	4	2	2	0	1	1	1	1	107	13	3	2	0	1	0	0	0	0	0	0	1	0	1	202	1.767326732	652
6334681	1	80	19884	42	1	2	1	54	8	46	0	3	3	1	1	131	15	3	10	8	6	0	0	0	0	0	0	1	0	1	202	1.767326732	652
6334682	1	52	2019	1	1	1	1	4	1	3	0	1	1	1	1	69	12	2	1	1	1	1	0	0	0	0	0	0	0	1	3465	2.439538239	10555
6334685	1	264	3657	7	1	0	0	20	2	18	0	1	1	1	1	152	4	2	3	3	2	0	0	0	0	0	0	1	0	1	1251	2.058353317	3617
6334687	4	89	2988	3	1	1	1	28	2	26	0	2	2	1	1	74	28	2	1	1	1	0	0	0	0	0	0	1	1	1	1921	2.174487349	5803.5
6334689	1	83	6740	28	1	2	1	3	1	2	0	5	5	1	2	133	6	3	2	0	1	0	0	0	0	0	1	0	0	1	691	1.837916063	1942
6334695	1	181	3221	5	1	1	1	19	2	17	0	5	5	1	1	65	9	1	12	12	7	0	0	0	0	1	0	0	0	1	67	1.895522388	205
6334696	1	53	1187	2	1	0	0	8	1	7	0	1	1	1	0	190	5	1	0	0	0	0	0	0	0	0	1	0	0	0	691	1.837916063	1942
6334699	1	110	5329	13	1	0	0	52	6	46	0	1	1	1	1	57	10	3	1	1	1	0	0	0	0	0	1	0	0	1	691	1.837916063	1942
6334702	1	103	11010	9	1	1	1	9	1	8	0	1	1	1	1	90	17	3	10	10	6	0	0	0	0	0	1	0	0	0	691	1.837916063	1942
6334705	1	251	3316	45	1	0	0	22	5	17	0	1	1	1	1	195	37	3	0	0	0	0	1	0	0	0	0	0	0	0	393	2.267175572	1206
6334710	1	85	7355	8	1	2	1	10	1	9	0	2	2	1	1	125	19	2	2	2	1	0	1	0	0	0	0	0	0	0	1851	1.7817396	6162
6334712	1	121	4879	11	1	1	1	19	2	17	13	2	2	1	1	58	14	3	8	6	5	0	0	0	0	0	1	0	0	0	523	2.292543021	1574
6334716	2	119	3788	7	1	1	1	15	5	10	0	3	3	1	1	118	7	2	2	2	1	0	0	0	0	0	0	1	1	1	2953	2.277363578	8032.5
6334718	4	138	5049	3	1	1	1	12	2	10	0	2	2	1	1	102	4	2	1	1	1	0	0	0	0	0	0	1	0	0	1251	2.058353317	3617
6334720	2	181	9157	21	1	1	1	18	6	12	0	2	2	1	1	225	12	2	6	6	3	0	1	0	0	0	0	0	0	1	2184	2.76007326	6082
6334723	2	177	10396	25	1	0	0	32	8	24	0	2	2	1	1	130	8	2	2	0	1	0	1	0	0	0	0	0	0	0	1575	2.39556458	4535
6334725	1	151	5358	11	1	2	1	10	2	8	0	1	1	1	1	179	6	1	3	3	1	0	1	0	0	0	0	0	0	1	2184	2.76007326	6082
6334727	1	170	6728	14	1	1	1	290	19	271	0	1	1	1	1	131	16	2	19	17	12	1	0	0	0	0	0	0	0	0	12	2.416666666	38
6334735	2	177	2062	23	1	0	0	6	1	5	0	3	3	2	1	128	12	2	5	5	3	0	0	0	0	1	0	0	0	0	136	1.661764705	380
6334736	1	37	3837	21	1	0	0	8	3	5	0	3	3	1	1	158	11	2	0	0	0	0	0	0	0	1	0	0	0	1	97	1.546391752	295
6334737	1	46	5135	14	1	1	1	20	3	17	0	1	1	1	0	178	8	2	1	1	1	0	1	0	0	0	0	0	0	0	55	2.309090909	206
6334738	3	73	5119	25	1	0	0	5	1	4	0	1	1	1	1	80	23	1	1	0	1	0	0	0	0	1	0	0	0	1	116.5	1.712265512	315
6334739	1	69	4465	6	1	0	0	1	1	0	0	1	1	1	0	169	25	3	6	0	1	0	0	0	0	0	1	0	0	1	838	1.900954653	2548
6334741	2	73	3046	13	1	1	1	12	1	11	0	1	1	1	1	219	24	2	10	10	6	0	1	0	0	0	0	0	0	0	263.5	1.92204722	935
6334743	1	110	1500	7	1	0	0	2	1	1	0	1	1	1	0	401	20	2	1	1	1	0	1	0	0	0	0	0	0	0	329	1.88449848	1124
6334744	1	101	5138	6	1	0	0	37	3	34	0	2	2	1	1	81	20	3	0	0	0	0	1	0	0	0	0	0	0	1	115	1.878260869	358
6334746	1	147	3037	8	1	0	0	16	2	14	0	2	2	1	1	218	28	2	5	5	2	0	1	0	0	0	0	0	0	1	310	1.632258064	985
6334748	2	76	2105	4	1	0	0	4	2	2	0	1	1	1	0	209	44	1	0	0	0	0	0	0	0	0	1	0	0	1	423	1.598108747	1295
6334750	2	94	1363	2	1	0	0	2	0	2	0	1	1	1	0	0	24	1	0	0	0	0	0	0	0	0	1	0	0	0	423	1.598108747	1295
6334752	1	96	1958	5	1	1	1	4	2	2	0	1	1	1	1	74	9	2	2	2	1	0	1	0	0	0	0	0	0	0	933	1.98499464	2780
6334754	2	140	7582	16	1	1	1	21	3	18	0	1	1	1	1	178	12	3	9	9	4	0	0	0	0	0	1	0	0	1	306.5	2.308531047	763
6334756	1	102	10707	6	1	1	1	20	11	9	0	3	3	1	1	127	8	2	4	2	2	0	0	0	0	0	1	0	0	1	383	2.621409921	989
6334761	2	143	3283	5	1	0	0	12	4	8	0	4	4	1	1	106	14	2	0	0	0	0	0	0	0	0	1	0	0	1	351.5	2.420470756	1043
6334763	1	141	3337	12	1	3	1	4	2	2	1	2	2	1	1	51	10	1	10	8	6	0	0	0	0	0	1	0	0	1	84	2.726190476	310
6334764	1	218	5455	11	1	2	1	6	2	4	0	4	4	1	1	263	13	2	13	11	7	0	0	0	0	0	1	0	0	1	84	2.726190476	310
6334766	4	132	4499	21	1	0	0	16	1	15	0	1	1	1	0	349	16	4	0	0	0	0	1	0	0	0	0	0	0	1	1209	2.327543424	3643
6334767	3	126	16286	16	1	0	0	16	3	13	0	2	2	1	1	324	21	3	2	0	1	0	1	0	0	0	0	0	0	1	131	2.282442748	385
6334770	2	94	3098	13	1	1	1	17	1	16	0	3	3	1	1	103	12	2	13	13	8	0	0	0	0	0	1	0	0	1	120	2.369217391	435
6334772	1	133	4024	6	1	1	1	14	3	11	0	3	3	1	1	153	9	2	8	0	1	1	0	0	0	0	0	0	0	1	401	1.842892768	1308
6334776	1	167	8431	18	1	0	0	7	1	6	0	5	5	2	1	130	5	2	19	8	6	0	0	0	0	0	0	1	0	1	295	2.010169491	915
6334777	2	142	9691	18	1	0	0	10	1	9	0	5	5	2	1	171	7	2	19	8	6	0	0	0	0	0	0	1	0	1	295	2.010169491	915
6334778	1	239	19231	4	1	0	0	66	4	62	0	1	1	1	1	167	11	3	0	0	0	0	0	0	0	0	0	1	0	1	295	2.010169491	915
6334780	1	81	2620	9	1	1	1	20	2	18	0	1	1	1	1	148	6	2	13	13	9	0	0	0	0	0	0	0	1	0	2348	1.976575809	7478
6334781	1	79	1896	14	1	1	1	6	1	5	0	4	4	1	1	72	11	2	1	1	1	0	0	0	0	0	0	0	1	0	2348	1.976575809	7478
6334783	1	153	1297	5	1	1	1	17	4	13	0	1	1	1	1	112	5	0	2	2	1	0	0	0	0	0	0	0	1	0	2348	1.976575809	7478
6334790	1	69	3643	3	1	1	1	8	2	6	4	2	2	1	1	166	17	1	9	7	4	0	0	0	0	0	0	0	1	1	2348	1.976575809	7478
6334791	1	164	1290	11	1	0	0	2	1	1	0	1	1	1	0	117	12	1	0	0	0	0	0	0	0	0	0	0	1	1	2348	1.976575809	7478
6334800	1	159	13769	11	1	6	1	28	4	24	0	4	4	1	1	112	17	2	10	9	5	0	0	0	0	0	0	0	1	1	40	2.175	132
6334806	1	113	4218	6	1	1	1	3	1	2	0	3	3	1	1	257	25	2	6	6	3	0	1	0	0	0	0	0	0	1	758	2.39182058	2195
6334809	1	78	4253	6	1	1	1	11	2	9	0	1	1	1	0	93	16	2	13	13	9	0	1	0	0	0	0	0	0	0	758	2.39182058	2195
6334810	1	95	3554	3	1	1	1	15	3	12	0	2	2	1	1	153	2	2	3	3	2	0	1	0	0	0	0	0	0	0	758	2.39182058	2195
6334811	1	67	1823	14	1	1	1	15	1	14	0	1	1	1	1	75	15	2	11	11	8	1	0	0	0	0	0	0	0	1	68	2.014705882	288
6334813	1	129	9776	4	1	1	1	12	8	4	0	2	2	1	1	158	8	1	1	1	1	1	0	0	0	0	0	0	0	1	1150	1.719130434	3408
6334814	1	66	5514	45	1	0	0	14	2	12	0	1	1	1	1	139	12	3	5	2	3	1	0	0	0	0	0	0	0	1	615	1.830894308	1650
6334815	1	111	11660	15	1	2	1	13	3	10	0	4	4	1	1	205	7	1	19	15	11	1	0	0	0	0	0	0	0	1	615	1.830894308	1650
6334817	1	127	3759	15	1	1	1	11	1	10	0	5	5	1	1	86	8	2	3	2	3	1	0	0	0	0	0	0	0	0	1150	1.719130434	3408
6334818	1	104	4767	135	1	0	0	26	4	22	0	2	2	1	1	145	24	3	8	8	4	1	0	0	0	0	0	0	0	1	1150	1.719130434	3408
6334819	2	70	4351	11	1	2	1	5	1	4	4	3	3	1	1	182	7	3	4	0	1	1	0	0	0	0	0	0	0	1	1150	1.719130434	3408
6334820	1	107	5185	7	1	1	1	11	1	10	0	1	1	1	1	115	8	2	1	1	1	1	0	0	0	0	0	0	0	1	1150	1.719130434	3408
6334823	1	138	3290	15	1	0	0	10	3	7	0	1	1	1	0	191	52	2	8	8	5	1	0	0	0	0	0	0	0	0	1150	1.719130434	3408
6334825	1	112	1564	10	1	0	0	11	1	10	0	1	1	1	1	166	14	2	0	0	0	1	0	0	0	0	0	0	0	0	1150	1.719130434	3408
6334832	1	140	3109	18	1	0	0	8	1	7	0	3	3	1	1	155	14	2	0	0	0	0	0	0	0	0	1	0	0	0	859	2.122235157	2541
6334833	1	76	5592	14	1	1	1	6	6	0	0	2	2	1	1	160	10	3	3	3	2	0	0	0	0	0	1	0	0	0	859	2.122235157	2541
6334835	1	88	12114	10	1	3	1	11	1	10	0	3	3	1	1	126	5	2	0	0	0	0	0	0	0	0	1	0	0	0	345	2.437681159	1074
6334836	1	151	2279	6	1	1	1	13	3	10	0	1	1	1	1	68	20	2	6	6	5	1	0	0	0	0	0	0	0	1	1150	1.719130434	3408
6334838	2	125	2713	5	1	0	0	1	1	0	0	1	1	1	0	632	11	1	1	1	1	1	1	0	0	0	0	0	0	0	651.5	1.565447569	1910
6334841	3	101	3359	26	1	1	1	19	1	18	0	1	1	1	1	118	38	2	8	8	4	0	1	0	0	0	0	0	0	1	69	2.188405797	215
6334842	1	133	12981	117	1	0	0	26	1	25	0	2	2	1	1	194	13	3	38	33	7	0	1	0	0	0	0	0	0	1	69	2.188405797	215
6334843	1	257	8582	136	1	0	0	52	5	47	0	4	4	1	1	138	12	2	50	34	16	1	0	0	0	0	0	0	0	1	2047	2.343429408	5930
6334844	1	142	5477	4	1	2	1	6	2	4	0	1	1	1	1	109	10	1	3	3	2	1	0	0	0	0	0	0	0	1	19	2.736842105	61
6334845	1	154	13593	3	1	3	1	4	1	3	0	4	4	1	1	152	11	3	4	0	1	1	0	0	0	0	0	0	0	1	3465	2.439538239	10555
6334846	2	110	22270	34	1	3	1	3	2	1	0	5	5	1	1	70	9	3	0	0	0	1	0	0	0	0	0	0	0	1	3465	2.439538239	10555
6334847	1	144	13732	4	1	0	0	11	1	10	0	2	2	1	1	191	6	2	11	11	8	1	0	0	0	0	0	0	0	1	3465	2.439538239	10555
6334849	1	181	13017	2	1	1	1	25	0	25	0	1	1	1	1	0	2	2	3	3	2	1	0	0	0	0	0	0	0	0	3465	2.439538239	10555
6334850	1	156	17739	9	1	1	1	23	8	15	0	3	3	1	1	97	9	2	11	11	6	1	0	0	0	0	0	0	0	1	3465	2.439538239	10555
6334852	1	97	1921	15	1	0	0	7	5	2	0	1	1	1	1	120	14	2	1	0	1	1	0	0	0	0	0	0	0	1	3465	2.439538239	10555
6334853	1	86	4079	9	1	1	1	13	1	12	0	2	2	1	1	89	7	2	11	11	7	1	0	0	0	0	0	0	0	1	3465	2.439538239	10555
6334854	4	207	2235	11	1	0	0	3	2	1	0	1	1	1	0	352	11	2	2	0	1	1	1	0	0	0	0	0	0	1	1628	2.335486416	4786.5
6334855	1	143	3483	27	1	0	0	8	4	4	9	2	2	2	1	37	11	1	5	2	3	1	0	0	0	0	0	0	0	1	2047	2.343429408	5930
6334856	1	155	12700	55	1	0	0	24	1	23	0	4	4	2	1	61	14	3	8	4	5	1	0	0	0	0	0	0	0	1	1386	2.252525252	4350
6334857	1	246	2899	2	1	0	0	8	2	6	0	2	2	1	1	84	5	3	16	14	7	1	0	0	0	0	0	0	0	1	1386	2.252525252	4350
6334859	1	46	3183	10	1	0	0	2	2	0	0	1	1	1	1	222	8	2	48	41	22	1	0	0	0	0	0	0	0	1	1386	2.252525252	4350
6334861	1	337	3334	72	1	0	0	11	3	8	0	2	2	1	1	225	16	2	21	21	7	1	0	0	0	0	0	0	0	1	3465	2.439538239	10555
6334862	1	48	6774	22	1	0	0	14	1	13	0	3	3	1	1	173	8	2	7	5	4	1	0	0	0	0	0	0	0	1	2047	2.343429408	5930
6334864	1	106	3006	16	1	0	0	20	3	17	0	2	2	1	1	88	4	2	28	26	16	1	0	0	0	0	0	0	0	1	3465	2.439538239	10555
6334866	1	121	2582	3	1	0	0	1	1	0	0	1	1	1	0	159	9	2	2	0	1	1	0	0	0	0	0	0	0	1	2047	2.343429408	5930
6334868	1	80	2041	125	1	0	0	14	1	13	0	1	1	1	1	71	7	2	0	0	0	1	0	0	0	0	0	0	0	1	2047	2.343429408	5930
6334869	1	148	9430	31	1	0	0	7	3	4	0	3	3	2	1	122	8	2	9	7	5	1	0	0	0	0	0	0	0	1	2047	2.343429408	5930
6334870	1	52	1806	40	1	1	1	17	5	12	0	2	2	1	1	63	6	2	21	14	8	1	0	0	0	0	0	0	0	1	2047	2.343429408	5930
6334871	1	94	2576	24	1	0	0	17	5	12	0	5	5	1	1	113	14	5	4	4	3	1	0	0	0	0	0	0	0	1	2047	2.343429408	5930
6334873	1	130	4575	52	1	0	0	22	6	16	0	3	3	2	1	101	15	3	7	6	6	1	0	0	0	0	0	0	0	1	2047	2.343429408	5930
6334875	1	98	2043	3	1	0	0	7	1	6	0	1	1	1	1	137	11	1	12	12	8	1	0	0	0	0	0	0	0	1	2047	2.343429408	5930
6334876	1	122	11752	18	1	0	0	3	1	2	0	1	1	1	0	106	22	3	0	0	0	1	0	0	0	0	0	0	0	1	2047	2.343429408	5930
6334880	2	66	3620	9	1	0	0	31	2	29	0	4	4	1	1	29	9	2	1	1	1	0	0	1	0	0	0	0	0	1	304.5	3.112504294	939
6334881	2	79	5272	30	1	0	0	47	1	46	0	2	2	2	1	49	10	2	12	12	7	0	1	0	0	0	0	0	0	1	1864	2.465128755	5457
6334884	1	262	7012	12	1	1	1	30	1	29	0	1	1	1	1	114	20	2	18	14	9	0	1	0	0	0	0	0	0	1	194	2.74742268	554
6334887	1	59	17399	54	1	0	0	17	3	14	0	1	1	1	1	117	18	1	11	10	10	0	1	0	0	0	0	0	0	1	1864	2.465128755	5457
6334888	1	48	1385	13	1	1	1	12	1	11	0	2	2	1	1	54	21	2	10	10	6	1	0	0	0	0	0	0	0	0	338	1.636094674	1104
6334889	1	176	6861	24	1	0	0	16	3	13	0	3	3	1	1	264	14	2	8	8	6	0	1	0	0	0	0	0	0	0	1864	2.465128755	5457
6334890	1	57	15577	33	1	0	0	23	3	20	0	7	7	2	1	55	10	2	3	2	2	0	0	1	0	0	0	0	0	1	354	2.892655367	1154
6334892	5	23	1787	14	1	0	0	5	1	4	0	2	2	1	1	55	22	1	5	5	3	0	0	1	0	0	0	0	0	0	87.5	3.255010834	287
6334893	2	53	2220	8	1	1	1	21	0	21	0	3	3	2	1	0	2	2	11	11	6	0	0	1	0	0	0	0	0	1	212.5	3.037876979	696.5
6334898	1	82	3639	8	1	2	1	16	4	12	0	1	1	1	1	139	10	2	5	5	3	0	0	1	0	0	0	0	0	1	227	2.850220264	708
6334899	1	113	4000	6	1	0	0	80	5	75	0	1	1	1	1	92	12	1	5	0	1	0	0	1	0	0	0	0	0	0	227	2.850220264	708
6334900	1	217	4037	8	1	0	0	51	4	47	23	2	2	2	0	164	35	3	2	0	1	0	1	0	0	0	0	0	0	0	321	2.295950155	1020
6334904	3	20	1351	10	1	1	1	5	3	2	0	2	2	2	1	56	5	2	9	9	6	0	0	1	0	0	0	0	0	1	587.5	2.741819822	1760
6334905	1	58	2648	15	1	1	1	7	2	5	0	2	2	1	1	51	7	2	13	13	8	0	1	0	0	0	0	0	0	0	918	2.582788671	2697
6334907	1	142	2578	3	1	0	0	13	4	9	0	3	3	1	1	126	11	2	12	12	7	0	0	1	0	0	0	0	0	0	1058	3.04536862	3222
6334908	1	108	10728	14	1	2	1	8	1	7	0	3	3	1	1	85	8	2	15	13	7	0	0	0	0	0	0	0	1	1	472	2.69279661	1294
6334909	1	11	8530	13	1	0	0	8	2	6	0	3	3	1	1	75	8	3	0	0	0	0	0	0	0	0	0	0	1	1	472	2.69279661	1294
6334915	1	161	5415	10	1	2	1	17	1	16	0	3	3	1	1	100	11	3	9	9	4	0	0	1	0	0	0	0	0	1	351	3.065527065	944
6334919	1	153	13304	23	1	5	1	2	0	2	0	8	8	1	1	0	13	3	7	6	3	0	1	0	0	0	0	0	0	1	327	2.159021406	858
6334921	2	98	2237	14	1	1	1	11	2	9	0	1	1	1	1	109	14	3	5	5	3	0	1	0	0	0	0	0	0	1	1650.5	2.619505116	4685.5
6334922	5	73	10081	17	1	1	1	6	3	3	0	4	4	1	1	131	10	3	13	13	6	0	1	1	0	0	0	0	0	1	1845	2.820032301	5339.5
6334927	2	102	2504	6	1	1	1	6	1	5	0	1	1	1	1	126	13	2	3	0	1	0	1	0	0	0	0	0	0	0	2165.5	2.554226549	6259
6334928	2	115	4830	6	1	1	1	28	2	26	0	3	3	1	1	311	10	3	3	3	1	0	1	0	0	0	0	0	0	0	1864	2.465128755	5457
6334930	2	81	4965	17	1	1	1	19	2	17	0	3	3	1	1	115	8	1	5	4	5	0	0	0	0	0	0	1	0	0	3432	2.654428904	9550
6334932	1	369	5761	15	1	1	1	59	4	55	0	1	1	1	1	199	6	2	3	3	2	0	0	0	1	0	0	0	0	0	198	2.419191919	559
6334933	2	101	3260	13	1	2	1	12	4	8	0	1	1	1	1	120	12	1	12	12	7	0	0	0	1	0	0	0	0	1	182	2.613210417	505.5
6334934	1	78	5758	13	1	1	1	49	3	46	0	1	1	1	1	183	20	2	6	4	3	0	0	0	1	0	0	0	0	0	198	2.419191919	559
6334935	4	70	4294	10	1	1	1	21	0	21	19	5	5	1	1	0	8	3	11	9	4	0	1	1	0	0	0	0	0	1	1181.5	2.872844939	3475.5
6334936	1	77	71115	11	1	0	0	20	2	18	0	3	3	1	1	88	10	3	12	2	2	0	1	0	0	0	0	0	0	1	1864	2.465128755	5457
6334937	1	197	9835	58	1	0	0	18	2	16	0	3	3	1	1	202	79	2	5	3	3	0	0	1	0	0	0	0	0	1	299	2.842809364	897
6334942	1	73	7661	13	1	0	0	17	1	16	0	3	3	1	1	161	6	3	4	0	1	0	0	1	0	0	0	0	0	1	299	2.842809364	897
6334944	2	149	10237	12	1	2	1	9	3	6	0	4	4	1	3	109	10	2	9	7	6	0	0	1	0	0	0	0	0	1	149	2.798657718	538
6334945	1	125	2718	13	1	0	0	15	1	14	0	5	5	1	1	107	6	1	3	3	2	0	0	1	0	0	0	0	0	1	299	2.842809364	897
6334949	1	48	2793	4	1	0	0	13	2	11	0	2	2	1	1	54	14	1	2	2	2	0	0	1	0	0	0	0	0	0	214	2.967289719	690
6334951	2	151	1911	4	1	1	1	4	1	3	0	1	1	1	0	243	18	2	1	1	1	0	1	1	0	0	0	0	0	0	1195	2.386556772	3542.5
6334952	2	117	10833	10	1	3	1	14	1	13	0	2	2	1	1	190	29	2	7	6	5	0	1	0	0	0	0	0	0	1	1864	2.465128755	5457
6334958	1	184	1477	6	1	0	0	30	5	25	0	1	1	1	0	122	8	2	0	0	0	0	0	1	0	0	0	0	0	0	526	2.30798479	1628
6334961	4	65	2586	11	1	0	0	12	2	10	0	5	5	1	1	53	8	2	8	8	5	0	0	1	0	0	0	0	0	1	51	2.843137254	214
6334967	3	47	3250	15	1	0	0	12	1	11	0	3	3	1	1	49	22	1	12	12	6	0	0	0	0	0	1	1	0	1	2050	2.074575514	5526.5
6334968	1	72	17161	14	1	1	1	10	1	9	0	3	3	1	1	149	14	2	20	17	12	0	1	0	0	0	0	0	0	1	1209	2.327543424	3643
6334970	1	164	8508	6	1	1	1	16	0	16	0	2	2	1	1	0	9	2	8	7	5	0	1	0	0	0	0	0	0	0	1209	2.327543424	3643
6334972	2	75	2589	11	1	1	1	23	4	19	0	1	1	1	1	237	18	1	11	9	5	0	1	0	0	0	0	0	0	0	1209	2.327543424	3643
6334973	2	106	7456	17	1	2	1	10	4	6	0	2	2	1	1	251	10	1	1	1	1	0	1	1	0	0	0	0	0	0	715	2.632097504	2136.5
6334976	1	41	1495	9	1	0	0	4	1	3	0	4	4	2	1	147	10	1	10	10	6	0	0	1	0	0	0	0	0	0	47	2.553191489	140
6334978	1	42	2571	7	1	0	0	14	2	12	0	2	2	2	1	99	14	2	9	9	6	0	0	1	0	0	0	0	0	0	351	3.065527065	944
6334979	1	114	4482	37	1	0	0	12	0	12	0	2	2	1	1	0	15	1	0	0	0	1	0	0	0	0	0	0	0	1	1546	3.287192755	4497
6334981	2	178	2433	8	1	1	1	23	3	20	0	1	1	1	1	122	12	5	15	15	10	0	1	0	0	0	1	0	0	1	1084	2.624011746	3162.5
6334982	1	54	3444	2	1	1	1	14	3	11	0	5	5	1	1	111	7	2	11	11	8	0	1	0	0	0	0	0	0	0	890	3.241573033	2745
6334990	1	136	27637	61	1	0	0	16	2	14	0	1	1	1	1	127	26	2	6	6	5	0	0	1	0	0	0	0	0	0	43	3.069767441	113
6334996	2	156	6733	10	1	0	0	7	2	5	0	1	1	1	1	166	7	4	0	0	0	1	0	0	0	0	0	0	0	0	4561.5	2.785238973	13007
6334997	2	94	10963	26	1	0	0	8	2	6	0	3	3	1	1	36	12	2	3	0	1	1	0	0	0	0	0	0	0	0	4641.5	3.302572725	13080.5
6335000	3	55	3455	7	1	1	1	8	1	7	0	1	1	1	1	110	4	2	21	21	14	1	0	0	0	0	0	0	0	1	4037	2.924554982	11311.5
6335001	1	11	2716	30	1	0	0	23	3	20	0	2	2	1	1	83	11	2	8	8	6	1	0	0	0	0	0	0	0	0	7737	3.317952694	21664
6335002	3	80	4576	1	1	0	0	18	2	16	0	3	3	1	1	79	4	2	0	0	0	1	0	0	0	0	0	0	0	1	7737	3.317952694	21664
6335004	3	81	4316	10	1	0	0	23	5	18	0	1	1	1	1	61	8	2	0	0	0	1	0	0	0	0	0	0	0	1	7737	3.317952694	21664
6335005	5	59	3343	4	1	1	1	29	0	29	0	4	4	1	1	0	6	2	6	6	4	1	0	1	0	0	0	0	0	0	4620.5	3.331516241	12954
6335011	3	90	14330	9	1	0	0	13	1	12	0	4	4	2	2	112	6	2	14	6	5	1	0	0	0	0	0	0	0	1	4641.5	3.302572725	13080.5
6335014	2	46	3287	1	1	0	0	6	2	4	0	1	1	1	2	41	10	4	0	0	0	1	0	1	0	0	0	0	0	1	4538	3.201918841	12797
6335016	5	36	12701	5	1	1	1	166	3	163	0	5	5	2	1	74	8	3	8	6	6	1	0	1	0	0	0	0	0	1	4127.6667	3.181948148	11925.3333
6335017	2	87	21776	1	1	0	0	54	6	48	0	1	1	1	1	83	10	1	24	20	12	1	0	0	0	0	0	0	0	1	7737	3.317952694	21664
6335018	4	93	9438	11	1	0	0	9	1	8	0	3	3	1	1	25	18	7	13	5	4	1	0	1	0	0	0	0	0	0	4554.5	3.262474889	12917
6335020	1	59	9270	1	1	0	0	15	4	11	0	4	4	3	1	93	20	7	11	8	5	1	0	0	0	0	0	0	0	1	7737	3.317952694	21664
6335022	7	224	3523	4	1	1	1	24	1	23	0	3	3	1	1	137	4	2	16	16	10	1	0	0	0	0	0	0	0	0	4641.5	3.302572725	13080.5
6335026	1	34	3498	11	1	3	1	25	8	17	0	3	3	2	1	53	14	8	10	10	5	1	0	0	0	0	0	0	0	0	1546	3.287192755	4497
6335027	1	213	15221	37	1	0	0	69	2	67	0	1	1	1	1	467	15	2	31	18	12	1	0	0	0	0	0	0	0	0	1546	3.287192755	4497
6335029	2	103	5287	7	1	0	0	13	2	11	0	3	3	1	1	150	4	3	1	0	1	1	0	0	0	0	0	0	0	0	4561.5	2.785238973	13007
6335031	1	28	3428	4	1	1	1	20	3	17	0	6	6	3	2	50	7	3	42	42	25	1	0	0	0	0	0	0	0	1	2047	2.343429408	5930
6335033	2	85	4791	255	1	0	0	43	6	37	5	3	3	2	1	123	13	2	89	74	17	1	0	0	0	0	0	0	0	1	7737	3.317952694	21664
6335034	1	21	7558	15	1	0	0	26	3	23	0	3	3	2	1	99	8	2	14	9	7	1	0	0	0	0	0	0	0	1	7737	3.317952694	21664
6335037	1	133	2726	1	1	1	1	6	0	6	0	3	3	1	1	0	9	2	2	2	1	1	0	0	0	0	0	0	0	1	7737	3.317952694	21664
6335039	3	28	3141	1	1	1	1	4	1	3	0	9	9	1	1	64	27	2	6	6	5	1	0	0	0	0	0	0	0	1	4641.5	3.302572725	13080.5
6335041	1	84	5045	12	1	0	0	21	1	20	0	2	2	1	1	189	12	3	16	16	9	1	0	0	0	0	0	0	0	1	120	2.958333333	371
6335042	1	121	1155	13	1	1	1	3	0	3	0	1	1	1	1	0	21	1	18	18	11	0	1	0	0	0	0	0	0	0	1851	1.7817396	6162
6335044	3	93	3279	0	0	2	1	32	1	31	0	5	5	1	1	92	0	2	27	27	14	1	0	0	0	0	0	0	0	1	269	2.707322176	863.5
6335045	1	85	5462	13	1	2	1	22	1	21	0	2	2	1	1	102	16	2	12	11	8	1	0	0	0	0	0	0	0	1	85	2.588235294	263
6335046	1	108	1541	11	1	0	0	4	4	0	0	1	1	1	1	113	24	2	0	0	0	1	0	0	0	0	0	0	0	0	38	1.97368421	134
6335051	3	145	8876	69	1	0	0	21	4	17	0	3	3	1	1	45	12	2	16	13	8	0	0	0	0	0	1	1	0	1	2050	2.074575514	5526.5
6335054	1	216	2879	10	1	2	1	1	1	0	0	6	6	1	1	411	10	1	4	3	3	0	0	1	0	0	0	0	0	1	1058	3.04536862	3222
6335056	1	129	2386	7	1	1	1	11	0	11	0	5	5	1	1	0	8	2	11	10	7	0	1	0	0	0	0	0	0	0	1010	2.817821782	3096
6335059	1	117	4866	1	1	0	0	15	2	13	0	1	1	1	1	105	10	2	14	13	9	0	1	0	0	0	0	0	0	1	890	3.241573033	2745
6335061	2	117	13886	6	1	2	1	14	0	14	0	3	3	1	1	0	7	2	5	5	3	0	1	0	0	0	0	0	0	1	1010	2.817821782	3096
6335063	1	128	8072	3	1	0	0	13	0	13	0	2	2	1	1	0	8	2	0	0	0	0	1	0	0	0	0	0	0	0	1010	2.817821782	3096
6335064	2	50	3802	10	1	1	1	3	0	3	0	3	3	1	1	0	4	1	3	3	2	0	0	1	0	0	0	0	0	1	568	2.859154929	1804
6335066	2	62	1970	6	1	1	1	21	5	16	0	1	1	1	1	79	8	3	2	2	1	0	0	0	0	0	0	1	0	1	1347	2.97104677	4257
6335067	2	276	4194	31	1	0	0	28	3	25	0	3	3	2	1	254	20	2	0	0	0	0	1	1	0	0	0	0	0	1	1634	2.753468535	4645
6335068	1	125	2241	4	1	1	1	35	3	32	0	3	3	1	1	117	4	2	14	9	6	0	0	1	0	0	0	0	0	0	146	2.726027397	415
6335069	1	136	6754	10	1	2	1	2	2	0	0	4	4	1	1	107	8	2	11	11	7	0	1	0	0	0	0	0	0	1	3122	2.780909673	8875
6335071	1	183	6154	3	1	1	1	4	1	3	0	5	5	1	1	176	12	2	1	1	1	0	1	0	0	0	0	0	0	0	3122	2.780909673	8875
6335073	2	110	2047	12	1	1	1	4	0	4	0	3	3	1	1	0	19	3	3	3	1	0	1	0	0	0	0	0	0	1	1578.5	2.747597694	4485.5
6335082	1	237	4475	29	1	0	0	19	1	18	0	1	1	1	1	88	9	3	28	26	17	0	1	0	0	0	0	0	0	1	3122	2.780909673	8875
6335084	2	122	3829	6	1	0	0	25	5	20	0	2	2	1	1	70	9	3	3	3	2	0	1	0	0	0	0	0	0	1	1596.5	2.186229484	4562
6335086	1	125	9310	123	1	0	0	36	3	33	0	1	1	1	1	60	7	2	4	2	3	0	1	0	0	0	0	0	0	1	3122	2.780909673	8875
6335088	2	200	7345	0	0	2	1	13	3	10	0	2	2	1	1	59	0	3	2	0	1	0	1	0	0	0	0	0	0	0	3122	2.780909673	8875
6335092	1	125	6732	5	1	1	1	9	2	7	0	3	3	1	1	111	11	1	7	7	4	0	0	0	1	0	0	0	0	1	146	2.842465753	460
6335096	1	64	2441	4	1	1	1	3	1	2	0	1	1	1	1	43	12	2	6	6	3	0	1	0	0	0	0	0	0	1	3122	2.780909673	8875
6335098	5	94	2648	9	1	2	1	5	1	4	0	4	4	1	1	207	13	3	12	12	8	0	1	0	0	0	0	0	0	0	305	2.013114754	854
6335102	4	73	28889	15	1	4	1	8	2	6	0	4	4	1	1	148	12	4	3	1	2	0	1	0	1	0	0	1	0	0	1326.3333	2.69543093	3878.6667
6335103	1	51	14321	14	1	3	1	26	7	19	0	11	11	1	1	116	14	5	3	1	2	0	0	0	0	0	0	0	1	0	472	2.69279661	1294
6335104	2	149	3743	1	1	0	0	45	3	42	0	5	5	1	1	52	2	2	12	12	7	0	1	0	0	0	0	0	0	1	2066	2.799365728	5985.5
6335105	3	121	3496	14	1	0	0	22	1	21	0	1	1	1	1	61	15	3	9	9	5	0	1	0	0	0	0	0	0	0	2066	2.799365728	5985.5
6335108	3	176	3884	16	1	0	0	9	1	8	0	4	4	2	1	110	12	1	3	2	2	0	1	0	0	0	0	0	1	0	6778.5	2.674930159	18772
6335110	1	76	973	8	1	1	1	8	1	7	0	2	2	1	1	84	16	2	2	2	1	0	0	0	0	0	0	0	1	1	1186	2.986509274	3190
6335111	1	157	14138	58	1	0	0	37	7	30	0	5	5	2	1	155	16	4	0	0	0	0	0	0	0	0	0	0	1	0	1186	2.986509274	3190
6335114	2	143	19833	12	1	3	1	14	2	12	0	6	6	1	1	179	10	2	4	4	2	0	0	0	0	0	0	0	1	1	1186	2.986509274	3190
6335115	1	62	1548	7	1	1	1	10	4	6	0	1	1	1	1	93	5	2	6	6	4	0	0	0	0	0	0	0	1	0	1186	2.986509274	3190
6335116	1	144	5230	3	1	1	1	4	2	2	0	5	5	1	2	89	5	2	12	10	5	0	0	0	0	0	0	0	1	0	1186	2.986509274	3190
6335118	3	141	4857	17	1	1	1	15	2	13	0	3	3	1	1	111	6	2	2	2	1	0	0	1	0	0	0	0	1	0	1212.3333	3.20979051	3432.3333
6335120	2	68	2746	9	1	1	1	21	3	18	0	5	5	1	1	79	10	3	8	8	4	0	0	0	0	0	0	0	1	1	1186	2.986509274	3190
6335121	1	119	3484	14	1	1	1	4	2	2	0	4	4	1	1	102	9	3	7	7	4	0	0	0	0	0	0	0	1	0	1186	2.986509274	3190
6335122	1	148	7982	5	1	1	1	7	0	7	0	10	10	1	2	0	6	2	11	11	7	0	0	0	0	0	0	0	1	1	1186	2.986509274	3190
6335123	1	98	4891	9	1	1	1	21	1	20	0	3	3	1	1	66	13	2	13	13	7	0	0	0	0	0	0	0	1	1	1186	2.986509274	3190
6335124	2	173	14619	9	1	1	1	18	2	16	0	3	3	1	1	221	7	3	2	2	1	0	0	1	0	0	0	1	0	0	945	2.925328541	2796
6335125	1	46	1233	8	1	1	1	5	2	3	2	1	1	1	1	113	6	3	7	5	3	0	0	0	0	0	0	1	0	1	832	2.805288461	2370
6335130	2	77	9917	18	1	0	0	10	4	6	0	2	2	2	1	47	6	2	11	9	6	0	0	0	0	0	0	1	0	1	6077	2.635730257	17402.5
6335132	1	54	4914	17	1	1	1	17	0	17	0	3	3	1	1	0	9	2	4	4	2	0	0	0	0	0	0	1	0	1	1347	2.97104677	4257
6335134	1	14	6378	7	1	1	1	20	0	20	0	8	8	1	1	0	9	1	2	2	1	0	0	0	0	0	0	1	0	1	1347	2.97104677	4257
6335136	1	24	7424	18	1	0	0	28	3	25	0	2	2	1	1	38	9	1	0	0	0	0	0	0	0	0	0	1	0	1	1347	2.97104677	4257
6335137	1	74	6969	11	1	2	1	20	1	19	0	5	5	1	1	73	7	2	2	2	1	0	0	0	0	0	0	1	0	1	1347	2.97104677	4257
6335138	1	139	14411	24	1	2	1	16	2	14	0	5	5	1	1	171	7	2	2	1	2	0	0	0	0	0	0	1	0	1	1347	2.97104677	4257
6335141	2	86	17558	18	1	4	1	39	0	39	0	7	7	1	1	0	4	2	3	0	1	0	0	0	0	0	0	1	0	1	832	2.805288461	2370
6335144	1	35	30378	2	1	3	1	7	0	7	0	2	2	1	1	0	18	2	9	9	3	0	0	0	0	0	0	1	0	0	832	2.805288461	2370
6335147	2	152	7548	2	1	1	1	18	2	16	0	2	2	1	1	85	2	2	2	2	1	0	0	0	0	0	0	1	0	0	370.5	2.839437062	1246
6335149	1	94	7058	12	1	0	0	9	2	7	0	6	6	1	1	369	14	5	13	11	8	0	0	0	0	0	0	1	0	1	3409	2.311234966	9111
6335156	2	135	13807	2	1	0	0	27	6	21	0	3	3	1	1	51	6	3	8	6	5	0	0	1	0	0	0	0	0	1	2240.5	3.004476084	6944.5
6335159	1	60	7457	3	1	0	0	1	1	0	0	1	1	1	1	65	10	9	1	0	1	0	0	0	0	0	0	1	0	0	3432	2.654428904	9550
6335160	4	27	29935	154	1	0	0	89	7	82	0	2	2	1	1	147	7	5	49	26	12	0	0	1	0	0	0	0	0	1	1615.3333	3.061312957	4716.3333
6335166	2	228	35806	32	1	0	0	48	1	47	0	9	9	1	1	139	6	3	167	110	10	0	0	1	0	0	0	0	0	1	1505	3.01272107	4464
6335170	3	75	11822	9	1	0	0	21	3	18	0	1	1	1	0	94	5	2	5	3	3	0	0	1	0	0	0	0	0	0	1615.3333	3.061312957	4716.3333
6335172	2	96	10663	6	1	0	0	6	3	3	0	5	5	1	1	16	8	2	6	5	4	0	0	1	0	0	0	1	0	0	2402	2.930712994	6860
6335174	1	124	14302	7	1	0	0	2	1	1	0	3	3	1	1	114	10	5	10	9	7	0	0	0	0	0	0	1	0	1	3432	2.654428904	9550
6335175	4	186	7888	2	1	2	1	3	2	1	0	2	2	1	2	93	13	2	4	4	3	1	0	1	0	0	0	1	0	0	3470	3.066315918	9828.5
6335176	5	19	7951	7	1	0	0	16	5	11	0	2	2	1	1	55	6	3	0	0	0	0	0	1	0	0	0	1	0	0	2047.6667	2.982436992	5883.3333
6335180	1	158	26817	7	1	0	0	16	5	11	0	3	3	1	1	26	8	3	17	13	8	0	0	1	0	0	0	0	0	1	2810	3.069395017	8891
6335182	1	42	13594	12	1	0	0	24	3	21	0	3	3	1	1	75	9	3	22	22	9	0	0	1	0	0	0	0	0	0	2810	3.069395017	8891
6335183	4	119	9132	21	1	0	0	36	6	30	0	2	2	2	1	62	11	7	29	22	10	1	0	1	0	0	0	0	0	0	3962	3.157744233	11495
6335186	1	59	2608	5	1	1	1	11	1	10	0	3	3	1	1	101	14	7	9	9	5	0	0	1	0	0	0	0	0	0	1339	3.085884988	3930
6335188	5	52	4551	0	0	0	0	19	1	18	0	2	2	1	1	140	0	2	0	0	0	0	0	1	0	0	0	0	0	0	2074.5	3.077640003	6410.5
6335191	5	173	5460	32	1	0	0	31	3	28	1	4	4	1	1	220	17	3	11	9	6	0	0	1	0	0	0	0	0	1	1205	2.700464714	3728
6335192	1	148	4535	9	1	1	1	11	0	11	0	1	1	1	0	0	33	2	21	21	12	0	0	1	0	0	0	0	0	0	43	2.069767441	109
6335193	1	48	4114	2	1	0	0	3	1	2	0	1	1	1	0	21	3	3	11	3	4	0	0	1	0	0	0	0	0	1	2810	3.069395017	8891
6335195	4	67	10903	10	1	0	0	13	0	13	0	2	2	1	1	0	7	4	15	11	7	1	0	1	0	0	0	0	0	1	3973	3.198114932	11575
6335196	5	77	6917	12	1	0	0	18	0	18	0	7	7	3	1	0	7	2	22	19	12	0	0	1	0	0	0	0	0	1	2810	3.069395017	8891
6335197	1	49	9880	4	1	0	0	2	0	2	0	3	3	2	1	0	10	3	1	0	1	0	0	1	0	0	0	0	0	1	2810	3.069395017	8891
6335198	4	43	44718	125	1	0	0	49	2	47	0	2	2	1	1	93	4	1	43	27	11	0	0	1	0	0	0	0	0	1	2105.6667	3.0558163	6370
6335200	1	69	5294	8	1	1	1	13	3	10	0	2	2	1	1	118	26	1	0	0	0	0	0	0	0	0	0	1	0	0	3432	2.654428904	9550
6335201	1	184	14871	3	1	0	0	51	6	45	0	6	6	1	1	143	7	2	8	6	5	0	0	0	0	0	0	1	0	0	3432	2.654428904	9550
6335204	1	132	1839	10	1	0	0	8	4	4	0	1	1	1	1	111	20	2	5	5	4	0	0	0	0	0	0	1	0	1	3432	2.654428904	9550
6335208	1	74	2314	11	1	0	0	2	2	0	0	1	1	1	1	127	7	3	10	4	4	0	0	0	0	0	0	0	1	1	10435	2.568950646	28669
6335210	1	74	2678	11	1	0	0	13	1	12	0	4	4	1	1	100	5	2	0	0	0	0	0	0	0	0	0	0	1	0	10435	2.568950646	28669
6335214	1	175	1281	11	1	0	0	7	1	6	0	1	1	1	1	252	5	1	0	0	0	0	0	0	0	0	0	0	1	1	10435	2.568950646	28669
6335215	1	167	3816	6	1	1	1	13	2	11	0	1	1	1	1	234	9	2	1	1	1	0	0	0	0	0	0	0	1	1	10435	2.568950646	28669
6335216	1	80	3030	3	1	1	1	7	1	6	0	3	3	1	1	150	5	2	1	1	1	0	0	0	0	0	0	0	1	1	10435	2.568950646	28669
6335218	1	82	5744	2	1	1	1	8	3	5	0	3	3	1	1	130	5	2	3	3	2	0	0	0	0	0	0	0	1	1	10435	2.568950646	28669
6335219	1	56	7012	14	1	1	1	2	1	1	0	1	1	1	1	119	7	1	1	0	1	0	0	0	0	0	0	0	1	1	10435	2.568950646	28669
6335221	3	58	3511	27	1	0	0	15	1	14	0	1	1	1	1	225	7	2	3	0	1	0	0	0	0	0	0	0	1	0	10435	2.568950646	28669
6335222	1	92	7299	13	1	0	0	28	3	25	0	1	1	1	1	122	9	3	3	0	1	0	0	0	0	0	0	0	1	1	10435	2.568950646	28669
6335224	1	166	4853	12	1	0	0	49	6	43	0	2	2	1	1	68	4	2	1	0	1	0	0	0	0	0	0	0	1	1	10435	2.568950646	28669
6335225	1	85	3594	28	1	0	0	37	7	30	0	1	1	1	1	154	9	4	9	0	1	0	0	0	0	0	0	0	1	0	10435	2.568950646	28669
6335226	3	198	3402	8	1	0	0	12	1	11	0	4	4	2	1	207	6	2	2	0	1	0	0	0	0	0	0	0	1	1	10435	2.568950646	28669
6335235	1	46	2883	3	1	0	0	13	1	12	0	2	2	1	1	54	2	2	0	0	0	0	0	0	0	0	0	0	1	1	10435	2.568950646	28669
6335237	1	185	4371	5	1	0	0	33	5	28	0	2	2	1	1	131	3	2	4	0	1	0	0	0	0	0	0	0	1	1	10435	2.568950646	28669
6335238	2	107	3576	6	1	0	0	25	6	19	0	4	4	1	1	64	6	4	0	0	0	0	0	0	0	0	0	0	1	1	10435	2.568950646	28669
6335240	1	116	5305	19	1	1	1	3	0	3	0	4	4	1	1	0	12	3	9	7	5	0	0	0	0	0	0	0	1	1	10435	2.568950646	28669
6335241	1	123	15100	9	1	0	0	5	4	1	0	4	4	1	1	181	2	2	2	2	1	0	0	0	0	0	0	0	1	0	10435	2.568950646	28669
6335242	1	141	4004	15	1	1	1	22	4	18	0	1	1	1	1	125	6	3	5	5	3	0	0	0	0	0	0	0	1	1	10435	2.568950646	28669
6335245	1	137	3195	9	1	1	1	7	1	6	2	2	2	1	1	138	4	1	7	4	4	0	0	0	0	0	0	0	1	1	10435	2.568950646	28669
6335246	1	149	3181	44	1	0	0	15	2	13	0	2	2	2	1	142	5	2	16	0	1	0	0	0	0	0	0	1	0	1	393	2.529262086	1025
6335247	1	154	3838	5	1	0	0	19	4	15	0	5	5	2	1	148	7	2	5	5	4	0	0	0	0	0	0	0	1	1	10435	2.568950646	28669
6335248	1	113	3787	8	1	0	0	22	1	21	0	2	2	1	1	306	2	1	0	0	0	0	0	0	0	0	0	0	1	0	10435	2.568950646	28669
6335251	1	231	9007	14	1	1	1	4	1	3	20	4	4	1	1	258	5	1	3	0	1	0	0	0	0	0	0	0	1	0	10435	2.568950646	28669
6335252	3	138	7265	19	1	0	0	18	1	17	0	4	4	1	1	267	6	2	2	2	2	0	0	0	0	0	0	0	1	1	10435	2.568950646	28669
6335253	1	207	6363	13	1	0	0	19	3	16	0	4	4	1	2	269	4	1	1	1	1	0	0	0	0	0	0	0	1	1	10435	2.568950646	28669
6335254	1	145	2802	6	1	0	0	45	12	33	0	1	1	1	1	92	4	1	2	0	1	0	0	0	0	0	0	0	1	0	10435	2.568950646	28669
6335255	1	163	3684	11	1	1	1	29	3	26	0	2	2	1	1	185	10	4	19	19	11	0	0	0	0	0	0	0	1	1	10435	2.568950646	28669
6335256	1	86	1251	4	1	1	1	6	1	5	0	1	1	1	1	218	4	2	2	2	1	0	0	0	0	0	0	0	1	1	10435	2.568950646	28669
6335258	4	131	3135	8	1	1	1	11	3	8	0	3	3	1	1	197	4	3	12	12	6	0	0	0	0	0	0	0	1	1	10435	2.568950646	28669
6335259	1	74	1806	10	1	0	0	13	3	10	0	1	1	1	1	87	3	1	0	0	0	0	0	0	0	0	0	0	1	1	10435	2.568950646	28669
6335260	2	211	5768	6	1	1	1	20	2	18	0	4	4	1	1	155	7	1	1	1	1	0	0	0	0	0	0	1	1	1	5633.5	2.687119553	15519.5
6335261	1	159	3584	23	1	0	0	20	1	19	0	5	5	1	1	128	4	2	0	0	0	0	0	0	0	0	0	0	1	1	10435	2.568950646	28669
6335262	3	191	2979	23	1	0	0	8	0	8	0	5	5	1	1	0	8	3	1	0	1	0	0	0	0	0	0	0	1	0	10435	2.568950646	28669
6335269	1	125	20514	13	1	1	1	38	5	33	0	1	1	1	1	118	5	2	12	12	6	0	0	0	0	0	0	0	1	1	10435	2.568950646	28669
6335274	1	135	1964	3	1	0	0	38	3	35	0	2	2	1	1	112	2	1	0	0	0	0	0	0	0	0	0	0	1	1	10435	2.568950646	28669
6335277	1	144	4003	10	1	1	1	10	1	9	2	1	1	1	1	102	6	3	5	3	2	0	0	0	0	0	0	0	1	0	10435	2.568950646	28669
6335278	1	66	10232	5	1	1	1	33	3	30	0	1	1	1	1	64	13	2	6	6	3	0	0	0	0	0	0	0	1	1	10435	2.568950646	28669
6335279	1	234	5578	4	1	1	1	18	3	15	1	3	3	1	1	239	3	1	5	3	3	0	0	0	0	0	0	0	1	1	10435	2.568950646	28669
6335282	1	203	2220	19	1	0	0	47	3	44	0	2	2	1	1	141	5	2	0	0	0	0	0	0	0	0	0	0	1	0	10435	2.568950646	28669
6335283	1	134	3699	5	1	0	0	10	1	9	0	2	2	2	1	134	6	2	0	0	0	0	0	0	0	0	0	0	1	1	10435	2.568950646	28669
6335284	1	141	5308	3	1	1	1	12	1	11	0	4	4	1	1	223	3	2	4	3	4	0	0	0	0	0	0	0	1	1	10435	2.568950646	28669
6335287	4	127	3283	3	1	1	1	17	3	14	0	4	4	1	1	124	7	1	4	4	2	0	0	0	0	0	0	0	1	1	10435	2.568950646	28669
6335288	3	74	9791	46	1	0	0	15	1	14	0	2	2	1	1	221	8	1	12	10	6	0	0	1	0	0	0	0	1	1	5746.5	2.807159633	15945.5
6335289	1	163	3102	6	1	1	1	6	1	5	0	1	1	1	1	123	7	2	3	3	2	0	0	0	0	0	0	0	1	0	10435	2.568950646	28669
6335291	1	100	1265	8	1	0	0	10	2	8	0	1	1	1	1	73	9	2	1	0	1	0	0	0	0	0	0	0	1	0	10435	2.568950646	28669
6335298	2	53	3159	10	1	1	1	8	1	7	0	3	3	1	1	39	10	2	1	1	1	0	1	1	0	0	0	0	0	1	1685.5	2.822181744	4795.5
6335299	1	114	3453	20	1	1	1	8	0	8	0	2	2	1	1	0	5	4	17	17	11	0	0	1	0	0	0	0	0	0	249	2.863453815	716
6335300	2	51	2032	21	1	1	1	5	0	5	0	2	2	1	1	0	7	2	16	13	8	0	0	1	0	0	0	0	0	1	249	2.863453815	716
6335304	4	42	5041	6	1	0	0	28	0	28	0	3	3	1	1	0	27	2	13	13	8	0	1	1	0	0	0	0	0	0	1113.6667	3.294811763	3284
6335312	1	11	32141	65	1	0	0	28	0	28	0	6	6	2	1	0	15	2	6	6	4	1	0	0	0	0	0	0	0	1	7737	3.317952694	21664
6335313	2	100	6821	10	1	1	1	9	0	9	0	5	5	1	1	0	13	4	9	9	5	0	0	1	0	0	0	0	0	1	649	3.175654853	1892
6335316	4	49	8409	1	1	0	0	47	4	43	0	2	2	1	1	44	2	2	10	9	7	1	0	1	0	0	0	0	0	0	4554.5	3.262474889	12917
6335318	4	180	14241	17	1	0	0	30	6	24	0	4	4	1	1	49	7	3	11	6	6	1	0	1	0	0	0	0	0	1	3438.75	3.188210382	9986.5
6335321	2	188	18495	4	1	0	0	47	10	37	0	2	2	2	1	23	9	2	19	10	7	1	0	0	0	0	0	0	0	0	7737	3.317952694	21664
6335323	2	74	3062	4	1	2	1	11	0	11	14	1	1	1	1	0	16	3	16	14	11	1	0	0	0	0	0	0	0	0	7737	3.317952694	21664
6335324	5	4	44880	17	1	0	0	39	0	39	0	11	11	2	1	0	9	2	0	0	0	1	0	1	0	0	0	0	0	1	1818	4.234825477	4890
6335325	3	9	5851	5	1	1	1	18	0	18	0	7	7	1	1	0	6	2	6	6	5	1	0	1	0	0	0	0	0	0	2379	3.768752044	6682
6335326	2	174	1900	3	1	1	1	13	0	13	0	7	7	1	1	0	10	1	16	16	10	1	0	0	0	0	0	0	0	1	1546	3.287192755	4497
6335327	3	8	57473	24	1	2	1	20	1	19	0	10	10	1	1	1	12	2	32	29	14	1	0	1	0	0	0	0	0	1	5474.5	3.784132013	15265.5
6335328	1	55	1827	7	1	1	1	11	4	7	15	4	4	1	1	19	12	1	53	45	22	1	0	0	0	0	0	0	0	1	7737	3.317952694	21664
6335329	5	68	14336	6	1	0	0	24	0	24	0	3	3	2	1	0	9	3	28	21	14	1	0	1	0	0	0	0	0	0	5474.5	3.784132013	15265.5
6335331	2	40	2656	13	1	1	1	7	1	6	0	6	6	1	1	27	13	1	60	57	37	1	0	1	0	0	0	0	0	0	5474.5	3.784132013	15265.5
6335332	4	18	7640	3	1	1	1	8	0	8	0	7	7	2	1	0	8	2	24	24	17	1	0	1	0	0	0	0	0	0	3791	3.929201216	10481.3333
6335333	4	5	5731	2	1	1	1	4	0	4	0	4	4	1	1	0	4	1	34	33	22	1	0	1	0	0	0	0	0	1	5474.5	3.784132013	15265.5
6335335	1	43	4689	6	1	2	1	10	3	7	2	2	2	1	1	45	8	1	12	8	5	1	0	0	0	0	0	0	0	1	7737	3.317952694	21664
6335338	2	4	5014	1	1	0	0	6	1	5	0	2	2	1	1	4	11	1	6	6	4	1	0	1	0	0	0	0	0	1	1818	4.234825477	4890
6335342	2	8	9460	2	1	0	0	16	1	15	0	8	8	1	1	1235	4	2	15	13	11	1	0	1	0	0	0	0	0	0	5474.5	3.784132013	15265.5
6335345	3	7	17885	3	1	2	1	27	0	27	0	8	8	1	1	0	4	0	59	56	35	1	0	1	0	0	0	0	0	1	5474.5	3.784132013	15265.5
6335346	5	28	3880	9	1	1	1	10	0	10	0	6	6	1	2	0	9	1	20	20	12	1	0	1	0	0	0	0	0	0	3791	3.929201216	10481.3333
6335349	2	28	10937	28	1	0	0	23	0	23	0	3	3	1	1	0	5	1	5	0	1	1	0	1	0	0	0	0	0	1	5474.5	3.784132013	15265.5
6335351	1	52	2756	0	0	0	0	6	1	5	0	1	1	1	1	26	0	2	16	13	9	1	0	0	0	0	0	0	0	1	7737	3.317952694	21664
6335353	1	9	10705	5	1	1	1	11	0	11	0	3	3	1	1	0	19	2	19	17	12	1	0	0	0	0	0	0	0	1	1546	3.287192755	4497
6335361	4	107	6674	7	1	0	0	36	6	30	0	1	1	1	1	27	11	1	6	6	4	1	0	0	0	0	0	0	0	1	7737	3.317952694	21664
6335362	2	8	21223	47	1	0	0	35	0	35	0	5	5	3	1	0	10	7	1	0	1	1	0	1	0	0	0	0	0	1	5474.5	3.784132013	15265.5
6335363	1	18	20134	17	1	1	1	6	1	5	0	4	4	2	1	29	4	2	34	33	24	1	0	0	0	0	0	0	0	1	7737	3.317952694	21664
6335364	2	56	11081	4	1	0	0	17	2	15	0	3	3	1	1	7	18	3	2	0	1	1	0	1	0	0	0	0	0	0	5474.5	3.784132013	15265.5
6335365	2	79	1728	10	1	1	1	5	2	3	0	2	2	1	1	46	16	3	19	19	14	1	0	0	0	0	0	0	0	1	4037	2.924554982	11311.5
6335369	1	48	2463	4	1	0	0	14	3	11	0	1	1	1	1	37	10	1	2	0	1	1	0	0	0	0	0	0	0	1	1546	3.287192755	4497
6335372	1	24	751	1	1	0	0	13	1	12	0	5	5	1	1	36	5	1	3	3	3	1	0	0	0	0	0	0	0	0	7737	3.317952694	21664
6335376	1	189	10617	26	1	0	0	19	3	16	0	2	2	1	1	56	11	3	6	6	3	0	0	1	0	0	0	0	0	1	590	2.947457627	1861
6335379	1	52	5913	2	1	1	1	18	2	16	0	3	3	1	1	15	2	3	3	0	1	0	0	1	0	0	0	0	0	1	947	3.29778247	2863
6335380	3	71	2379	8	1	1	1	20	0	20	0	3	3	1	1	0	10	2	6	6	5	0	0	1	0	0	0	0	0	0	1195.6667	3.209427322	3437
6335381	2	9	3003	23	1	1	1	7	1	6	0	5	5	2	1	67	11	3	22	22	13	0	0	1	0	0	0	0	0	1	1504	3.345079787	4244
6335382	1	111	5230	12	1	1	1	15	3	12	0	1	1	1	1	114	7	2	1	1	1	0	0	1	0	0	0	0	0	0	1504	3.345079787	4244
6335385	1	129	7474	33	1	0	0	37	3	34	7	3	3	1	1	106	26	1	20	18	11	1	0	0	0	0	0	0	0	1	7737	3.317952694	21664
6335391	3	99	3532	11	1	1	1	8	2	6	0	4	4	1	1	59	30	2	2	2	1	0	0	1	0	0	0	0	0	1	1210.5	3.241242184	3488.5
6335392	1	68	3584	11	1	1	1	3	0	3	0	2	2	1	1	0	15	2	4	4	3	0	0	1	0	0	0	0	0	0	917	3.13740458	2733
6335394	1	49	3928	13	1	0	0	12	1	11	0	1	1	1	0	80	18	2	22	18	11	0	0	1	0	0	0	0	0	0	917	3.13740458	2733
6335402	1	37	3550	18	1	1	1	7	3	4	0	3	3	1	1	39	12	1	7	7	5	0	0	1	0	0	0	0	0	1	1504	3.345079787	4244
6335403	1	201	14137	31	1	1	1	16	1	15	0	3	3	1	1	137	15	2	2	2	2	0	0	1	0	0	0	0	0	1	1504	3.345079787	4244
6335406	1	104	10139	26	1	1	1	13	3	10	0	4	4	1	1	95	21	9	10	10	6	0	0	1	0	0	0	0	0	1	1504	3.345079787	4244
6335408	1	7	4610	16	1	1	1	4	0	4	0	2	2	1	1	0	13	3	6	6	3	0	0	1	0	0	0	0	0	0	1504	3.345079787	4244
6335409	1	39	9322	8	1	2	1	22	7	15	0	3	3	2	1	5	10	1	12	11	7	0	0	1	0	0	0	0	0	1	1504	3.345079787	4244
6335410	2	43	10294	27	1	0	0	30	2	28	0	7	7	1	1	75	8	2	35	32	18	0	0	1	0	0	0	0	0	1	1504	3.345079787	4244
6335411	1	111	8946	16	1	1	1	7	0	7	0	3	3	1	1	0	14	3	48	46	18	0	0	1	0	0	0	0	0	1	1504	3.345079787	4244
6335413	1	6	3830	8	1	1	1	15	2	13	0	2	2	1	1	77	6	2	6	6	4	0	0	1	0	0	0	0	0	1	947	3.29778247	2863
6335416	2	59	5940	13	1	2	1	20	1	19	0	2	2	1	1	24	8	2	2	2	2	0	0	1	0	0	0	0	0	0	768.5	3.122620049	2362
6335418	3	154	7527	23	1	1	1	14	3	11	0	6	6	1	2	89	10	1	2	2	1	0	0	1	0	0	0	0	0	1	901	3.130345898	2686
6335421	1	14	4506	36	1	0	0	20	0	20	0	2	2	1	1	0	13	1	34	33	14	0	0	1	0	0	0	0	0	1	947	3.29778247	2863
6335422	1	157	7730	21	1	0	0	22	2	20	0	1	1	1	1	160	8	1	16	13	11	0	0	1	0	0	0	0	0	0	947	3.29778247	2863
6335424	4	31	11006	4	1	0	0	6	2	4	0	15	15	2	2	8	5	4	8	8	3	1	0	1	0	0	0	0	0	0	4554.5	3.262474889	12917
6335427	1	50	10801	13	1	3	1	7	2	5	0	3	3	1	1	212	7	2	7	6	6	1	0	0	0	0	0	0	0	0	7737	3.317952694	21664
6335428	4	78	9131	3	1	0	0	8	1	7	0	3	3	2	1	42	8	3	7	7	2	0	0	1	0	0	0	1	0	1	2047.6667	2.982436992	5883.3333
6335434	5	64	30489	190	1	1	0	4	0	4	0	4	4	1	1	0	8	3	6	4	3	0	0	1	0	0	0	0	0	1	1753.5	3.049026942	5109.5
6335436	4	22	4721	25	1	0	0	26	6	20	0	3	3	1	1	41	10	4	7	7	5	0	0	1	0	0	0	0	0	0	2323	3.113945875	7056
6335437	2	22	10495	15	1	0	0	41	0	41	0	1	1	1	1	0	13	3	4	4	3	0	0	1	0	0	0	0	0	1	1836	3.158496732	5221
6335438	4	163	5791	13	1	0	0	40	5	35	0	1	1	1	0	80	16	3	22	22	9	0	0	1	0	0	0	0	0	1	1753.5	3.049026942	5109.5
6335440	1	132	16190	53	1	0	0	59	24	35	0	3	3	1	1	165	7	3	15	0	1	0	0	1	0	0	0	0	0	1	1836	3.158496732	5221
6335441	2	9	38617	20	1	0	0	13	0	13	0	11	11	3	1	0	25	2	38	21	12	0	0	1	0	0	0	0	0	0	66	3.454545454	175
6335443	1	53	8783	0	0	0	0	1	0	1	0	5	5	3	1	0	0	3	12	11	10	0	0	1	0	0	0	0	0	1	3212	4.250311332	8867
6335447	2	23	16870	2	1	2	1	7	3	4	0	6	6	1	1	5	12	1	18	18	12	0	0	1	0	0	0	0	0	1	3212	4.250311332	8867
6335449	3	34	1170	14	1	1	1	2	2	0	0	4	4	1	1	18	7	1	34	34	20	0	0	1	0	0	0	0	0	1	3212	4.250311332	8867
6335450	4	13	5167	6	1	0	0	40	0	40	0	3	3	1	1	0	8	1	4	4	3	0	0	1	0	0	0	0	0	0	3212	4.250311332	8867
6335451	6	25	12429	17	1	3	1	28	0	28	0	6	6	1	1	0	7	4	36	34	22	1	0	1	0	0	0	0	0	0	3911	3.359489369	10930.3333
6335453	1	44	16039	1	1	1	1	19	1	18	0	5	5	1	1	144	19	3	29	25	14	0	0	1	0	0	0	0	0	1	1372	3.206997084	4170
6335454	2	47	7841	3	1	2	1	2	0	2	0	4	4	1	1	0	6	2	21	17	9	0	0	1	0	0	0	0	0	1	2722.5	3.856234932	7594.5
6335457	3	17	2097	4	1	1	1	6	1	5	0	2	2	1	1	21	11	1	21	21	12	1	0	1	0	0	0	0	0	1	4118	3.299256908	11579
6335458	4	41	5728	2	1	1	1	4	0	4	0	2	2	1	1	0	6	1	9	9	6	0	0	1	0	0	0	0	0	1	2233	3.462158531	6322
6335459	1	22	16493	16	1	0	0	32	0	32	0	4	4	1	1	0	11	2	45	45	28	0	0	1	0	0	0	0	0	0	2233	3.462158531	6322
6335465	1	162	4665	10	1	0	0	32	2	30	0	1	1	1	1	20	8	2	23	22	14	0	0	1	0	0	0	0	0	1	2233	3.462158531	6322
6335466	1	11	15834	2	1	0	0	27	0	27	0	2	2	1	1	0	35	1	3	3	2	0	0	1	0	0	0	0	0	0	499	3.280561122	1494
6335468	1	80	6631	1	1	1	1	29	2	27	0	2	2	1	1	54	16	1	0	0	0	0	0	1	0	0	0	0	0	1	2233	3.462158531	6322
6335469	1	29	4418	7	1	1	1	17	1	16	0	11	11	1	1	32	11	2	150	147	38	0	0	1	0	0	0	0	0	1	2233	3.462158531	6322
6335470	1	51	3927	13	1	1	1	8	0	8	0	2	2	1	0	0	21	2	7	7	6	0	0	1	0	0	0	0	0	0	2233	3.462158531	6322
6335471	1	149	2350	2	1	1	1	6	0	6	0	3	3	1	1	0	10	2	21	21	13	0	0	1	0	0	0	0	0	1	499	3.280561122	1494
6335472	1	61	5404	2	1	3	1	9	0	9	0	6	6	1	1	0	24	2	8	8	4	0	0	1	0	0	0	0	0	0	2233	3.462158531	6322
6335473	4	144	4735	5	1	0	0	16	0	16	0	4	4	1	1	0	12	1	1	0	1	0	0	1	0	0	0	0	0	1	2233	3.462158531	6322
6335476	1	107	12234	3	1	0	0	32	2	30	0	1	1	1	1	34	11	2	0	0	0	1	0	0	0	0	0	0	0	1	413	2.622276029	1400
6335478	1	128	7047	0	0	1	1	12	3	9	0	2	2	1	4	140	0	1	1	1	1	0	0	0	0	0	0	0	1	0	10435	2.568950646	28669
6335479	2	64	63683	8	1	7	1	60	3	57	0	9	9	1	1	80	6	2	6	0	1	0	0	0	0	0	0	0	1	1	10435	2.568950646	28669
6335480	1	14	7006	6	1	1	1	14	0	14	0	5	5	2	1	0	7	2	6	6	4	0	0	0	0	0	0	0	1	1	10435	2.568950646	28669
6335482	2	163	1971	5	1	0	0	8	3	5	0	1	1	1	1	157	6	2	2	2	1	0	0	0	0	0	0	0	1	0	1005.5	2.182255532	2709.5
6335483	1	112	2891	20	1	1	1	23	2	21	0	2	2	1	1	55	14	3	7	7	3	0	0	0	0	0	0	0	1	1	404	2.58910891	1171
6335484	1	86	3213	8	1	1	1	16	1	15	0	2	2	1	2	100	11	1	16	16	9	0	0	0	0	0	0	0	1	0	311	1.983922829	835
6335487	1	126	1377	15	1	1	1	7	1	6	0	1	1	1	1	148	12	2	7	7	3	0	0	0	0	0	0	0	1	1	2348	1.976575809	7478
6335488	1	160	5341	11	1	0	0	3	1	2	0	1	1	1	1	119	6	2	1	0	1	0	0	0	0	0	0	0	1	1	311	1.983922829	835
6335494	1	110	2781	11	1	0	0	14	2	12	0	2	2	1	1	104	6	2	0	0	0	0	0	0	0	0	0	0	1	1	2348	1.976575809	7478
6335498	1	78	2185	7	1	0	0	12	3	9	0	2	2	1	1	170	8	1	2	2	1	0	0	0	0	0	0	0	1	0	850	2.422352941	2427
6335500	1	212	1672	4	1	0	0	11	1	10	0	2	2	1	0	288	24	1	0	0	0	0	0	0	0	0	0	0	1	0	850	2.422352941	2427
6335502	1	102	6668	14	1	1	1	24	6	18	0	5	5	1	1	145	19	2	4	4	3	0	0	0	0	0	0	0	1	1	850	2.422352941	2427
6335503	1	80	3473	10	1	0	0	24	4	20	0	1	1	1	1	276	9	2	2	2	2	0	1	0	0	0	0	0	0	1	76	2.592105263	192
6335509	1	108	2969	6	1	1	1	35	3	32	0	1	1	1	1	95	8	2	2	2	1	0	1	0	0	0	0	0	0	1	918	2.582788671	2697
6335513	1	104	2477	3	1	0	0	10	4	6	0	1	1	1	1	135	14	1	2	0	1	0	1	0	0	0	0	0	0	1	918	2.582788671	2697
6335518	1	93	1919	6	1	1	1	11	1	10	0	1	1	1	1	70	11	1	9	9	5	0	0	0	0	0	0	0	1	0	940	2.404255319	2841
6335520	1	180	4771	7	1	1	1	21	3	18	0	4	4	1	1	190	14	1	11	11	5	0	0	0	0	0	0	0	1	0	940	2.404255319	2841
6335521	1	141	4195	6	1	1	1	17	3	14	0	2	2	1	1	130	8	1	3	3	2	0	0	0	0	0	0	0	1	0	940	2.404255319	2841
6335522	1	56	11587	3	1	2	1	20	2	18	0	4	4	1	1	63	4	2	2	2	1	0	0	0	0	0	0	1	0	1	3409	2.311234966	9111
6335524	2	134	10087	9	1	0	0	15	3	12	0	2	2	1	1	118	5	3	0	0	0	0	0	0	0	0	0	1	0	1	816	2.139315384	2323
6335527	2	58	3746	13	1	1	1	5	1	4	0	2	2	1	1	97	9	3	17	16	13	0	0	0	0	0	0	1	0	0	1919	2.487312974	5345
6335528	1	75	3011	11	1	1	1	10	1	9	0	3	3	1	1	191	7	2	10	10	5	0	0	0	0	0	0	0	1	1	10435	2.568950646	28669
6335530	1	100	2181	9	1	1	1	34	5	29	0	2	2	1	1	136	9	3	1	1	1	0	0	0	0	0	0	0	1	0	1633	2.586650336	4356
6335532	1	168	10053	11	1	1	1	3	1	2	0	5	5	1	1	425	11	3	6	0	1	0	0	0	0	0	0	0	1	1	1633	2.586650336	4356
6335534	1	51	12722	5	1	3	1	31	16	15	0	3	3	1	1	133	10	3	2	0	1	0	0	0	0	0	0	0	1	0	1633	2.586650336	4356
6335537	1	142	11126	9	1	1	1	43	10	33	0	1	1	1	1	100	6	2	4	4	3	0	0	0	0	0	0	1	0	0	1005	2.154228855	2906
6335541	4	47	10515	65	1	4	1	26	6	20	0	4	4	1	1	79	11	6	24	16	6	0	0	0	0	0	0	0	1	1	10435	2.568950646	28669
6335545	1	144	1498	5	1	1	1	6	3	3	0	2	2	1	1	99	8	3	4	4	2	0	0	0	0	0	0	0	1	1	10435	2.568950646	28669
6335546	1	49	11438	1	1	1	1	15	2	13	0	2	2	1	1	87	4	2	10	8	2	0	0	0	0	0	0	0	1	1	10435	2.568950646	28669
6335547	1	210	5523	6	1	2	1	7	0	7	0	2	2	1	1	0	11	2	0	0	0	0	0	0	0	0	0	0	1	1	10435	2.568950646	28669
6335550	1	169	4683	4	1	1	1	6	1	5	0	3	3	1	1	105	4	2	4	4	3	0	0	0	0	0	0	0	1	0	10435	2.568950646	28669
6335553	1	145	5574	18	1	1	1	20	3	17	0	1	1	1	1	171	7	2	9	8	6	0	0	0	0	0	0	0	1	0	10435	2.568950646	28669
6335555	1	83	9815	38	1	2	1	21	11	10	0	2	2	1	1	139	10	3	21	5	3	0	0	0	0	0	0	0	1	1	10435	2.568950646	28669
6335558	3	208	4253	22	1	0	0	5	5	0	0	2	2	1	1	79	9	2	12	11	7	0	0	0	0	0	0	0	1	1	10435	2.568950646	28669
6335559	1	120	4497	20	1	1	1	36	7	29	0	1	1	1	1	100	9	2	2	2	2	0	0	0	0	0	0	0	1	0	10435	2.568950646	28669
6335563	1	89	3578	8	1	2	1	21	2	19	0	1	1	1	1	66	4	2	3	3	2	0	0	0	0	0	0	0	1	1	10435	2.568950646	28669
6335564	1	77	3833	7	1	0	0	16	3	13	0	1	1	1	1	69	7	4	1	1	1	0	0	0	0	0	0	0	1	1	10435	2.568950646	28669
6335567	3	108	4541	8	1	1	1	6	2	4	0	2	2	1	1	118	7	2	3	1	2	0	0	0	0	0	0	0	1	0	10435	2.568950646	28669
6335568	3	119	5110	8	1	1	1	20	2	18	0	2	2	1	1	172	6	2	6	4	4	0	0	0	0	0	0	0	1	1	10435	2.568950646	28669
6335569	3	232	6129	15	1	0	0	16	2	14	0	1	1	1	1	58	8	3	18	15	6	0	0	0	0	0	0	0	1	1	10435	2.568950646	28669
6335573	1	182	12158	11	1	1	1	5	4	1	0	2	2	1	1	111	8	1	3	3	2	0	0	0	0	0	1	0	0	1	96	2.6875	257
6335574	1	108	7728	11	1	1	1	6	6	0	0	2	2	1	1	127	4	1	1	1	1	0	0	0	0	0	1	0	0	1	96	2.6875	257
6335575	1	134	2540	4	1	1	1	9	1	8	0	2	2	1	1	91	10	2	9	9	4	0	0	0	0	0	0	0	1	1	478	2.246861924	1342
6335576	1	156	3639	2	1	0	0	7	1	6	0	1	1	1	1	177	9	3	0	0	0	0	1	0	0	0	0	0	0	1	1075	2.270697674	3311
6335579	2	121	3705	8	1	0	0	18	1	17	0	1	1	1	1	128	19	2	7	7	5	0	0	0	0	0	0	0	1	1	825	2.498181818	2422
6335583	2	73	2659	18	1	2	1	9	4	5	0	3	3	1	1	176	25	3	4	4	2	0	0	0	0	0	0	0	1	1	825	2.498181818	2422
6335584	3	187	23275	10	1	1	1	20	2	18	0	4	4	1	1	176	7	2	12	12	6	0	0	0	0	0	0	0	1	1	10435	2.568950646	28669
6335586	1	254	18061	4	1	3	1	45	2	43	0	4	4	1	1	248	11	2	7	5	3	0	0	0	0	0	0	0	1	0	10435	2.568950646	28669
6335592	1	103	2503	5	1	1	1	12	1	11	0	3	3	1	1	83	5	2	2	2	2	0	0	0	0	0	0	0	1	1	1633	2.586650336	4356
6335602	1	124	1956	6	1	0	0	20	2	18	0	1	1	1	1	114	3	2	9	9	4	0	0	0	0	0	0	0	1	1	602	2.26910299	1568
6335603	1	171	5792	3	1	2	1	20	4	16	0	3	3	1	1	193	17	1	7	7	3	0	0	0	0	0	0	1	0	1	482	2.394190871	1343
6335606	2	214	6123	4	1	2	1	14	3	11	0	2	2	1	1	219	3	1	7	7	3	0	0	0	0	0	0	0	1	0	651.5	2.372521871	1882
6335607	1	163	2121	8	1	1	1	5	1	4	0	1	1	1	1	160	6	1	15	15	8	0	0	0	0	0	0	0	1	1	478	2.246861924	1342
6335611	1	150	5150	2	1	1	1	8	1	7	0	1	1	1	1	119	2	1	3	3	2	0	0	0	0	0	0	0	1	0	398	2.065326633	1187
6335612	1	99	3531	1	1	1	1	9	3	6	3	2	2	1	1	90	14	1	5	3	3	0	0	0	0	0	0	0	1	1	1186	2.986509274	3190
6335613	1	173	10561	25	1	0	0	13	0	13	0	2	2	1	1	0	23	1	0	0	0	0	0	0	0	0	0	1	0	1	669	1.86696562	1890
6335614	1	113	5221	8	1	0	0	16	4	12	0	1	1	1	1	130	11	1	0	0	0	0	0	0	0	0	0	1	0	1	669	1.86696562	1890
6335615	4	134	1876	13	1	0	0	10	3	7	0	1	1	1	1	177	8	2	0	0	0	0	0	0	0	0	0	1	1	1	1446	2.139744724	3679.5
6335617	3	133	12915	57	1	0	0	17	2	15	0	2	2	1	1	133	10	3	16	16	8	1	0	0	0	0	0	1	0	1	2687.5	2.367151318	7712
6335619	1	102	1073	7	1	0	0	7	1	6	0	2	2	1	1	126	13	2	11	11	7	0	0	0	0	0	0	1	0	0	1005	2.154228855	2906
6335620	2	112	4186	7	1	1	1	15	0	15	0	1	1	1	1	0	8	2	3	3	2	0	0	0	0	0	0	1	0	1	1224	2.354631269	3170
6335621	1	143	2548	3	1	1	1	6	2	4	0	1	1	1	1	166	3	1	2	2	1	0	0	0	0	0	0	1	0	1	538	2.414498141	1471
6335622	1	123	5409	3	1	0	0	35	5	30	0	2	2	1	1	123	9	9	9	1	2	0	0	0	0	0	0	1	0	1	538	2.414498141	1471
6335623	1	115	17874	47	1	0	0	18	2	16	0	4	4	1	1	151	11	3	5	0	1	0	0	0	0	0	0	1	0	1	538	2.414498141	1471
6335624	1	181	6154	7	1	1	1	7	2	5	0	3	3	1	1	390	10	2	3	3	2	0	0	0	0	0	0	1	0	0	538	2.414498141	1471
6335626	2	99	4392	9	1	1	1	16	3	13	0	1	1	1	1	113	13	2	7	7	4	0	1	0	0	0	0	1	0	1	1460	2.55629309	3982.5
6335630	1	90	3140	7	1	0	0	7	1	6	14	3	3	3	0	114	6	1	5	0	1	0	0	0	0	0	0	1	0	1	1910	2.294764397	4869
6335632	2	226	3616	15	1	0	0	6	0	6	0	1	1	1	1	0	8	2	0	0	0	0	0	0	0	0	0	0	1	0	1395	1.989247311	4094
6335634	2	59	25133	47	1	0	0	47	4	43	0	8	8	1	0	152	10	2	1	0	1	0	0	0	0	0	0	1	1	1	6358.5	2.227709683	18264.5
6335636	2	113	4054	43	1	0	0	11	3	8	0	8	8	1	1	198	8	1	1	0	1	0	0	0	0	0	0	1	1	1	10878.5	2.51756135	30552
6335638	2	185	5221	21	1	0	0	19	3	16	0	2	2	1	1	320	8	2	0	0	0	0	0	0	0	0	0	1	1	1	6358.5	2.227709683	18264.5
6335639	2	159	1919	4	1	0	0	22	7	15	0	1	1	1	1	166	7	2	0	0	0	0	0	0	0	0	0	0	1	1	1395	1.989247311	4094
6335641	2	132	12256	6	1	1	1	5	1	4	0	1	1	1	2	333	12	2	2	2	1	0	0	0	0	0	0	0	1	1	1395	1.989247311	4094
6335642	1	162	4290	18	1	3	1	18	8	10	0	5	5	1	2	121	12	2	29	28	11	0	0	0	0	0	0	0	1	1	186	2.086021505	603
6335643	1	157	13854	3	1	1	1	18	1	17	0	1	1	1	1	130	3	1	4	2	2	0	0	0	0	0	0	0	1	1	1395	1.989247311	4094
6335644	1	114	2233	5	1	1	1	16	2	14	0	1	1	1	1	168	5	2	6	6	4	0	0	0	0	0	0	0	1	1	392	1.872448979	1156
6335645	1	176	7620	5	1	1	1	7	1	6	0	3	3	1	2	264	3	2	1	1	1	0	0	0	0	0	0	0	1	0	392	1.872448979	1156
6335646	1	101	3999	10	1	1	1	12	2	10	0	1	1	1	1	163	10	2	2	2	1	0	0	0	0	0	0	0	1	0	1395	1.989247311	4094
6335647	1	173	8455	6	1	1	1	16	2	14	0	1	1	1	1	248	9	1	1	1	1	0	0	0	0	0	0	0	1	0	392	1.872448979	1156
6335648	2	81	4213	5	1	1	1	19	3	16	0	1	1	1	1	178	3	1	1	1	1	0	0	0	0	0	0	0	1	1	1395	1.989247311	4094
6335649	1	111	2665	7	1	1	1	20	6	14	0	1	1	1	1	107	13	3	2	2	1	0	0	0	0	0	0	0	1	0	1395	1.989247311	4094
6335651	1	202	2280	1	1	0	0	9	1	8	0	1	1	1	1	381	3	1	0	0	0	0	0	0	0	0	0	1	0	1	11322	2.466172054	32435
6335656	2	241	3227	6	1	0	0	23	15	8	0	2	2	2	1	138	7	2	8	8	4	0	0	0	0	0	0	0	1	1	1399	2.10181254	3917.5
6335657	2	116	8634	7	1	1	1	10	1	9	0	3	3	1	1	102	10	1	2	2	2	0	0	0	0	0	0	1	0	0	218	2.243119266	668
6335659	1	40	1287	8	1	1	1	8	2	6	0	1	1	1	1	61	11	3	18	18	12	0	0	0	0	0	0	0	1	1	186	2.086021505	603
6335662	2	47	3422	4	1	0	0	3	3	0	0	2	2	1	1	197	16	2	0	0	0	0	0	0	0	0	0	0	1	0	343	2.638483965	901
6335663	1	149	2676	9	1	1	1	14	0	14	0	4	4	1	1	0	10	2	6	6	3	0	0	0	0	0	0	0	1	0	343	2.638483965	901
6335665	4	116	4164	4	1	0	0	8	1	7	0	1	1	1	1	99	16	2	0	0	0	0	0	0	0	0	0	0	1	1	375.5	2.451594924	950.5
6335670	3	182	1895	8	1	0	0	15	8	7	0	1	1	1	1	90	8	2	3	3	2	0	0	0	0	0	0	0	1	0	472	2.69279661	1294
6335671	1	69	1870	3	1	0	0	3	1	2	0	4	4	1	1	264	4	2	3	3	2	0	0	0	0	0	0	0	1	0	472	2.69279661	1294
6335673	1	68	1796	11	1	1	1	9	1	8	0	2	2	1	1	163	44	4	0	0	0	0	0	0	0	0	0	0	1	1	472	2.69279661	1294
6335674	3	183	1537	23	1	0	0	10	0	10	0	1	1	1	0	0	8	2	0	0	0	0	0	0	0	0	0	0	1	1	850	2.422352941	2427
6335675	1	32	3703	9	1	1	1	11	2	9	0	3	3	1	1	104	9	2	5	5	3	0	0	0	0	0	0	0	1	0	10435	2.568950646	28669
6335679	1	216	4136	10	1	0	0	14	1	13	0	3	3	1	0	329	6	3	0	0	0	0	1	0	0	0	0	0	0	0	1075	2.270697674	3311
6335681	1	80	2453	8	1	0	0	5	1	4	0	2	2	1	0	70	11	1	0	0	0	0	1	0	0	0	0	0	0	0	356	2.058988764	1038
6335682	1	122	2556	1	1	0	0	5	2	3	0	2	2	1	1	139	28	1	0	0	0	0	1	0	0	0	0	0	0	1	356	2.058988764	1038
6335684	1	76	1401	5	1	1	1	15	2	13	0	4	4	1	1	105	6	1	8	8	5	0	0	0	0	0	0	1	0	1	843	2.096085409	2675
6335685	1	75	3603	11	1	0	0	20	5	15	0	2	2	1	1	92	4	2	5	5	3	0	0	0	0	0	0	1	0	1	843	2.096085409	2675
6335686	1	20	9059	169	1	0	0	26	5	21	0	4	4	1	1	52	9	2	22	18	12	0	0	0	0	0	0	1	0	1	843	2.096085409	2675
6335687	1	97	7973	7	1	2	1	22	2	20	0	4	4	1	1	78	3	1	1	1	1	0	0	0	0	0	0	1	0	0	843	2.096085409	2675
6335691	1	54	2085	16	1	0	0	12	1	11	0	1	1	1	1	69	8	1	0	0	0	0	0	0	0	0	0	1	0	0	843	2.096085409	2675
6335694	1	192	5119	7	1	0	0	23	5	18	0	2	2	1	1	203	5	2	0	0	0	0	0	0	0	0	0	1	0	1	843	2.096085409	2675
6335695	1	185	7968	11	1	1	1	17	7	10	0	1	1	1	1	150	7	1	3	3	2	0	0	0	0	0	0	1	0	1	234	2.29059829	599
6335697	2	98	2948	3	1	1	1	8	2	6	0	2	2	1	1	66	17	1	7	7	5	0	0	0	0	0	0	0	1	1	982	1.98472505	2490
6335699	1	74	5325	4	1	1	1	8	1	7	0	1	1	1	1	42	3	2	2	2	1	0	0	0	0	0	0	0	1	1	898	2.312917594	2486
6335702	2	185	4389	6	1	1	1	18	12	6	0	2	2	1	1	223	5	4	4	2	2	0	0	0	0	0	0	1	1	0	1562	2.183947051	4347
6335705	1	133	2555	9	1	0	0	17	4	13	0	3	3	1	1	245	8	2	2	0	1	0	0	0	0	0	0	0	1	0	898	2.312917594	2486
6335707	1	52	1629	11	1	1	1	8	1	7	0	3	3	1	1	101	9	1	11	11	6	0	0	0	0	0	0	0	1	0	898	2.312917594	2486
6335711	1	136	2963	9	1	1	1	7	6	1	0	3	3	1	1	295	5	3	1	1	1	0	0	0	0	0	0	1	0	1	1643	2.27023737	4348
6335719	1	115	3756	5	1	1	1	28	4	24	0	2	2	1	1	181	5	3	1	1	1	0	0	0	0	0	0	1	0	1	1643	2.27023737	4348
6335720	2	92	9873	27	1	5	1	9	1	8	0	4	4	1	1	111	8	2	13	12	7	0	0	0	0	0	0	1	0	0	1643	2.27023737	4348
6335721	1	261	6377	4	1	1	1	20	1	19	0	1	1	1	1	342	5	3	2	2	2	0	0	0	0	0	0	1	0	1	1643	2.27023737	4348
6335723	1	260	9082	10	1	0	0	91	4	87	0	4	4	1	1	164	9	3	7	6	5	0	0	0	0	0	0	1	0	1	1643	2.27023737	4348
6335731	1	137	5704	15	1	1	1	32	4	28	0	1	1	1	1	113	7	3	4	4	1	0	0	0	0	0	0	1	0	1	618	2.389967637	1703
6335735	1	216	4243	12	1	1	1	4	2	2	0	3	3	1	1	152	4	2	12	12	7	0	0	0	0	0	0	1	0	1	1643	2.27023737	4348
6335737	2	123	2727	6	1	0	0	20	2	18	0	2	2	1	1	134	8	7	0	0	0	0	0	0	0	0	0	1	1	1	2117	2.280429376	6169
6335738	1	178	8902	6	1	1	1	25	3	22	0	4	4	1	1	191	4	3	14	14	10	0	0	0	0	0	0	1	0	1	11322	2.466172054	32435
6335739	1	159	8013	5	1	1	1	12	2	10	0	3	3	1	1	153	5	2	2	2	1	0	0	0	0	0	0	1	0	0	11322	2.466172054	32435
6335740	1	56	3707	8	1	1	1	24	8	16	0	1	1	1	1	108	5	3	3	3	1	0	0	0	0	0	0	1	0	1	11322	2.466172054	32435
6335741	1	131	4010	4	1	0	0	24	5	19	0	1	1	1	1	122	4	3	0	0	0	0	0	0	0	0	0	1	0	0	11322	2.466172054	32435
6335746	1	117	7043	6	1	1	1	23	3	20	0	3	3	2	1	181	4	4	2	2	1	0	0	0	0	0	0	1	0	1	11322	2.466172054	32435
6335747	3	115	6071	10	1	2	1	46	3	43	0	1	1	1	1	194	7	3	8	8	3	0	1	0	0	0	0	1	0	0	1284.3333	2.673313302	3752.6667
6335751	1	116	3558	6	1	0	0	19	3	16	0	1	1	1	1	145	8	2	2	2	1	0	1	0	0	0	0	0	0	1	2184	2.76007326	6082
6335755	1	69	4735	27	1	0	0	5	4	1	0	2	2	1	1	80	17	5	4	0	1	0	0	0	0	0	0	0	1	1	2591	2.290621381	7990
6335756	1	188	2420	6	1	0	0	9	2	7	0	2	2	1	1	125	6	4	0	0	0	0	0	0	0	0	0	0	1	0	2591	2.290621381	7990
6335757	1	88	3151	26	1	0	0	16	2	14	0	1	1	1	0	146	11	4	11	10	7	0	0	0	0	0	0	0	1	1	2591	2.290621381	7990
6335758	1	64	3260	6	1	1	1	30	11	19	0	3	3	1	1	95	6	5	2	2	1	0	0	0	0	0	0	0	1	0	2591	2.290621381	7990
6335760	1	106	6056	9	1	1	1	22	8	14	0	1	1	1	1	229	9	4	0	0	0	0	0	0	0	0	0	0	1	1	2591	2.290621381	7990
6335761	5	133	7817	19	1	0	0	24	4	20	0	3	3	2	1	171	4	3	0	0	0	0	0	0	0	0	0	0	1	1	2591	2.290621381	7990
6335762	5	129	3266	17	1	1	1	20	13	7	0	1	1	1	1	179	7	3	8	8	4	0	0	0	0	0	0	0	1	1	2591	2.290621381	7990
6335764	1	99	9789	1	1	1	1	9	1	8	0	3	3	1	1	112	6	3	0	0	0	0	0	0	0	0	0	0	1	1	2591	2.290621381	7990
6335765	1	130	6282	6	1	0	0	43	6	37	0	5	5	1	1	119	3	2	3	3	2	0	0	0	0	0	0	0	1	1	2591	2.290621381	7990
6335767	1	179	12809	3	1	0	0	20	5	15	0	2	2	2	1	192	6	3	15	15	9	0	0	0	0	0	0	0	1	1	2591	2.290621381	7990
6335768	1	147	3526	11	1	0	0	30	6	24	0	6	6	1	1	113	5	4	3	0	1	0	0	0	0	0	0	0	1	1	2591	2.290621381	7990
6335772	2	68	5172	11	1	1	1	14	4	10	0	3	3	1	1	83	3	2	2	2	1	0	0	0	0	0	0	1	0	1	1137	2.751978891	3263
6335777	2	103	14852	28	1	4	1	7	1	6	0	9	9	1	1	112	10	1	4	2	2	0	0	0	0	0	0	1	0	0	1137	2.751978891	3263
6335778	2	165	17227	18	1	1	1	32	3	29	0	3	3	1	1	287	6	4	2	2	2	0	0	0	0	0	0	1	0	1	1390	2.511108131	3805.5
6335780	2	129	5429	11	1	1	1	16	5	11	0	3	3	1	2	145	4	2	2	2	1	0	0	0	0	0	0	1	0	0	1137	2.751978891	3263
6335781	1	123	2848	8	1	0	0	14	2	12	6	2	2	1	1	135	9	3	3	0	1	0	0	0	0	0	0	1	0	1	1137	2.751978891	3263
6335782	3	141	6751	7	1	0	0	8	3	5	0	1	1	1	0	222	11	1	1	0	1	0	0	0	0	0	0	1	1	0	1098.5	2.596744162	3171
6335784	3	155	11502	10	1	2	1	23	7	16	5	1	1	1	1	249	5	5	10	7	4	0	0	0	0	0	0	1	0	1	955	2.472272258	2909.5
6335787	2	169	20509	27	1	2	1	21	3	18	0	1	1	1	1	170	6	1	0	0	0	0	0	0	0	0	0	1	0	0	1251	2.058353317	3617
6335788	1	196	3108	3	1	1	1	3	1	2	0	2	2	1	2	148	6	2	6	6	3	0	0	0	0	0	0	1	0	1	3432	2.654428904	9550
6335795	1	214	10803	5	1	0	0	18	3	15	0	4	4	1	1	292	7	4	0	0	0	0	0	0	0	0	0	1	0	1	11322	2.466172054	32435
6335796	1	135	6793	11	1	1	1	13	3	10	0	2	2	1	1	131	8	4	4	4	2	0	0	0	0	0	0	1	0	1	11322	2.466172054	32435
6335800	3	148	3691	10	1	0	0	16	2	14	0	1	1	1	1	135	8	3	2	2	1	0	0	0	0	0	0	1	1	1	5336.3333	2.34895659	15495.6667
6335802	3	88	1970	3	1	0	0	11	2	9	0	2	2	1	1	93	10	5	0	0	0	0	0	0	0	0	0	1	1	1	1969	2.630834076	6123.5
6335803	1	185	8088	14	1	1	1	8	1	7	0	2	2	1	1	396	6	1	2	2	1	0	0	0	0	0	0	0	1	1	2591	2.290621381	7990
6335806	1	98	1522	7	1	1	1	6	1	5	0	3	3	1	1	152	14	3	2	2	2	0	0	0	0	0	0	0	1	1	2591	2.290621381	7990
6335809	1	97	2342	10	1	1	1	4	2	2	0	1	1	1	1	158	14	1	5	5	3	0	0	0	0	0	0	1	0	0	3409	2.311234966	9111
6335810	2	208	4843	16	1	1	1	7	2	5	0	1	1	1	1	418	5	3	3	3	1	0	0	0	0	0	0	0	1	1	1778.5	2.342500812	5016.5
6335811	1	114	3887	16	1	1	1	6	2	4	0	1	1	1	1	270	6	3	8	8	3	0	0	0	0	0	0	0	1	0	2497	2.24349219	6954
6335812	1	120	13795	5	1	1	1	27	4	23	0	2	2	1	1	227	5	3	3	3	1	0	0	0	0	0	0	0	1	0	2497	2.24349219	6954
6335816	2	3	2107	2	1	1	1	9	1	8	0	1	1	1	1	14	16	1	7	7	4	0	0	0	0	0	0	1	0	1	1137	2.751978891	3263
6335818	2	31	5787	35	1	0	0	27	3	24	0	1	1	1	1	42	8	2	6	6	3	0	1	0	0	0	0	1	0	0	3265.5	2.54607232	8993
6335821	1	162	12014	6	1	2	1	35	14	21	0	2	2	1	1	170	3	2	1	1	1	0	0	0	0	0	0	0	1	1	746	2.556300268	2046
6335824	4	53	12164	74	1	0	0	35	3	32	0	1	1	1	1	103	12	1	14	11	8	0	0	0	0	0	0	1	0	1	3409	2.311234966	9111
6335827	2	108	3397	14	1	1	1	13	2	11	3	1	1	1	1	179	8	1	6	1	2	0	0	0	0	0	0	1	0	0	2330	2.184794142	6364
6335832	1	83	31706	22	1	5	1	6	5	1	0	10	10	1	1	105	13	2	22	18	6	0	0	0	0	0	0	1	0	1	3409	2.311234966	9111
6335835	2	82	4080	1	1	1	1	10	0	10	0	1	1	1	1	0	5	2	1	1	1	0	0	0	0	0	0	1	0	0	3409	2.311234966	9111
6335836	1	106	7024	3	1	1	1	2	2	0	20	1	1	1	1	113	5	1	10	3	3	0	0	0	0	0	0	1	0	0	3409	2.311234966	9111
6335837	1	115	10123	9	1	1	1	11	1	10	0	2	2	1	1	121	4	1	1	1	1	0	0	0	0	0	0	1	0	1	3409	2.311234966	9111
6335840	1	203	6383	9	1	0	0	26	4	22	0	1	1	1	1	161	5	3	0	0	0	0	0	0	0	0	0	1	0	0	2676	2.714872944	7924
6335842	2	105	4533	13	1	1	1	11	4	7	0	1	1	1	1	146	8	3	2	2	1	0	0	0	0	0	0	1	0	1	2676	2.714872944	7924
6335843	1	213	9494	7	1	2	1	1	1	0	13	3	3	1	1	166	9	4	6	2	2	0	0	0	0	0	0	1	0	0	2676	2.714872944	7924
6335844	2	139	4166	1	1	1	1	6	3	3	0	1	1	1	1	229	13	2	5	5	3	0	0	0	0	0	0	1	0	0	2676	2.714872944	7924
6335847	1	120	3133	1	1	0	0	5	1	4	0	2	2	1	1	194	3	3	0	0	0	0	0	0	0	0	0	1	0	0	2676	2.714872944	7924
6335850	1	125	5172	1	1	0	0	4	4	0	0	2	2	1	1	100	4	2	0	0	0	0	0	0	0	0	0	1	0	0	2676	2.714872944	7924
6335851	1	83	7894	3	1	3	1	9	5	4	0	4	4	1	1	88	12	2	1	1	1	0	0	0	0	0	0	0	1	0	602	2.26910299	1568
6335854	1	64	1393	2	1	0	0	14	4	10	0	1	1	1	1	59	8	2	0	0	0	0	0	0	0	0	0	0	1	1	850	2.422352941	2427
6335855	1	222	5861	28	1	0	0	17	2	15	0	2	2	1	0	94	11	1	0	0	0	0	0	0	0	0	0	0	1	0	850	2.422352941	2427
6335857	1	43	3593	5	1	1	1	11	2	9	0	3	3	1	1	120	6	2	3	3	2	0	0	0	0	0	0	0	1	0	384	3.0546875	903
6335863	1	128	3484	20	1	2	1	5	1	4	0	3	3	1	1	83	14	3	5	5	2	0	0	0	0	0	0	0	1	0	1700	2.380588235	4584
6335865	1	78	2200	4	1	1	1	3	1	2	0	1	1	1	1	202	4	2	9	9	5	0	0	0	0	0	0	0	1	0	1700	2.380588235	4584
6335866	1	110	2785	12	1	1	1	11	6	5	0	2	2	1	1	162	6	3	2	2	1	0	0	0	0	0	0	0	1	1	1700	2.380588235	4584
6335867	1	71	4233	13	1	1	1	10	4	6	0	5	5	1	1	74	7	1	3	2	2	0	0	0	0	0	0	0	1	0	1700	2.380588235	4584
6335868	2	151	5934	6	1	0	0	29	7	22	0	10	10	1	1	235	12	2	0	0	0	0	0	0	0	0	0	0	1	1	1700	2.380588235	4584
6335869	1	124	4393	4	1	0	0	12	2	10	0	3	3	1	1	108	4	2	0	0	0	0	0	0	0	0	0	0	1	1	1700	2.380588235	4584
6335870	1	21	3014	4	1	0	0	6	1	5	0	1	1	1	1	134	8	2	10	10	6	0	0	0	0	0	0	0	1	1	398	2.065326633	1187
6335872	1	130	7606	4	1	0	0	35	5	30	0	3	3	1	1	232	4	1	0	0	0	0	0	0	0	0	0	0	1	1	515	2.005825242	1539
6335873	1	189	20517	13	1	1	1	14	4	10	0	5	5	1	1	190	10	2	3	3	2	0	0	0	0	0	0	1	0	1	2226	2.249326145	6661
6335874	1	168	5032	20	1	0	0	8	3	5	0	1	1	1	1	172	9	1	8	6	5	0	0	0	0	0	0	1	0	1	2226	2.249326145	6661
6335875	1	67	18990	12	1	1	1	12	2	10	8	1	1	1	1	237	4	1	7	2	2	0	0	0	0	0	0	1	0	1	2226	2.249326145	6661
6335876	2	101	5364	4	1	1	1	8	2	6	0	1	1	1	1	135	4	1	2	2	1	0	0	0	0	0	0	1	0	1	2226	2.249326145	6661
6335877	1	141	4654	2	1	1	1	17	5	12	0	1	1	1	1	189	8	1	3	3	2	0	0	0	0	0	0	1	0	0	2226	2.249326145	6661
6335880	1	146	13476	17	1	1	1	23	3	20	0	6	6	1	1	171	9	1	29	0	1	0	0	0	0	0	0	1	0	1	2226	2.249326145	6661
6335882	1	125	8115	8	1	1	1	13	1	12	0	2	2	1	1	311	3	1	1	1	1	0	0	0	0	0	0	1	0	1	2226	2.249326145	6661
6335884	1	97	48762	26	1	4	1	5	4	1	0	23	23	1	1	130	13	1	15	0	1	0	0	0	0	0	0	1	0	1	2226	2.249326145	6661
6335887	1	112	10476	7	1	1	1	12	3	9	0	5	5	1	1	170	4	1	5	3	4	0	0	0	0	0	0	1	0	0	2226	2.249326145	6661
6335889	1	187	20764	3	1	1	1	17	3	14	0	1	1	1	1	117	3	1	4	4	2	0	0	0	0	0	0	1	0	1	2226	2.249326145	6661
6335894	1	112	14178	35	1	1	1	14	8	6	0	2	2	1	1	123	5	1	9	4	4	0	0	0	0	0	0	1	0	1	2226	2.249326145	6661
6335895	1	106	8574	7	1	1	1	14	2	12	0	1	1	1	1	123	3	2	2	2	1	0	0	0	0	0	0	1	0	0	2226	2.249326145	6661
6335896	1	31	20248	10	1	0	0	26	7	19	0	1	1	1	1	124	10	5	7	3	2	0	0	0	0	0	0	1	0	1	2226	2.249326145	6661
6335897	2	210	4888	10	1	1	1	18	4	14	0	1	1	1	1	116	6	2	4	4	2	0	0	0	0	0	0	1	0	1	2226	2.249326145	6661
6335898	1	195	30715	16	1	4	1	16	3	13	32	5	5	1	2	107	5	1	20	12	5	0	0	0	0	0	0	1	0	1	2226	2.249326145	6661
6335899	1	138	2526	8	1	0	0	19	3	16	0	1	1	1	1	91	5	2	0	0	0	0	0	0	0	0	0	1	0	1	2226	2.249326145	6661
6335903	1	126	5880	5	1	1	1	5	1	4	0	4	4	1	1	170	7	1	3	1	2	0	0	0	0	0	0	1	0	0	2226	2.249326145	6661
6335905	1	395	4856	6	1	0	0	17	4	13	0	1	1	1	1	140	15	2	0	0	0	0	0	0	0	0	0	1	0	1	627	2.124401913	1740
6335908	1	180	7005	4	1	3	1	15	3	12	0	2	2	1	1	88	5	2	4	4	1	0	0	0	0	0	0	1	0	0	2676	2.714872944	7924
6335909	1	108	2577	7	1	1	1	3	1	2	0	1	1	1	1	250	7	3	6	4	4	0	0	0	0	0	0	1	0	1	2676	2.714872944	7924
6335912	1	48	9463	2	1	1	1	31	5	26	0	2	2	1	1	131	6	1	3	3	3	0	0	0	0	0	0	1	0	0	2676	2.714872944	7924
6335914	1	118	6080	5	1	1	1	4	2	2	1	5	5	1	1	219	11	3	10	8	5	0	0	0	0	0	0	1	0	1	2676	2.714872944	7924
6335916	1	69	11097	12	1	1	1	8	3	5	0	2	2	1	1	134	3	2	3	3	2	0	0	0	0	0	0	1	0	0	2676	2.714872944	7924
6335918	5	128	3866	3	1	1	1	4	2	2	0	1	1	1	1	227	5	3	3	3	2	0	0	0	0	0	0	1	1	1	1733.6667	2.366894803	4771
6335919	1	98	8486	11	1	1	1	2	2	0	0	1	1	1	0	254	7	5	12	8	5	0	0	0	0	0	0	0	1	1	2231	2.364410578	6365
6335920	1	99	2994	8	1	0	0	15	3	12	0	3	3	1	1	194	4	4	4	4	2	0	0	0	0	0	0	0	1	1	2497	2.24349219	6954
6335922	2	133	25135	97	1	0	0	29	4	25	0	4	4	1	1	256	12	5	44	42	16	0	0	0	0	0	0	0	1	1	1778.5	2.342500812	5016.5
6335924	1	98	5895	24	1	0	0	8	2	6	0	2	2	1	1	98	8	4	7	0	1	0	0	0	0	0	0	0	1	1	2497	2.24349219	6954
6335926	1	58	2908	5	1	1	0	16	2	14	0	3	3	2	1	120	4	3	1	1	1	0	0	0	0	0	0	0	1	1	2231	2.364410578	6365
6335927	1	96	121255	227	1	0	0	16	3	13	0	3	3	2	1	129	5	5	6	0	1	0	0	0	0	0	0	0	1	1	2231	2.364410578	6365
6335929	1	134	2859	10	1	1	1	16	4	12	0	1	1	1	1	257	4	2	12	12	6	0	0	0	0	0	0	0	1	1	2231	2.364410578	6365
6335932	1	210	21658	23	1	0	0	38	2	36	6	2	2	1	1	239	4	3	31	11	3	0	0	0	0	0	0	0	1	1	2231	2.364410578	6365
6335940	2	154	3450	2	1	1	1	10	4	6	0	1	1	1	1	210	6	4	1	1	1	0	0	0	0	0	0	0	1	1	1645.5	2.402960005	4722
6335941	1	213	9539	18	1	0	0	22	2	20	0	3	3	1	1	103	8	2	4	1	2	0	0	0	0	0	0	0	1	1	746	2.556300268	2046
6335942	4	98	2335	5	1	0	0	4	0	4	0	6	6	1	1	0	9	2	0	0	0	0	0	0	0	0	0	0	1	1	746	2.556300268	2046
6335946	1	87	3838	9	1	1	1	15	8	7	0	1	1	1	1	161	15	4	10	10	5	0	0	0	0	0	0	0	1	1	2497	2.24349219	6954
6335950	2	218	4282	15	1	0	0	37	3	34	0	1	1	1	1	165	5	4	0	0	0	0	0	0	0	0	0	0	1	1	2544	2.267056786	7472
6335951	1	130	2933	1	1	0	0	47	13	34	0	2	2	1	1	80	3	3	0	0	0	0	0	0	0	0	0	0	1	1	2231	2.364410578	6365
6335952	1	115	19324	17	1	0	0	32	3	29	0	2	2	1	1	112	5	3	2	0	1	0	0	0	0	0	0	0	1	1	186	2.086021505	603
6335953	3	81	12107	4	1	0	0	10	6	4	0	3	3	1	1	76	5	2	7	5	4	0	0	0	0	0	0	0	1	0	2364	2.303951384	6659.5
6335956	3	173	8550	21	1	1	1	5	5	0	0	4	4	1	1	272	9	2	2	1	2	0	0	0	0	0	0	1	0	1	117	2.786324786	327
6335957	1	55	1948	10	1	0	0	31	2	29	0	1	1	1	1	267	15	3	8	8	4	0	0	0	0	0	0	1	0	0	3432	2.654428904	9550
6335960	1	143	4839	12	1	0	0	20	2	18	0	2	2	2	1	90	11	1	6	3	4	0	0	0	0	0	0	1	0	1	3432	2.654428904	9550
6335962	1	144	4818	17	1	0	0	24	7	17	0	4	4	1	1	122	7	4	5	5	3	0	0	0	0	0	0	0	1	1	1503	2.369926813	4179
6335963	1	62	4030	11	1	0	0	12	4	8	0	1	1	1	1	121	4	4	2	2	1	0	0	0	0	0	0	0	1	1	1503	2.369926813	4179
6335964	1	145	5001	12	1	1	1	15	2	13	0	5	5	1	1	146	7	4	9	9	3	0	0	0	0	0	0	0	1	0	1503	2.369926813	4179
6335969	1	133	3742	8	1	1	1	20	6	14	0	1	1	1	1	148	6	2	2	2	1	0	0	0	0	0	0	0	1	1	1503	2.369926813	4179
6335971	3	235	2512	14	1	0	0	10	3	7	0	2	2	2	1	207	4	2	7	7	5	0	0	0	0	0	0	0	1	1	1503	2.369926813	4179
6335973	1	101	4223	11	1	0	0	16	3	13	0	1	1	1	1	54	9	4	0	0	0	0	0	0	0	0	0	0	1	1	109	1.981651376	324
6335976	1	278	2963	19	1	0	0	16	4	12	0	1	1	1	1	166	10	3	0	0	0	0	0	0	0	0	0	1	0	0	2096	2.290076335	6062
6335978	1	221	3780	27	1	0	0	31	5	26	0	5	5	1	1	151	8	3	12	12	9	0	0	0	0	0	0	1	0	1	2096	2.290076335	6062
6335980	1	215	4701	14	1	0	0	44	2	42	0	3	3	1	1	83	5	2	6	6	4	0	0	0	0	0	0	1	0	0	2096	2.290076335	6062
6335981	1	153	14476	7	1	2	1	12	2	10	0	1	1	1	1	172	5	1	4	3	2	0	0	0	0	0	0	1	0	1	2096	2.290076335	6062
6335982	1	94	4298	4	1	1	1	5	3	2	0	2	2	1	1	264	6	2	0	0	0	0	0	0	0	0	0	1	0	0	2096	2.290076335	6062
6335984	1	125	6144	3	1	1	1	19	6	13	0	1	1	1	1	140	20	3	5	5	2	0	0	0	0	0	0	1	0	1	2096	2.290076335	6062
6335986	1	36	48653	16	1	2	1	11	6	5	0	3	3	1	1	130	6	2	8	3	3	0	0	0	0	0	0	1	0	1	2096	2.290076335	6062
6335987	1	229	2739	1	1	1	1	2	1	1	0	1	1	1	1	248	2	3	3	3	2	0	0	0	0	0	0	1	0	1	2096	2.290076335	6062
6335990	6	217	8742	13	1	0	0	21	2	19	0	3	3	1	1	148	5	4	0	0	0	0	0	0	0	0	0	1	1	1	1768.3333	2.323555118	5251.6667
6335991	1	106	1884	13	1	1	1	9	2	7	0	1	1	1	1	121	12	4	4	4	2	0	0	0	0	0	0	1	0	0	1137	2.751978891	3263
6335992	1	98	6943	12	1	0	0	49	7	42	0	3	3	2	1	181	6	2	0	0	0	0	0	0	0	0	0	1	0	1	3409	2.311234966	9111
6335994	2	148	10211	12	1	1	1	78	6	72	0	1	1	1	1	81	15	4	7	7	3	0	0	0	0	0	0	1	0	0	3409	2.311234966	9111
6335995	1	93	6695	15	1	1	1	5	0	5	0	3	3	1	1	0	6	2	19	18	9	0	0	0	0	0	0	1	0	1	3409	2.311234966	9111
6335996	1	110	2609	9	1	1	1	5	1	4	0	1	1	1	1	137	7	2	6	6	3	0	0	0	0	0	0	1	0	1	3409	2.311234966	9111
6335997	1	17	1307	2	1	0	0	15	2	13	0	2	2	1	0	90	2	2	0	0	0	0	0	0	0	0	0	1	0	1	3409	2.311234966	9111
6336000	1	228	2584	4	1	0	0	9	2	7	0	1	1	1	0	259	19	6	0	0	0	0	0	0	0	0	0	0	1	0	2591	2.290621381	7990
6336002	2	96	21260	15	1	1	1	27	3	24	0	5	5	1	1	366	6	4	32	23	12	0	0	0	0	0	0	0	1	1	2591	2.290621381	7990
6336003	2	277	3449	6	1	0	0	3	1	2	0	2	2	1	1	376	14	1	6	6	4	1	0	0	0	0	0	0	0	0	1716.5	2.29797733	5140
6336007	1	115	7741	27	1	1	1	11	3	8	0	3	3	1	1	106	11	2	6	6	3	0	0	0	0	0	0	1	0	0	1347	2.97104677	4257
6336009	1	149	8647	28	1	1	1	31	3	28	0	3	3	1	1	171	8	2	2	2	1	0	0	0	0	0	0	1	0	1	1347	2.97104677	4257
6336010	1	152	7883	9	1	3	1	21	5	16	0	1	1	1	1	220	6	2	6	6	3	0	0	0	0	0	0	1	0	1	1347	2.97104677	4257
6336014	1	168	10172	2	1	3	1	24	4	20	0	4	4	1	1	209	8	2	2	2	1	0	0	0	0	0	0	1	0	1	1347	2.97104677	4257
6336017	1	86	12045	21	1	1	1	76	11	65	0	3	3	1	1	200	5	3	11	11	5	0	0	0	0	0	0	1	0	1	1347	2.97104677	4257
6336019	1	119	6583	9	1	0	0	8	2	6	8	4	4	2	1	82	9	2	9	7	5	0	0	0	0	0	0	1	0	1	1347	2.97104677	4257
6336021	1	114	8055	5	1	1	1	17	4	13	0	1	1	1	1	257	12	2	0	0	0	0	0	0	0	0	0	1	0	1	1347	2.97104677	4257
6336023	2	85	9178	8	1	1	1	9	1	8	0	2	2	1	1	103	10	1	1	1	1	0	0	0	0	0	0	1	0	1	1347	2.97104677	4257
6336024	1	153	10966	22	1	2	1	16	12	4	0	2	2	1	1	163	6	2	2	2	1	0	0	0	0	0	0	1	0	1	1347	2.97104677	4257
6336025	3	123	14025	11	1	2	1	31	1	30	0	1	1	1	1	127	4	1	2	2	1	0	1	0	0	0	0	1	0	0	1278	2.649295097	3950
6336026	3	83	10046	20	1	0	0	30	0	30	0	4	4	1	1	0	10	2	0	0	0	0	1	0	0	0	0	1	0	1	2234.5	2.875978222	6566
6336029	1	135	10517	32	1	0	0	86	10	76	0	2	2	1	0	233	6	2	13	4	4	0	0	0	0	0	0	1	0	1	295	2.010169491	915
6336030	1	139	5172	47	1	0	0	9	2	7	11	3	3	1	1	178	8	1	10	5	3	0	0	0	0	0	0	0	1	1	2497	2.24349219	6954
6336031	1	119	7121	17	1	0	0	15	5	10	0	1	1	1	1	89	14	3	4	4	2	0	0	0	0	0	0	0	1	1	2497	2.24349219	6954
6336035	1	76	5404	5	1	0	0	29	3	26	0	4	4	1	1	94	3	3	0	0	0	0	0	0	0	0	0	0	1	1	1177	2.253186066	3661
6336037	1	149	4667	5	1	1	1	14	2	12	0	3	3	1	1	163	4	3	2	2	1	0	0	0	0	0	0	0	1	0	2497	2.24349219	6954
6336038	1	82	3507	12	1	1	1	45	7	38	0	2	2	2	1	139	6	3	8	8	3	0	0	0	0	0	0	0	1	1	2497	2.24349219	6954
6336040	1	137	2119	11	1	1	1	6	3	3	0	2	2	1	1	95	14	3	9	8	5	0	0	0	0	0	0	0	1	1	1177	2.253186066	3661
6336041	2	134	2497	8	1	1	1	8	1	7	0	2	2	1	1	165	8	3	4	4	3	0	0	0	0	0	0	0	1	0	2000	2.306709502	5566.5
6336042	1	57	5658	31	1	0	0	6	3	3	0	3	3	1	1	178	6	4	6	6	5	0	0	0	0	0	0	0	1	1	1503	2.369926813	4179
6336045	1	72	12426	6	1	0	0	4	3	1	0	1	1	1	1	60	12	2	2	2	2	1	0	0	0	0	0	0	0	1	3465	2.439538239	10555
6336047	1	123	2661	7	1	1	1	11	2	9	0	5	5	1	1	104	8	2	7	7	3	1	0	0	0	0	0	0	0	1	784	2.510204081	2260
6336048	1	153	2865	7	1	1	1	14	4	10	0	1	1	1	1	180	6	3	6	6	3	1	0	0	0	0	0	0	0	1	784	2.510204081	2260
6336050	1	205	5747	6	1	2	1	34	4	30	0	2	2	1	1	192	12	3	3	3	3	0	0	0	0	0	0	1	0	0	482	2.394190871	1343
6336053	1	246	26010	17	1	0	0	62	11	51	0	1	1	1	1	179	7	4	0	0	0	0	0	0	0	0	0	1	0	1	11322	2.466172054	32435
6336055	1	180	2995	7	1	1	1	6	1	5	0	1	1	1	1	165	4	3	5	5	3	0	0	0	0	0	0	1	0	1	11322	2.466172054	32435
6336056	1	129	7663	12	1	1	1	7	2	5	0	3	3	1	1	125	8	3	4	3	2	0	0	0	0	0	0	1	0	1	11322	2.466172054	32435
6336057	4	215	10476	11	1	1	1	20	1	19	0	1	1	1	1	225	9	3	8	8	4	0	1	0	0	0	0	1	0	1	6040	2.428996317	17315
6336058	3	87	4360	8	1	0	0	1	1	0	0	1	1	1	1	197	10	2	0	0	0	0	0	1	0	0	0	1	0	1	1480	2.452201522	4173.6667
6336062	1	116	27068	12	1	1	1	6	1	5	0	1	1	1	1	166	7	1	7	7	3	0	0	0	0	0	0	1	0	1	11322	2.466172054	32435
6336064	1	143	9941	6	1	1	1	13	1	12	0	4	4	1	1	115	8	2	9	9	5	0	0	0	0	0	0	1	0	0	11322	2.466172054	32435
6336068	1	112	2456	15	1	0	0	20	6	14	0	3	3	1	1	159	19	1	3	3	1	0	0	0	0	0	0	1	0	1	11322	2.466172054	32435
6336069	1	187	8641	7	1	1	1	4	2	2	0	2	2	1	1	203	11	2	5	5	3	0	1	0	0	0	0	0	0	1	615	2.421138211	1619
6336071	1	74	8670	5	1	0	0	1	1	0	20	2	2	1	1	141	3	1	8	5	3	0	0	0	0	0	0	1	0	1	11322	2.466172054	32435
6336075	1	169	6396	5	1	0	0	13	2	11	0	5	5	1	1	319	4	2	1	1	1	0	0	0	0	0	0	1	0	0	218	2.243119266	668
6336076	2	83	2981	13	1	0	0	5	2	3	0	4	4	1	1	200	4	3	0	0	0	0	0	0	0	0	0	1	1	1	1562	2.183947051	4347
6336081	1	168	3707	15	1	1	1	7	0	7	0	2	2	1	1	0	11	2	6	6	4	0	0	0	0	0	0	1	0	1	559	2.101967799	1320
6336089	2	138	1553	13	1	0	0	8	2	6	0	1	1	1	0	183	6	3	1	1	1	0	0	0	0	0	0	1	0	1	5910.5	2.337294444	16945
6336093	2	66	3679	36	1	0	0	29	2	27	14	1	1	1	1	113	7	4	16	12	7	0	0	0	0	0	0	1	0	1	499	2.208416833	1455
6336097	1	208	50130	23	1	0	0	107	6	101	0	1	1	1	1	120	5	3	8	8	5	0	0	0	0	0	0	1	0	1	11322	2.466172054	32435
6336098	1	124	3748	27	1	0	0	15	2	13	0	4	4	1	1	173	6	4	1	1	1	0	0	0	0	0	0	1	0	0	11322	2.466172054	32435
6336100	1	85	2477	9	1	1	1	12	4	8	0	1	1	1	1	304	5	4	2	2	1	0	0	0	0	0	0	1	0	1	11322	2.466172054	32435
6336102	1	136	3654	14	1	0	0	25	3	22	0	2	2	1	1	229	13	6	4	3	3	0	0	0	0	0	0	1	0	1	11322	2.466172054	32435
6336105	1	183	18465	31	1	0	0	22	4	18	0	3	3	1	1	304	5	3	2	2	2	0	0	0	0	0	0	1	0	1	11322	2.466172054	32435
6336106	1	123	15942	40	1	0	0	23	4	19	0	1	1	1	1	499	11	4	0	0	0	0	0	0	0	0	0	1	0	1	70	2.257142857	144
6336108	2	189	74388	15	1	0	0	54	2	52	0	6	6	1	1	218	3	3	7	2	2	0	0	0	0	0	0	1	0	1	5910.5	2.337294444	16945
6336109	1	34	5376	9	1	0	0	18	6	12	2	1	1	1	1	143	7	5	8	1	2	0	0	0	0	0	0	1	0	0	70	2.257142857	144
6336111	1	116	12139	12	1	0	0	14	4	10	0	2	2	2	0	154	6	2	1	0	1	0	0	0	0	0	0	1	0	1	11322	2.466172054	32435
6336114	1	145	7658	37	1	0	0	18	5	13	0	1	1	1	1	135	5	3	0	0	0	0	0	0	0	0	0	1	0	1	11322	2.466172054	32435
6336116	1	133	5477	19	1	0	0	24	3	21	0	3	3	2	0	194	4	3	9	4	5	0	0	0	0	0	0	1	0	1	11322	2.466172054	32435
6336117	1	166	3971	20	1	0	0	15	3	12	0	1	1	1	1	178	4	3	6	6	4	0	0	0	0	0	0	1	0	1	11322	2.466172054	32435
6336119	1	115	4073	29	1	0	0	36	3	33	0	2	2	2	1	148	4	2	1	0	1	0	0	0	0	0	0	1	0	1	11322	2.466172054	32435
6336121	1	235	3702	8	1	0	0	19	3	16	0	2	2	1	1	153	3	4	1	0	1	0	0	0	0	0	0	1	0	1	11322	2.466172054	32435
6336122	1	131	6431	3	1	0	0	26	7	19	0	5	5	1	1	128	3	3	0	0	0	0	0	0	0	0	0	1	0	1	11322	2.466172054	32435
6336133	1	78	8913	10	1	0	0	92	3	89	0	4	4	1	1	92	6	4	25	16	10	0	0	0	0	0	0	1	0	1	11322	2.466172054	32435
6336134	1	158	18144	12	1	0	0	39	1	38	0	1	1	1	1	79	3	2	1	0	1	0	0	0	0	0	0	1	0	1	11322	2.466172054	32435
6336135	3	100	9948	19	1	1	1	18	6	12	0	2	2	1	1	201	4	3	20	20	12	0	0	0	0	0	0	1	0	1	11322	2.466172054	32435
6336136	3	97	3482	38	1	0	0	13	3	10	0	1	1	1	0	141	5	2	0	0	0	1	0	0	0	0	0	1	0	1	7393.5	2.452855147	21495
6336138	2	208	14140	8	1	0	0	15	2	13	0	6	6	2	1	125	5	3	0	0	0	0	0	0	0	0	0	1	0	1	11322	2.466172054	32435
6336139	1	145	7115	8	1	0	0	35	7	28	0	3	3	2	1	100	3	4	0	0	0	0	0	0	0	0	0	1	0	1	11322	2.466172054	32435
6336143	2	215	6812	9	1	0	0	6	4	2	0	2	2	1	1	145	13	8	7	7	3	0	0	0	0	0	0	1	0	1	11322	2.466172054	32435
6336145	1	113	6459	5	1	3	1	30	4	26	0	1	1	1	1	287	3	1	3	0	1	0	0	0	0	0	0	1	0	1	11322	2.466172054	32435
6336147	1	156	8731	18	1	0	0	20	2	18	0	4	4	1	1	257	7	4	4	4	3	0	0	0	0	0	0	1	0	1	11322	2.466172054	32435
6336149	1	149	5907	10	1	0	0	20	3	17	0	1	1	1	0	183	6	3	0	0	0	0	0	0	0	0	0	1	0	0	11322	2.466172054	32435
6336151	2	129	12504	7	1	1	1	12	1	11	0	1	1	1	1	254	6	3	2	2	1	0	0	0	0	0	0	1	0	1	11322	2.466172054	32435
6336158	5	179	6987	27	1	0	0	23	4	19	0	1	1	1	1	111	8	3	0	0	0	0	0	0	0	0	0	1	0	1	11322	2.466172054	32435
6336161	2	141	4258	6	1	0	0	32	6	26	0	1	1	1	1	102	10	6	0	0	0	0	0	0	0	0	0	1	0	1	6774	2.3577491	19548
6336163	2	65	4873	3	1	0	0	16	8	8	0	4	4	1	1	303	6	2	0	0	0	0	0	0	0	0	0	1	0	0	11322	2.466172054	32435
6336166	1	119	4149	6	1	0	0	18	5	13	0	1	1	1	1	152	5	5	0	0	0	0	0	0	0	0	0	1	0	1	11322	2.466172054	32435
6336167	1	171	2492	3	1	0	0	8	3	5	0	3	3	1	1	233	5	2	0	0	0	0	0	0	0	0	0	1	0	0	11322	2.466172054	32435
6336170	1	115	4891	15	1	0	0	18	2	16	0	5	5	3	1	131	5	3	5	5	3	0	0	0	0	0	0	1	0	1	11322	2.466172054	32435
6336171	1	131	8609	8	1	0	0	17	16	1	0	1	1	1	1	212	4	3	0	0	0	0	0	0	0	0	0	1	0	1	11322	2.466172054	32435
6336172	1	175	7988	23	1	0	0	57	9	48	0	4	4	1	1	394	5	3	0	0	0	0	0	0	0	0	0	1	0	0	11322	2.466172054	32435
6336174	1	202	6760	6	1	0	0	80	9	71	0	3	3	1	1	106	11	2	0	0	0	0	0	0	0	0	0	1	0	1	11322	2.466172054	32435
6336175	1	95	5324	11	1	1	0	24	2	22	0	5	5	1	1	239	7	3	8	1	2	0	0	0	0	0	0	1	0	1	11322	2.466172054	32435
6336176	1	142	1656	4	1	0	0	50	6	44	0	2	2	1	1	86	4	3	0	0	0	0	0	0	0	0	0	1	0	1	11322	2.466172054	32435
6336178	1	85	33676	41	1	0	0	48	13	35	0	1	1	1	1	214	8	3	11	10	7	0	0	0	0	0	0	1	0	1	11322	2.466172054	32435
6336179	1	173	3236	19	1	0	0	17	4	13	0	1	1	1	1	178	4	3	0	0	0	0	0	0	0	0	0	1	0	1	11322	2.466172054	32435
6336181	2	74	4884	7	1	0	0	9	3	6	0	3	3	1	2	73	11	7	5	5	3	0	0	0	0	0	0	1	0	0	11322	2.466172054	32435
6336185	1	97	3626	8	1	0	0	23	3	20	0	2	2	1	1	114	4	3	5	5	4	0	0	0	0	0	0	1	0	1	11322	2.466172054	32435
6336186	1	251	7574	19	1	0	0	50	3	47	0	3	3	1	1	115	5	3	0	0	0	0	0	0	0	0	0	0	1	1	2231	2.364410578	6365
6336187	1	195	5713	21	1	0	0	17	9	8	0	2	2	1	1	209	8	4	2	0	1	0	0	0	0	0	0	1	0	1	11322	2.466172054	32435
6336188	1	50	2969	6	1	0	0	1	0	1	0	3	3	3	1	0	6	4	2	0	1	0	0	0	0	0	0	0	1	1	2231	2.364410578	6365
6336191	1	176	3794	10	1	0	0	29	3	26	0	2	2	1	1	88	4	3	0	0	0	0	0	0	0	0	0	1	0	0	11322	2.466172054	32435
6336192	1	115	14343	13	1	3	1	5	1	4	0	3	3	1	1	82	10	3	11	9	5	0	0	0	0	0	0	1	0	0	11322	2.466172054	32435
6336193	2	81	7042	14	1	0	0	20	2	18	0	3	3	2	1	59	9	3	0	0	0	0	0	0	0	0	0	0	1	1	998.5	2.129175151	2831
6336194	1	88	6485	25	1	0	0	19	4	15	0	4	4	3	1	132	10	3	0	0	0	0	0	0	0	0	0	1	0	1	11322	2.466172054	32435
6336196	1	107	13794	20	1	1	1	36	12	24	0	4	4	1	1	164	7	2	38	30	10	0	0	0	0	0	0	1	0	1	618	2.389967637	1703
6336198	2	107	1704	3	1	0	0	13	2	11	0	3	3	1	1	153	15	3	1	1	1	0	0	0	0	0	0	1	0	1	6616	2.380468225	18652
6336199	2	42	3010	12	1	1	1	4	4	0	0	1	1	1	1	214	7	3	1	1	1	0	0	0	0	0	0	1	0	0	6616	2.380468225	18652
6336202	2	103	5092	5	1	1	1	8	3	5	0	4	4	2	1	63	2	3	2	2	1	0	0	0	0	0	0	1	0	0	6774	2.3577491	19548
6336203	1	179	13020	19	1	1	1	12	3	9	0	1	1	1	1	88	12	4	14	11	5	0	0	0	0	0	0	0	1	0	982	1.98472505	2490
6336206	1	272	8386	12	1	0	0	24	1	23	0	1	1	1	1	355	4	2	0	0	0	0	0	0	0	0	0	1	0	1	11322	2.466172054	32435
6336208	1	168	6226	3	1	0	0	19	5	14	0	2	2	1	1	219	4	3	0	0	0	0	0	0	0	0	0	1	0	1	11322	2.466172054	32435
6336211	1	86	3860	6	1	0	0	18	3	15	0	1	1	1	1	129	2	3	0	0	0	0	0	0	0	0	0	1	0	1	11322	2.466172054	32435
6336213	1	81	5099	7	1	0	0	37	7	30	0	4	4	1	1	99	2	3	0	0	0	0	0	0	0	0	0	1	0	0	11322	2.466172054	32435
6336215	1	77	3257	3	1	0	0	20	4	16	0	2	2	1	1	113	5	3	0	0	0	0	0	0	0	0	0	1	0	0	11322	2.466172054	32435
6336216	1	166	3993	11	1	0	0	24	3	21	0	2	2	1	1	67	7	3	0	0	0	0	0	0	0	0	0	1	0	1	11322	2.466172054	32435
6336217	1	86	6358	20	1	0	0	31	4	27	0	2	2	2	1	89	4	3	0	0	0	0	0	0	0	0	0	1	0	0	11322	2.466172054	32435
6336220	1	42	151	18	1	3	1	43	2	41	0	3	3	1	1	90	13	1	0	0	0	1	0	0	0	0	0	0	0	0	275	1.443636363	879
6336221	1	192	147	9	1	0	0	20	5	15	0	3	3	2	1	221	8	1	3	1	2	1	0	0	0	0	0	0	0	1	275	1.443636363	879
6336226	1	153	146	6	1	0	0	7	2	5	0	1	1	1	0	433	13	1	0	0	0	1	0	0	0	0	0	0	0	1	275	1.443636363	879
6336227	1	92	169	37	1	0	0	8	1	7	0	2	2	1	0	168	29	1	2	2	2	1	0	0	0	0	0	0	0	1	79	1.430379746	279
6336232	1	229	177	6	1	0	0	26	3	23	0	1	1	1	0	274	44	2	0	0	0	1	0	0	0	0	0	0	0	0	240	1.429166666	741
6336233	1	66	159	3	1	0	0	13	2	11	0	2	2	1	1	75	19	3	2	0	1	1	0	0	0	0	0	0	0	0	240	1.429166666	741
6336237	1	66	157	19	1	0	0	16	6	10	0	1	1	1	1	119	28	2	2	2	2	1	0	0	0	0	0	0	0	1	543	1.878453038	1733
6336238	1	215	158	30	1	0	0	20	6	14	0	1	1	1	1	202	20	2	0	0	0	0	1	0	0	0	0	0	0	0	587	2.402044293	1682
6336242	1	187	158	14	1	0	0	4	1	3	0	1	1	1	0	193	43	2	0	0	0	1	0	0	0	0	0	0	0	0	198	1.676767676	641
6336243	2	199	165	8	1	0	0	2	1	1	0	1	1	1	1	200	11	2	0	0	0	0	1	0	0	0	0	0	0	0	109	1.71559633	359
6336244	3	146	174	9	1	2	1	9	3	6	0	13	13	1	1	136	19	2	11	11	7	1	0	0	0	0	0	0	0	0	295	2.169491525	1000
6336246	1	119	190	8	1	1	1	10	1	9	0	1	1	1	0	214	14	2	9	9	4	0	0	0	0	1	0	0	0	1	164	1.62804878	524
6336247	1	128	171	30	1	0	0	3	1	2	0	1	1	1	0	252	20	2	0	0	0	0	0	0	0	1	0	0	0	0	164	1.62804878	524
6336248	1	62	161	5	1	0	0	9	4	5	0	3	3	1	1	129	12	2	1	1	1	1	0	0	0	0	0	0	0	1	95	1.389473684	268
6336254	1	91	167	33	1	0	0	15	2	13	0	3	3	1	1	79	36	3	0	0	0	0	1	0	0	0	0	0	0	0	221	1.452488687	682
6336256	1	179	171	24	1	1	1	19	4	15	0	2	2	1	1	198	41	2	2	2	1	0	0	0	1	0	0	0	0	0	15	2.066666666	43
6336257	1	57	159	7	1	1	1	16	1	15	0	1	1	1	2	57	10	2	2	2	1	0	0	0	1	0	0	0	0	0	23	1.739130434	97
6336264	1	199	163	10	1	1	1	21	6	15	0	9	9	1	1	432	22	2	7	7	3	0	1	0	0	0	0	0	0	1	558	2.200716845	1693
6336266	1	136	163	30	1	2	1	10	5	5	0	2	2	1	1	177	18	2	9	9	5	0	0	0	0	0	0	0	1	0	1700	2.380588235	4584
6336268	1	88	181	11	1	1	1	10	3	7	0	6	6	1	1	173	6	2	4	4	2	0	0	0	0	0	0	0	1	0	1700	2.380588235	4584
6336270	1	162	158	20	1	0	0	17	3	14	0	1	1	1	1	182	17	1	1	0	1	0	1	0	0	0	0	0	0	0	83	1.759036144	289
6336272	1	196	172	2	1	0	0	3	0	3	0	1	1	1	0	0	6	1	0	0	0	0	1	0	0	0	0	0	0	1	209	1.655502392	609
6336275	2	177	165	10	1	0	0	4	3	1	0	1	1	1	1	119	31	2	2	0	1	0	0	0	0	0	0	1	0	1	699	2.341745471	1965.5
6336277	2	130	163	10	1	1	1	13	1	12	0	1	1	1	1	119	47	2	14	14	8	0	1	0	0	0	0	1	0	1	537	1.852476746	1553
6336278	1	168	161	7	1	0	0	13	4	9	0	2	2	1	1	200	14	2	7	7	3	0	0	0	0	0	1	0	0	0	258	2.356589147	853
6336283	1	169	174	23	1	0	0	19	6	13	0	1	1	1	0	250	15	1	0	0	0	0	0	0	0	0	1	0	0	0	190	1.563157894	473
6336284	1	123	160	23	1	0	0	10	1	9	0	3	3	1	0	101	18	2	0	0	0	0	0	0	0	0	1	0	0	0	51	1.470588235	147
6336285	2	80	160	18	1	0	0	41	17	24	0	1	1	1	0	120	34	5	0	0	0	0	0	0	0	0	1	0	0	0	98	1.734693877	268
6336286	1	62	164	37	1	0	0	7	3	4	0	1	1	1	0	162	27	4	2	0	1	1	0	0	0	0	0	0	0	0	115	1.713043478	332
6336291	1	109	171	17	1	0	0	26	5	21	0	1	1	1	0	160	13	3	4	0	1	1	0	0	0	0	0	0	0	1	249	1.590361445	791
6336292	1	91	155	8	1	1	1	4	4	0	0	1	1	1	0	120	17	3	2	0	1	1	0	0	0	0	0	0	0	1	249	1.590361445	791
6336294	1	74	162	36	1	0	0	105	12	93	0	2	2	1	1	488	23	2	11	8	6	0	0	0	0	1	0	0	0	1	139	1.877697841	412
6336295	1	77	150	4	1	2	1	6	2	4	0	3	3	1	1	123	27	2	4	4	1	0	0	0	0	1	0	0	0	0	320	1.575	1008
6336296	1	134	155	5	1	2	1	26	5	21	0	5	5	1	1	176	4	2	0	0	0	0	0	0	0	1	0	0	0	0	222	1.693693693	686
6336298	1	199	154	8	1	0	0	4	1	3	0	1	1	1	0	141	18	2	9	9	4	0	0	0	0	1	0	0	0	1	320	1.575	1008
6336299	1	215	160	5	1	0	0	14	2	12	0	1	1	1	0	179	10	1	0	0	0	0	0	0	0	1	0	0	0	0	414	1.81642512	1341
6336300	2	138	163	22	1	0	0	19	3	16	0	1	1	1	0	150	21	2	0	0	0	0	0	0	0	1	0	0	0	0	259	1.763981791	826
6336305	1	120	172	31	1	0	0	10	10	0	0	2	2	2	1	239	19	2	5	5	5	0	1	0	0	0	0	0	0	1	795	2.036477987	2504
6336307	3	201	177	96	1	0	0	14	2	12	0	1	1	1	1	341	25	2	2	0	1	0	1	0	0	0	0	0	0	1	795	2.036477987	2504
6336308	3	46	193	15	1	1	1	16	2	14	0	5	5	2	1	201	24	2	47	43	27	0	1	0	0	0	0	0	0	0	443	2.133623608	1415.5
6336311	1	154	172	22	1	0	0	12	3	9	0	1	1	1	1	163	20	2	8	7	5	1	0	0	0	0	0	0	0	1	246	1.898373983	741
6336317	2	179	149	51	1	0	0	20	4	16	0	2	2	1	1	36	25	2	32	28	11	0	0	0	0	0	1	0	0	1	176.5	2.466758242	555.5
6336319	1	122	170	12	1	0	0	17	4	13	0	1	1	1	1	137	31	2	8	8	4	0	1	0	0	0	0	0	0	1	273	1.813186813	915
6336320	1	232	161	21	1	2	1	21	0	21	0	3	3	1	1	0	5	3	9	9	2	0	0	0	0	0	1	0	0	1	304	2.782894736	868
6336321	1	116	183	7	1	1	1	8	3	5	0	9	9	1	1	121	15	2	6	4	3	0	0	0	0	0	1	0	0	1	304	2.782894736	868
6336322	2	166	166	7	1	2	1	47	10	37	0	4	4	1	2	130	23	1	2	2	1	0	0	0	0	0	1	0	0	1	506.5	2.140579264	1484.5
6336323	2	55	179	1	1	1	1	8	2	6	0	2	2	1	1	163	5	2	7	7	3	0	0	0	0	0	1	0	0	1	501.5	2.217729528	1486
6336327	1	121	167	7	1	0	0	1	1	0	0	2	2	1	1	90	17	1	10	10	6	0	1	0	0	0	0	0	0	1	447	2.275167785	1343
6336328	2	139	175	7	1	0	0	11	1	10	0	2	2	1	1	118	23	2	5	5	2	0	1	0	0	0	1	0	0	1	329.5	2.300319742	960.5
6336333	2	64	151	25	1	0	0	20	2	18	0	1	1	1	0	173	32	7	9	9	5	0	0	1	0	0	1	0	0	0	564	2.726898893	1631
6336337	1	43	147	8	1	1	1	17	1	16	0	2	2	1	0	204	26	2	8	8	4	0	0	0	0	0	1	0	0	1	560	2.594642857	1458
6336340	1	112	155	5	1	1	1	15	2	13	0	1	1	1	0	93	12	1	6	6	4	0	0	0	0	0	1	0	0	0	387	2.186046511	1025
6336342	2	144	146	10	1	0	0	19	2	17	0	1	1	1	0	439	10	2	0	0	0	0	0	0	0	0	1	0	0	0	227.5	2.203317373	601.5
6336344	1	65	162	11	1	0	0	25	2	23	0	1	1	1	1	188	14	2	1	1	1	0	0	0	0	0	1	0	0	1	96	2.291666666	345
6336346	2	45	159	42	1	0	0	5	2	3	17	2	2	1	1	140	20	1	3	0	1	0	0	1	0	0	0	0	0	1	249	2.863453815	716
6336347	1	56	153	11	1	1	1	19	0	19	0	2	2	1	1	0	11	2	0	0	0	0	0	1	0	0	0	0	0	1	221	2.936651583	630
6336348	1	231	165	12	1	4	1	10	1	9	0	4	4	1	1	211	8	2	14	14	5	0	0	0	1	0	0	0	0	1	148	2.425675675	430
6336351	1	101	179	7	1	1	1	4	1	3	0	2	2	1	1	56	34	5	2	2	1	0	1	0	0	0	0	0	0	0	71	1.845070422	204
6336354	3	123	161	15	1	1	1	27	4	23	0	4	4	1	1	121	8	2	7	7	3	0	0	0	0	0	0	1	0	1	3432	2.654428904	9550
6336355	1	179	156	11	1	1	1	4	2	2	0	5	5	1	1	263	3	2	6	6	3	0	0	0	0	0	0	1	0	1	388	2.342783505	1097
6336356	1	72	161	16	1	1	1	9	2	7	0	2	2	1	1	158	12	2	8	8	5	0	0	0	0	0	0	1	0	0	388	2.342783505	1097
6336357	1	111	155	6	1	0	0	21	3	18	0	2	2	1	0	137	11	3	7	7	4	0	0	0	0	0	0	1	0	1	3432	2.654428904	9550
6336358	1	150	161	11	1	1	1	15	2	13	0	2	2	1	1	197	7	2	1	1	1	0	0	0	0	0	0	1	0	1	3432	2.654428904	9550
6336359	1	47	167	9	1	2	1	18	4	14	0	4	4	1	1	216	13	3	7	5	3	0	0	0	0	0	0	1	0	1	3432	2.654428904	9550
6336361	1	136	167	11	1	1	1	5	1	4	0	3	3	1	1	191	7	2	10	4	4	0	0	0	0	0	0	1	0	1	395	2.126582278	1151
6336362	1	132	151	39	1	0	0	8	3	5	0	1	1	1	0	119	14	3	0	0	0	0	0	0	0	0	0	1	0	0	395	2.126582278	1151
6336365	1	136	139	14	1	0	0	62	5	57	0	2	2	2	1	138	7	2	4	4	2	0	0	0	0	0	0	1	0	1	241	2.356846473	699
6336367	1	43	176	26	1	1	1	7	3	4	0	1	1	1	1	116	13	1	9	9	4	0	0	0	0	0	0	1	0	1	3432	2.654428904	9550
6336368	1	96	163	6	1	0	0	26	2	24	0	2	2	1	1	91	12	2	5	5	3	0	0	0	0	0	0	1	0	0	393	2.529262086	1025
6336369	1	169	169	8	1	1	1	6	3	3	0	4	4	1	1	272	7	2	16	16	9	0	0	0	0	0	0	1	0	1	395	2.126582278	1151
6336375	2	101	167	30	1	3	1	33	3	30	0	2	2	1	1	179	10	2	2	0	1	0	1	0	0	0	0	0	0	1	124	1.862903225	402
6336383	1	170	170	12	1	0	0	5	1	4	0	1	1	1	0	162	20	1	0	0	0	0	1	0	0	0	0	0	0	0	426	1.549295774	1459
6336386	1	96	156	7	1	0	0	9	1	8	0	1	1	1	0	149	20	1	0	0	0	0	1	0	0	0	0	0	0	0	329	1.88449848	1124
6336389	3	117	152	1	1	0	0	15	2	13	0	2	2	1	1	180	114	2	7	6	6	0	0	0	0	0	1	0	0	0	258.3333	2.258411748	666
6336391	1	197	155	9	1	1	1	12	3	9	0	2	2	1	1	217	18	2	11	11	6	0	0	0	0	0	1	0	0	1	222	2.171171171	575
6336392	1	82	168	18	1	2	1	11	4	7	0	2	2	1	1	121	16	2	4	4	3	0	0	0	0	0	1	0	0	0	222	2.171171171	575
6336393	1	239	154	70	1	0	0	33	9	24	0	3	3	2	1	235	19	3	0	0	0	0	0	0	0	0	1	0	0	0	222	2.171171171	575
6336395	2	218	185	6	1	0	0	42	4	38	0	1	1	1	1	211	3	1	1	1	1	1	0	0	0	0	0	0	0	1	338	1.636094674	1104
6336399	1	97	181	7	1	1	1	20	2	18	0	1	1	1	1	121	9	2	6	6	4	0	1	0	0	0	0	0	0	0	97	1.989690721	334
6336400	1	129	164	6	1	1	1	12	2	10	0	2	2	1	1	283	10	2	6	6	3	0	1	0	0	0	0	0	0	0	78	1.91025641	217
6336401	1	166	172	10	1	2	1	13	2	11	0	1	1	1	1	138	7	2	2	2	1	0	1	0	0	0	0	0	0	1	78	1.91025641	217
6336402	2	102	162	5	1	1	1	15	4	11	0	4	4	1	1	104	4	2	5	5	2	0	1	0	0	0	0	0	0	1	268	2.435128805	786
6336403	1	259	176	16	1	0	0	4	1	3	0	1	1	1	1	250	16	2	0	0	0	0	1	0	0	0	0	0	0	0	305	2.013114754	854
6336406	1	191	160	27	1	2	1	4	1	3	0	2	2	1	1	382	12	3	1	0	1	0	1	0	0	0	0	0	0	0	198	1.959595959	746
6336409	1	119	155	9	1	1	1	17	1	16	0	1	1	1	1	259	8	2	25	25	16	0	1	0	0	0	0	0	0	1	20	2.35	54
6336410	1	158	179	8	1	1	1	6	2	4	0	4	4	1	1	56	16	1	6	6	4	0	1	0	0	0	0	0	0	0	33	1.818181818	92
6336411	1	189	164	16	1	0	0	10	2	8	0	1	1	1	1	184	62	2	2	2	2	0	1	0	0	0	0	0	0	0	57	2.087719298	166
6336412	1	182	165	24	1	0	0	68	9	59	57	5	5	3	1	209	32	1	3	0	1	1	0	0	0	0	0	0	0	0	580	1.812068965	1801
6336415	4	171	171	16	1	2	1	17	1	16	0	2	2	1	1	132	14	1	9	9	6	0	0	0	0	0	1	0	0	0	36.5	2.46509009	120.5
6336421	2	182	158	21	1	0	0	6	1	5	0	2	2	2	1	225	17	3	11	10	7	0	1	0	0	1	0	0	0	0	617.5	1.932486531	1984
6336422	2	148	180	10	1	0	0	1	1	0	0	1	1	1	0	195	49	6	0	0	0	0	0	0	0	0	0	1	0	0	306	1.913375455	934.5
6336426	1	242	183	20	1	0	0	16	3	13	0	1	1	1	1	279	22	2	11	9	7	1	0	0	0	0	0	0	0	1	31	2	83
6336427	3	121	174	22	1	0	0	14	2	12	0	9	9	3	1	58	19	2	4	0	1	1	0	0	0	0	0	0	0	1	764	1.748691099	2221
6336430	1	208	172	41	1	0	0	17	2	15	7	2	2	1	1	199	12	4	3	1	2	0	0	0	0	0	1	0	0	0	456	2.414473684	1379
6336431	2	100	160	12	1	1	1	12	2	10	7	4	4	1	1	95	5	1	7	4	3	0	0	0	0	0	1	0	0	0	343	2.358136767	959.5
6336433	1	96	163	8	1	1	1	8	2	6	0	2	2	1	1	163	7	1	8	8	4	0	0	0	0	0	1	0	0	1	341	2.278592375	845
6336434	1	171	173	13	1	1	1	8	2	6	0	4	4	1	1	234	6	2	2	2	1	0	0	0	0	0	1	0	0	1	101	2.118811881	314
6336435	2	82	161	9	1	1	1	7	1	6	0	3	3	1	1	158	6	2	2	2	1	0	0	0	0	0	1	0	0	1	103	2.357386364	288.5
6336437	1	184	169	9	1	1	1	5	3	2	0	11	11	1	1	199	6	3	26	20	4	0	0	0	0	0	1	0	0	0	456	2.414473684	1379
6336439	1	197	156	4	1	1	1	3	2	1	0	2	2	1	1	271	8	4	1	1	1	0	0	0	0	0	1	0	0	0	456	2.414473684	1379
6336445	1	176	164	9	1	1	1	15	3	12	0	3	3	1	1	241	6	1	11	11	5	0	0	0	0	0	1	0	0	1	763	2.408912188	2142
6336447	1	144	155	10	1	0	0	20	2	18	0	4	4	3	1	145	16	2	2	2	1	0	0	0	0	0	1	0	0	1	456	2.414473684	1379
6336448	1	159	171	4	1	2	1	15	1	14	0	2	2	1	1	166	9	1	2	2	1	0	0	0	0	0	1	0	0	1	113	2.451327433	312
6336451	1	103	180	13	1	1	1	30	1	29	0	3	3	1	0	168	18	2	7	7	5	0	0	0	0	0	1	0	0	1	91	1.769230769	364
6336452	2	96	145	15	1	0	0	9	2	7	0	1	1	1	0	379	26	2	0	0	0	0	0	0	0	0	1	0	0	0	24	1.666666666	92
6336454	5	47	146	280	1	0	0	4	1	3	0	2	2	2	1	65	12	4	9	7	5	1	0	0	0	0	0	0	0	1	788	2.081525784	2429.5
6336455	1	157	147	19	1	1	1	20	2	18	0	1	1	1	1	118	9	2	4	4	2	1	0	0	0	0	0	0	0	0	1386	2.252525252	4350
6336457	1	77	162	12	1	0	0	3	1	2	0	3	3	1	2	136	23	2	3	3	3	1	0	0	0	0	0	0	0	1	1386	2.252525252	4350
6336462	2	115	159	5	1	0	0	18	3	15	0	2	2	1	0	212	5	1	2	2	1	1	0	0	0	0	0	0	0	1	218	1.3853211	749
6336463	1	70	147	22	1	1	1	8	3	5	0	1	1	1	1	122	6	3	11	11	5	0	1	0	0	0	0	0	0	1	587	2.402044293	1682
6336466	3	85	176	13	1	1	1	5	1	4	0	2	2	1	1	123	12	2	9	9	6	0	1	0	0	0	1	0	0	1	674.5	2.191495536	2099.5
6336467	1	63	170	13	1	0	0	11	3	8	0	1	1	1	1	166	15	2	6	6	2	0	0	0	0	0	1	0	0	0	838	1.900954653	2548
6336468	3	209	157	17	1	0	0	14	2	12	0	1	1	1	1	231	37	4	5	5	3	0	1	0	1	0	0	0	0	0	367.5	2.413859984	1056
6336472	1	104	150	6	1	0	0	8	2	6	0	2	2	1	1	331	14	1	0	0	0	0	0	0	0	0	1	0	0	1	838	1.900954653	2548
6336474	1	157	152	1	1	0	0	23	4	19	0	3	3	1	1	70	1	1	0	0	0	0	0	0	0	0	1	0	0	1	838	1.900954653	2548
6336475	1	161	168	6	1	1	1	12	0	12	2	2	2	1	1	0	10	1	9	7	6	0	0	0	1	0	0	0	0	1	113	1.911504424	436
6336476	2	180	173	7	1	1	1	3	3	0	0	2	2	1	1	187	15	1	10	10	6	0	0	0	1	0	0	0	0	0	113	1.911504424	436
6336478	3	173	160	12	1	1	1	14	0	14	0	2	2	1	1	0	5	1	11	9	7	0	0	0	1	0	0	0	0	1	15	1.333333333	71
6336483	1	93	178	31	1	0	0	122	6	116	0	2	2	1	1	178	25	5	5	2	2	0	1	0	0	0	0	0	0	1	49	1.408163265	173
6336485	5	164	169	18	1	1	1	4	1	3	0	2	2	1	1	274	10	3	9	9	4	0	1	0	0	0	0	0	0	1	327	2.159021406	858
6336486	3	99	157	15	1	3	1	17	1	16	0	4	4	1	1	241	9	4	6	6	3	0	1	0	0	0	0	0	0	1	327	2.159021406	858
6336487	2	184	169	11	1	3	1	30	6	24	0	3	3	1	1	141	10	4	8	8	5	0	1	0	0	0	0	0	0	1	327	2.159021406	858
6336488	1	203	151	40	1	0	0	5	1	4	0	2	2	1	1	241	27	6	21	21	15	0	1	0	0	0	0	0	0	1	327	2.159021406	858
6336489	1	122	182	6	1	0	0	11	1	10	0	1	1	1	0	226	19	2	0	0	0	0	1	0	0	0	0	0	0	0	97	1.989690721	334
6336492	1	176	161	3	1	1	1	7	1	6	0	1	1	1	1	206	12	2	2	2	1	0	1	0	0	0	0	0	0	1	48	1.833333333	126
6336493	1	121	159	34	1	0	0	17	2	15	0	1	1	1	1	264	30	1	1	1	1	1	0	0	0	0	0	0	0	0	95	1.389473684	268
6336495	1	26	152	28	1	0	0	10	0	10	0	5	5	3	1	0	15	3	25	20	12	0	1	0	0	0	0	0	0	1	261	2.697318007	695
6336496	2	146	166	3	1	3	1	8	2	6	0	7	7	2	2	181	19	4	16	15	9	0	1	0	0	0	0	0	0	1	261	2.697318007	695
6336498	1	112	156	5	1	0	0	2	1	1	0	1	1	1	0	163	14	1	0	0	0	0	0	0	0	0	0	0	1	0	1700	2.380588235	4584
6336501	1	204	161	4	1	2	1	4	0	4	0	4	4	1	1	0	5	2	3	3	2	0	0	0	0	0	1	0	0	0	229	2.51091703	660
6336502	1	247	160	11	1	0	0	28	3	25	0	2	2	1	1	211	24	2	10	10	5	0	0	0	0	0	1	0	0	1	80	2.45	373
6336504	2	190	156	36	1	0	0	30	4	26	0	6	6	1	1	159	7	2	9	9	7	0	0	0	0	1	0	0	0	0	933	2.308681672	2933
6336510	1	110	177	6	1	1	1	32	0	32	0	1	1	1	1	0	32	1	7	7	4	1	0	0	0	0	0	0	0	0	110	1.736363636	355
6336511	1	223	177	15	1	0	0	13	3	10	0	1	1	1	1	277	25	1	6	0	1	1	0	0	0	0	0	0	0	1	146	1.739726027	492
6336515	5	169	168	13	1	0	0	21	2	19	0	1	1	1	0	197	24	2	0	0	0	0	1	0	0	0	0	0	0	0	352.5	2.011814275	998
6336516	1	149	151	15	1	0	0	5	2	3	0	1	1	1	0	115	21	1	1	1	1	0	1	0	0	0	0	0	0	0	99	1.444444444	339
6336518	1	145	166	16	1	1	1	10	1	9	0	1	1	1	1	164	9	3	3	3	1	0	1	0	0	0	0	0	0	0	615	2.421138211	1619
6336520	2	102	183	18	1	0	0	22	2	20	0	1	1	1	1	85	13	2	0	0	0	1	0	0	0	1	0	0	0	0	682.5	1.54793731	2004.5
6336521	1	46	164	5	1	0	0	6	1	5	0	1	1	1	0	319	53	1	9	9	6	0	0	0	0	1	0	0	0	1	71	1.352112676	182
6336522	1	92	185	8	1	2	1	25	2	23	0	3	3	1	1	174	4	1	10	10	6	0	1	0	0	0	0	0	0	1	178	2.443820224	433
6336524	1	157	179	13	1	1	1	12	2	10	0	2	2	1	1	144	13	2	9	9	7	0	1	0	0	0	0	0	0	1	198	1.787878787	539
6336529	1	129	175	12	1	1	1	6	0	6	0	1	1	1	1	0	7	2	4	4	3	0	0	0	0	0	1	0	0	0	791	2.109987357	2394
6336530	1	99	155	12	1	0	0	15	3	12	0	1	1	1	0	339	10	2	0	0	0	0	0	0	0	0	1	0	0	0	791	2.109987357	2394
6336531	1	199	170	5	1	0	0	4	1	3	0	1	1	1	0	356	10	2	0	0	0	0	0	0	0	0	1	0	0	0	791	2.109987357	2394
6336532	1	157	178	9	1	0	0	21	2	19	0	1	1	1	1	145	29	1	0	0	0	0	0	0	0	0	1	0	0	1	791	2.109987357	2394
6336535	1	159	141	10	1	0	0	18	4	14	0	1	1	1	1	128	4	1	0	0	0	0	0	0	0	0	1	0	0	1	368	2.122282608	923
6336536	1	153	166	10	1	1	1	16	4	12	0	3	3	1	1	173	8	2	3	3	2	0	0	0	0	0	1	0	0	0	368	2.122282608	923
6336540	1	121	162	14	1	1	1	19	0	19	0	5	5	2	1	0	6	2	7	7	4	0	0	0	0	0	1	0	0	1	791	2.109987357	2394
6336546	1	80	143	8	1	1	1	18	1	17	0	1	1	1	1	177	6	2	2	2	1	0	1	0	0	0	0	0	0	1	933	1.98499464	2780
6336547	1	288	177	12	1	0	0	5	3	2	0	1	1	1	0	607	20	2	9	9	5	0	1	0	0	0	0	0	0	1	933	1.98499464	2780
6336548	1	230	173	22	1	3	1	5	2	3	0	2	2	1	1	384	10	1	1	0	1	0	1	0	0	0	0	0	0	1	933	1.98499464	2780
6336551	1	133	172	17	1	1	1	8	1	7	0	1	1	1	0	259	21	3	17	17	11	0	1	0	0	0	0	0	0	1	933	1.98499464	2780
6336553	1	151	170	30	1	0	0	20	1	19	0	1	1	1	1	109	30	2	74	74	20	0	1	0	0	0	0	0	0	1	1851	1.7817396	6162
6336554	1	135	162	11	1	1	1	10	1	9	0	1	1	1	1	135	8	2	14	14	10	0	1	0	0	0	0	0	0	0	1851	1.7817396	6162
6336555	1	194	159	13	1	0	0	19	3	16	0	1	1	1	0	181	14	1	0	0	0	0	1	0	0	0	0	0	0	0	1851	1.7817396	6162
6336557	1	89	178	11	1	2	2	10	2	8	0	1	1	1	1	223	42	2	11	11	6	0	1	0	0	0	0	0	0	1	79	2.430379746	268
6336558	1	116	164	10	1	1	1	19	2	17	0	1	1	1	0	222	15	3	9	9	4	0	1	0	0	0	0	0	0	1	79	2.430379746	268
6336561	2	247	147	15	1	0	0	55	2	53	0	2	2	1	0	328	17	2	1	0	1	0	1	0	0	0	0	0	0	1	1864	2.465128755	5457
6336566	1	189	170	27	1	0	0	25	4	21	0	1	1	1	0	97	18	2	16	12	10	0	1	0	0	0	0	0	0	1	1851	1.7817396	6162
6336567	1	178	163	36	1	0	0	4	3	1	0	1	1	1	1	206	21	3	3	3	3	0	1	0	0	0	0	0	0	1	1851	1.7817396	6162
6336569	1	161	161	7	1	1	1	20	1	19	0	2	2	1	1	162	8	2	2	2	1	0	1	0	0	0	0	0	0	1	966	2.0310559	2988
6336571	1	105	164	7	1	1	1	20	0	20	0	5	5	1	1	0	13	2	26	26	16	0	1	0	0	0	0	0	0	1	360	1.95	1155
6336575	1	86	161	5	1	1	1	9	1	8	0	2	2	1	1	226	18	2	12	12	8	0	1	0	0	0	0	0	0	1	261	2.697318007	695
6336576	2	213	155	10	1	0	0	13	6	7	0	1	1	1	0	204	30	3	0	0	0	1	0	0	0	0	0	0	0	0	138	1.304347826	409
6336577	1	96	163	14	1	0	0	13	1	12	0	2	2	1	1	116	7	2	0	0	0	0	1	0	0	0	0	0	0	0	1851	1.7817396	6162
6336579	1	59	150	7	1	1	1	15	3	12	0	1	1	1	1	119	10	2	6	6	3	0	1	0	0	0	0	0	0	0	77	1.428571428	233
6336582	1	159	171	10	1	1	1	1	1	0	0	3	3	1	1	164	13	1	9	9	4	0	1	0	0	0	0	0	0	1	918	2.582788671	2697
6336583	2	115	152	18	1	0	0	11	1	10	0	2	2	1	1	252	19	2	18	18	14	0	1	0	0	0	0	0	0	0	918	2.582788671	2697
6336584	2	58	163	21	1	0	0	20	1	19	0	2	2	1	0	161	28	2	0	0	0	0	1	0	0	0	0	0	0	1	1851	1.7817396	6162
6336586	2	31	162	14	1	0	0	5	1	4	0	1	1	1	1	40	13	2	0	0	0	0	0	0	0	0	0	1	0	0	2096	2.290076335	6062
6336587	2	68	162	13	1	0	0	18	4	14	0	3	3	1	1	123	5	3	8	0	1	0	0	0	0	0	0	1	0	1	2096	2.290076335	6062
6336588	1	38	171	12	1	1	1	8	7	1	0	2	2	1	1	171	7	4	9	9	3	0	0	0	0	0	0	1	0	1	2096	2.290076335	6062
6336589	1	212	157	12	1	1	1	5	1	4	0	1	1	1	0	436	8	2	3	3	2	0	0	0	0	0	0	1	0	0	2096	2.290076335	6062
6336590	1	53	157	7	1	0	0	24	3	21	0	1	1	1	1	127	3	2	1	0	1	0	0	0	0	0	0	1	0	1	11322	2.466172054	32435
6336591	1	142	152	18	1	1	1	11	4	7	0	2	2	1	1	118	6	3	4	4	1	0	0	0	0	0	0	1	0	0	2096	2.290076335	6062
6336596	2	89	158	4	1	1	1	8	1	7	0	2	2	1	1	84	22	2	4	4	3	0	1	0	0	0	0	0	0	0	494	2.024291497	1481
6336597	1	40	156	24	1	0	0	16	4	12	0	1	1	1	0	173	25	2	2	0	1	0	1	0	0	0	0	0	0	1	494	2.024291497	1481
6336600	1	243	154	15	1	0	0	24	2	22	0	1	1	1	0	320	12	1	0	0	0	1	0	0	0	0	0	0	0	1	73	2.08219178	300
6336602	1	74	153	9	1	0	0	51	7	44	0	1	1	1	1	121	19	3	16	16	9	0	1	0	0	0	0	0	0	1	213	1.929577464	621
6336603	2	226	169	41	1	0	0	25	3	22	0	2	2	2	1	201	31	2	23	21	15	0	1	0	0	0	0	0	0	1	303	2.098376518	913.5
6336608	2	159	161	72	1	0	0	1	1	0	0	1	1	1	0	198	30	2	0	0	0	0	1	0	0	0	0	0	0	0	966	2.0310559	2988
6336609	2	193	168	9	1	1	1	14	2	12	0	1	1	1	1	172	17	2	8	8	4	0	0	0	0	0	1	0	0	1	212	2.12735849	602
6336610	1	103	166	17	1	1	1	9	1	8	0	1	1	1	1	198	7	2	10	10	6	0	1	0	0	0	0	0	0	1	259	1.891891891	759
6336612	1	69	153	17	1	0	0	6	1	5	14	7	7	1	1	57	8	1	12	4	4	0	1	0	0	0	0	0	0	1	112	2.294642857	377
6336614	1	34	160	15	1	0	0	13	2	11	0	1	1	1	0	94	3	2	0	0	0	0	1	0	0	0	0	0	0	1	22	1.5	68
6336615	1	71	170	11	1	1	1	25	3	22	0	1	1	1	1	71	5	2	14	14	9	1	0	0	0	0	0	0	0	1	580	1.812068965	1801
6336617	2	105	167	50	1	0	0	18	3	15	0	2	2	1	0	104	23	2	2	2	2	1	0	0	0	1	0	0	0	0	297.5	1.542319461	879.5
6336619	1	52	150	8	1	0	0	7	1	6	0	1	1	1	1	328	14	2	0	0	0	0	0	0	0	0	1	0	0	0	269	1.918215613	755
6336621	1	125	168	17	1	2	1	36	0	36	0	4	4	1	1	0	12	2	1	0	1	0	0	0	0	0	1	0	0	0	734	1.961852861	2580
6336622	1	184	168	6	1	1	1	15	1	14	0	2	2	1	1	26	43	2	27	27	14	0	0	0	0	0	1	0	0	1	859	2.122235157	2541
6336627	1	149	169	16	1	1	1	7	1	6	0	4	4	1	1	262	9	2	7	7	4	1	0	0	0	0	0	0	0	0	543	1.878453038	1733
6336629	4	116	171	5	1	0	0	10	2	8	0	3	3	2	1	72	10	2	0	0	0	0	1	0	0	0	1	1	0	1	945.3333	2.431548564	2939.6667
6336633	1	139	157	8	1	0	0	23	3	20	0	1	1	1	1	108	7	2	0	0	0	1	0	0	0	0	0	0	0	1	615	1.830894308	1650
6336638	2	150	170	5	1	1	1	7	1	6	0	2	2	1	1	185	9	2	7	7	3	0	0	0	0	0	1	0	0	1	322	2.052795031	938
6336639	1	124	161	21	1	1	1	13	2	11	0	5	5	1	1	279	8	2	2	2	2	0	0	0	0	0	1	0	0	1	101	2.118811881	314
6336641	1	177	156	3	1	0	0	18	2	16	0	1	1	1	1	277	8	2	0	0	0	0	0	0	0	0	1	0	0	0	322	2.052795031	938
6336642	1	138	162	21	1	1	1	32	1	31	0	1	1	1	1	147	18	2	13	13	9	0	1	0	0	0	0	0	0	0	221	1.452488687	682
6336647	1	91	152	13	1	1	1	9	3	6	0	3	3	1	1	182	6	2	2	2	1	0	1	0	0	0	0	0	0	0	99	1.444444444	339
6336650	1	57	162	27	1	0	0	22	3	19	0	1	1	1	0	99	12	2	0	0	0	1	0	0	0	0	0	0	0	1	197	1.593908629	624
6336654	1	190	165	19	1	0	0	19	1	18	0	2	2	1	1	220	3	2	4	4	2	0	1	0	0	0	0	0	0	0	1075	2.270697674	3311
6336657	1	160	171	23	1	3	1	1	1	0	0	3	3	1	1	176	10	1	1	0	1	0	1	0	0	0	0	0	0	0	1075	2.270697674	3311
6336661	1	119	166	2	1	1	1	10	4	6	0	1	1	1	1	115	6	1	4	4	2	0	1	0	0	0	0	0	0	1	1075	2.270697674	3311
6336662	2	181	160	24	1	1	1	18	3	15	0	3	3	1	1	276	19	3	5	5	2	0	1	0	0	0	0	0	0	1	1075	2.270697674	3311
6336667	1	197	176	15	1	0	0	25	8	17	0	4	4	2	1	136	24	3	8	8	5	0	0	0	0	1	0	0	0	1	199	1.633165829	546
6336668	2	111	155	5	1	1	1	9	1	8	0	1	1	1	1	111	7	2	1	1	1	0	0	0	0	1	0	0	0	1	259	1.604984168	704
6336669	1	151	154	4	1	0	0	6	4	2	0	1	1	1	1	308	10	2	1	0	1	0	1	0	0	0	0	0	0	0	124	1.862903225	402
6336675	2	154	157	18	1	2	1	18	3	15	0	1	1	1	1	121	11	2	3	3	2	0	1	0	0	0	0	0	0	1	583	2.126588022	1629.5
6336676	5	125	159	14	1	0	0	49	9	40	9	2	2	2	1	118	21	1	8	5	6	0	1	0	0	0	0	0	0	1	421	2.22535138	1172
6336677	1	60	154	15	1	0	0	6	2	4	0	1	1	1	0	107	11	1	2	0	1	0	1	0	0	0	0	0	0	0	1075	2.270697674	3311
6336678	1	185	181	3	1	1	1	4	1	3	0	1	1	1	1	127	25	1	4	4	2	0	1	0	0	0	0	0	0	0	406	2.068965517	1165
6336680	1	148	181	5	1	0	0	4	2	2	0	1	1	1	0	498	5	1	4	4	2	1	0	0	0	0	0	0	0	1	543	1.878453038	1733
6336682	1	69	168	17	1	0	0	21	3	18	0	1	1	1	0	90	10	1	0	0	0	0	1	0	0	0	0	0	0	1	242	2.185950413	732
6336683	1	139	180	10	1	0	0	3	1	2	0	1	1	1	1	255	38	2	6	6	4	0	1	0	0	0	0	0	0	0	933	1.98499464	2780
6336687	1	227	170	1	1	0	0	7	1	6	0	1	1	1	1	160	8	2	0	0	0	0	1	0	0	0	0	0	0	1	447	2.275167785	1343
6336688	1	111	169	5	1	0	0	3	1	2	0	1	1	1	1	141	7	2	2	2	2	0	1	0	0	0	0	0	0	0	447	2.275167785	1343
6336691	1	219	161	20	1	0	0	28	3	25	0	2	2	1	1	248	18	3	0	0	0	0	0	0	0	0	0	0	1	1	1700	2.380588235	4584
6336693	1	83	165	8	1	2	1	2	1	1	18	1	1	1	1	91	14	1	16	9	6	1	0	0	0	0	0	0	0	1	580	1.812068965	1801
6336696	1	208	164	10	1	0	0	23	3	20	0	2	2	1	1	221	10	2	0	0	0	0	1	0	0	0	0	0	0	1	2184	2.76007326	6082
6336697	1	104	160	8	1	1	1	67	3	64	0	1	1	1	1	109	7	2	11	11	7	0	1	0	0	0	0	0	0	1	2184	2.76007326	6082
6336698	1	188	174	9	1	5	1	9	1	8	0	1	1	1	1	131	6	3	8	8	1	0	1	0	0	0	0	0	0	1	2184	2.76007326	6082
6336699	1	240	162	4	1	0	0	19	3	16	0	2	2	1	1	304	10	2	0	0	0	0	1	0	0	0	0	0	0	1	2184	2.76007326	6082
6336701	2	63	157	14	1	0	0	20	5	15	0	1	1	1	1	319	9	2	2	0	1	0	1	0	0	0	0	0	0	0	2184	2.76007326	6082
6336704	2	194	176	6	1	1	1	17	6	11	0	1	1	1	1	130	7	2	7	7	4	0	1	0	0	0	0	0	0	1	2184	2.76007326	6082
6336705	1	100	158	22	1	2	1	25	14	11	0	1	1	1	1	156	13	2	1	1	1	0	1	0	0	0	0	0	0	1	2184	2.76007326	6082
6336706	2	106	184	14	1	0	0	7	2	5	0	1	1	1	1	282	11	2	4	2	2	0	1	0	0	0	0	0	0	0	2184	2.76007326	6082
6336709	1	83	155	42	1	4	1	21	2	19	0	13	13	1	1	190	10	3	88	76	9	0	1	0	0	0	0	0	0	1	2184	2.76007326	6082
6336710	4	219	142	1	1	1	1	23	2	21	0	1	1	1	1	120	10	4	1	0	1	0	1	0	0	0	0	0	0	0	2184	2.76007326	6082
6336711	1	133	154	7	1	1	1	23	3	20	0	1	1	1	1	156	7	3	1	1	1	0	1	0	0	0	0	0	0	0	2184	2.76007326	6082
6336712	1	90	147	9	1	1	1	22	3	19	0	1	1	1	1	166	13	8	2	2	1	0	1	0	0	0	0	0	0	1	2184	2.76007326	6082
6336714	1	158	165	22	1	0	0	14	4	10	0	6	6	1	1	123	8	2	10	10	6	0	1	0	0	0	0	0	0	1	2184	2.76007326	6082
6336716	1	109	165	14	1	3	1	3	1	2	0	5	5	1	1	196	8	2	4	2	3	0	1	0	0	0	0	0	0	0	2184	2.76007326	6082
6336718	1	150	169	7	1	0	0	9	4	5	0	3	3	1	1	140	9	2	6	5	3	0	1	0	0	0	0	0	0	1	2184	2.76007326	6082
6336719	1	53	153	25	1	5	1	17	2	15	0	4	4	1	1	217	9	3	20	17	8	0	1	0	0	0	0	0	0	1	2184	2.76007326	6082
6336720	1	155	170	3	1	2	1	29	3	26	0	3	3	1	1	124	5	3	1	1	1	0	1	0	0	0	0	0	0	1	2184	2.76007326	6082
6336722	1	136	172	36	1	0	0	28	4	24	0	2	2	2	1	101	7	2	9	7	5	0	1	0	0	0	0	0	0	1	2184	2.76007326	6082
6336724	1	110	162	10	1	1	1	9	4	5	0	3	3	1	1	186	4	2	2	2	2	0	0	0	0	0	0	1	0	1	1251	2.058353317	3617
6336726	1	202	159	23	1	1	1	28	4	24	0	3	3	1	1	241	7	3	12	12	7	0	0	0	0	0	0	1	0	1	3409	2.311234966	9111
6336727	2	87	166	16	1	0	0	16	2	14	0	1	1	1	1	106	7	2	0	0	0	0	0	0	0	0	0	1	0	1	982.5	2.279528623	2633.5
6336728	1	150	154	6	1	0	0	15	2	13	0	1	1	1	1	159	7	1	0	0	0	0	0	0	0	0	1	0	0	1	691	1.837916063	1942
6336732	1	214	153	3	1	1	1	4	1	3	0	1	1	1	0	308	14	2	2	2	1	0	0	0	0	0	1	0	0	0	60	1.666666666	224
6336735	1	79	166	15	1	0	0	3	1	2	0	1	1	1	1	151	40	2	0	0	0	0	0	0	0	0	1	0	0	0	691	1.837916063	1942
6336740	2	217	156	8	1	0	0	8	1	7	0	1	1	1	1	178	14	1	0	0	0	0	1	0	0	0	0	0	0	0	393	2.267175572	1206
6336741	2	60	141	22	1	0	0	10	2	8	0	1	1	1	1	110	10	2	1	0	1	0	0	0	0	0	0	1	0	1	1773	2.318442522	4918
6336743	1	153	183	7	1	0	0	7	1	6	0	1	1	1	0	232	65	2	0	0	0	1	0	0	0	0	0	0	0	0	580	1.812068965	1801
6336745	1	119	149	6	1	1	1	8	1	7	0	2	2	1	1	142	8	2	5	5	3	0	0	0	0	0	1	0	0	1	523	2.292543021	1574
6336746	1	219	162	4	1	1	1	3	1	2	0	4	4	1	1	127	7	2	7	7	4	0	0	0	0	0	1	0	0	1	523	2.292543021	1574
6336749	1	225	154	8	1	1	1	30	3	27	0	7	7	1	1	101	8	2	5	5	4	0	0	0	0	0	0	1	0	1	3409	2.311234966	9111
6336751	1	116	171	5	1	1	1	26	4	22	0	1	1	1	1	206	7	2	1	1	1	0	0	0	0	0	0	1	0	0	1251	2.058353317	3617
6336752	1	234	158	5	1	0	0	26	3	23	0	4	4	1	1	77	29	2	9	9	5	0	0	0	0	0	0	1	0	0	1251	2.058353317	3617
6336753	1	237	158	1	1	3	1	105	8	97	0	2	2	1	1	105	7	2	0	0	0	0	0	0	0	0	0	1	0	0	1137	2.751978891	3263
6336754	1	107	168	10	1	1	1	7	3	4	0	5	5	1	1	189	12	3	9	9	4	0	0	0	0	0	0	1	0	1	1251	2.058353317	3617
6336761	3	195	183	13	1	1	1	4	2	2	0	1	1	1	1	357	20	2	4	4	3	0	1	0	0	0	0	0	0	0	145	1.765517241	422
6336762	1	93	149	9	1	1	1	10	1	9	0	1	1	1	1	134	8	2	9	9	6	0	1	0	0	0	0	0	0	0	145	1.765517241	422
6336767	1	150	153	8	1	1	1	9	1	8	0	2	2	1	1	316	15	2	11	11	5	0	1	0	0	0	0	0	0	1	275	2.04	817
6336770	1	201	144	41	1	0	0	30	3	27	0	1	1	1	0	94	28	2	0	0	0	0	0	0	0	1	0	0	0	0	97	1.546391752	295
6336771	2	120	148	69	1	0	0	17	1	16	0	1	1	1	0	218	19	2	0	0	0	1	0	0	0	1	0	0	0	1	86.5	1.58898535	248.5
6336781	1	78	159	24	1	1	1	21	3	18	0	2	2	1	1	134	15	2	13	13	6	0	0	0	0	1	0	0	0	0	320	1.575	1008
6336784	1	172	181	7	1	0	0	24	6	18	0	1	1	1	1	162	15	3	0	0	0	0	1	0	0	0	0	0	0	1	139	2.014388489	417
6336787	3	67	165	5	1	1	1	2	1	1	0	4	4	1	1	88	9	2	0	0	0	1	1	1	0	0	0	0	0	1	100.3333	2.196310207	300
6336789	1	142	161	7	1	1	1	4	1	3	0	2	2	2	1	81	12	2	8	8	5	0	0	0	0	0	1	0	0	1	230	1.995652173	537
6336793	4	46	166	5	1	0	0	6	1	5	0	1	1	1	1	105	14	2	0	0	0	1	1	0	0	0	1	0	0	0	464.3333	1.877151764	1447.3333
6336795	2	165	161	18	1	1	1	1	1	0	0	1	1	1	1	218	22	2	1	1	1	0	0	0	0	0	1	0	0	0	701	2.340941512	2078
6336796	1	99	161	8	1	1	1	8	1	7	0	2	2	1	1	106	7	2	9	9	4	0	0	0	0	0	1	0	0	1	80	2.45	373
6336799	1	99	171	13	1	1	1	2	1	1	0	5	5	1	1	203	14	1	29	22	10	0	0	0	0	0	1	0	0	1	84	2.726190476	310
6336802	2	78	140	3	1	0	0	3	1	2	0	1	1	1	0	130	37	1	0	0	0	0	1	0	0	0	0	0	0	1	653	2.158617073	1988.5
6336803	1	92	165	15	1	1	1	14	4	10	0	3	3	1	1	160	11	3	3	3	1	0	1	0	0	0	0	0	0	0	1209	2.327543424	3643
6336806	1	100	148	7	1	1	1	8	2	6	0	3	3	2	1	86	12	1	4	4	2	0	0	0	0	0	1	0	0	0	125	2.008	484
6336810	2	53	175	25	1	0	0	23	3	20	0	1	1	1	1	110	62	2	0	0	0	1	0	0	0	0	0	0	0	1	401	1.842892768	1308
6336812	1	56	162	14	1	1	1	13	2	11	0	2	2	1	1	63	10	2	19	19	12	0	0	0	0	0	0	1	0	1	295	2.010169491	915
6336813	2	52	157	21	1	0	0	5	2	3	0	1	1	1	1	86	8	4	8	6	4	0	0	0	0	0	0	1	0	1	295	2.010169491	915
6336815	1	122	161	2	1	0	0	10	1	9	0	4	4	1	1	185	1	1	0	0	0	0	0	0	0	0	0	0	1	0	2348	1.976575809	7478
6336819	1	124	173	11	1	1	1	10	2	8	0	3	3	1	1	192	13	2	2	2	1	0	0	0	0	0	0	0	1	0	2348	1.976575809	7478
6336820	1	85	150	7	1	1	1	13	3	10	0	1	1	1	1	163	15	1	2	0	1	0	0	0	0	0	0	0	1	0	2348	1.976575809	7478
6336821	1	131	174	9	1	2	1	24	4	20	0	1	1	1	1	364	22	2	1	1	1	0	0	0	0	0	0	0	1	1	2348	1.976575809	7478
6336824	1	96	158	14	1	1	1	12	0	12	0	1	1	1	1	0	20	1	2	2	2	0	0	0	0	0	0	0	1	0	2348	1.976575809	7478
6336825	1	150	149	11	1	2	1	20	1	19	0	1	1	1	1	179	10	2	8	8	6	0	0	0	0	0	0	0	1	1	2348	1.976575809	7478
6336826	1	251	162	48	1	0	0	14	2	12	0	1	1	1	1	150	9	3	0	0	0	0	0	0	0	0	0	0	1	0	2348	1.976575809	7478
6336827	1	129	151	8	1	1	1	3	3	0	5	2	2	1	1	558	7	3	5	1	2	0	0	0	0	0	0	0	1	1	2348	1.976575809	7478
6336833	1	164	147	23	1	0	0	75	6	69	0	2	2	1	1	216	14	2	0	0	0	0	1	0	0	0	0	0	0	1	273	1.813186813	915
6336837	1	174	156	20	1	1	1	7	1	6	0	1	1	1	1	143	14	2	12	11	7	0	0	0	0	0	0	0	1	0	84	2.5	232
6336838	2	275	157	6	1	0	0	9	1	8	0	2	2	1	0	272	20	2	0	0	0	1	0	0	0	0	0	0	0	0	355	1.535211267	1076
6336840	1	62	152	28	1	0	0	20	2	18	8	1	1	1	0	126	21	1	8	5	3	1	0	0	0	0	0	0	0	1	65	1.523076923	178
6336841	1	118	160	11	1	0	0	10	2	8	0	1	1	1	1	168	2	1	0	0	0	0	1	0	0	0	0	0	0	1	758	2.39182058	2195
6336842	1	27	158	5	1	1	1	8	5	3	0	8	8	1	1	127	4	2	2	2	1	0	1	0	0	0	0	0	0	1	758	2.39182058	2195
6336843	1	100	157	5	1	1	1	11	1	10	1	2	2	1	1	65	6	2	9	5	4	0	1	0	0	0	0	0	0	1	758	2.39182058	2195
6336844	1	109	165	7	1	1	1	11	1	10	0	4	4	1	1	190	25	1	14	14	8	0	1	0	0	0	0	0	0	1	758	2.39182058	2195
6336845	1	91	168	106	1	0	0	25	4	21	0	6	6	1	1	164	15	4	22	18	6	0	1	0	0	0	0	0	0	0	758	2.39182058	2195
6336846	1	129	164	3	1	1	1	7	2	5	0	2	2	1	1	142	3	2	2	2	1	0	1	0	0	0	0	0	0	1	758	2.39182058	2195
6336847	1	99	174	4	1	1	1	42	8	34	0	2	2	1	1	89	29	2	2	2	1	0	1	0	0	0	0	0	0	0	758	2.39182058	2195
6336850	1	150	171	7	1	1	1	48	20	28	0	4	4	1	1	151	4	3	2	2	1	0	1	0	0	0	0	0	0	1	758	2.39182058	2195
6336851	1	181	152	15	1	0	0	7	4	3	0	1	1	1	1	140	10	2	6	5	4	0	1	0	0	0	0	0	0	0	758	2.39182058	2195
6336856	1	162	169	8	1	1	1	17	6	11	0	3	3	1	1	268	12	2	3	3	1	1	0	0	0	0	0	0	0	1	68	2.014705882	288
6336860	1	60	159	15	1	0	0	38	5	33	0	1	1	1	1	102	5	2	10	8	6	1	0	0	0	0	0	0	0	1	615	1.830894308	1650
6336861	1	175	161	5	1	1	1	26	2	24	0	2	2	1	1	112	9	2	2	2	2	1	0	0	0	0	0	0	0	1	615	1.830894308	1650
6336867	1	185	168	16	1	1	1	30	3	27	0	1	1	1	1	310	9	2	4	4	2	0	0	0	0	0	1	0	0	0	791	2.109987357	2394
6336868	1	228	146	15	1	0	0	38	3	35	0	2	2	1	1	247	9	2	10	10	6	0	0	0	0	0	1	0	0	1	791	2.109987357	2394
6336870	1	92	168	10	1	1	1	5	1	4	0	3	3	1	1	70	9	3	8	8	3	1	0	0	0	0	0	0	0	1	1150	1.719130434	3408
6336871	3	138	164	11	1	1	1	3	1	2	0	3	3	1	1	312	22	1	3	2	2	1	0	0	0	0	0	0	0	1	1150	1.719130434	3408
6336873	1	146	173	9	1	1	1	18	0	18	0	3	3	1	1	0	5	2	1	1	1	1	0	0	0	0	0	0	0	1	1150	1.719130434	3408
6336874	1	151	172	8	1	1	1	19	0	19	0	3	3	1	1	0	5	2	1	1	1	1	0	0	0	0	0	0	0	1	1150	1.719130434	3408
6336875	1	75	179	4	1	0	0	3	2	1	0	1	1	1	0	137	31	2	0	0	0	1	0	0	0	0	0	0	0	0	1150	1.719130434	3408
6336877	1	97	173	11	1	1	1	16	2	14	0	3	3	1	1	92	21	2	11	11	7	1	0	0	0	0	0	0	0	1	1150	1.719130434	3408
6336880	2	90	157	12	1	1	1	26	1	25	0	1	1	1	1	325	10	2	4	4	2	0	0	0	0	0	1	0	0	0	859	2.122235157	2541
6336886	1	214	161	10	1	1	1	4	0	4	0	2	2	1	1	0	11	2	9	9	5	0	1	0	0	0	0	0	0	0	760	2.184210526	2094
6336887	2	185	150	13	1	0	0	41	4	37	0	1	1	1	1	182	27	2	4	4	2	0	0	0	0	0	1	0	0	0	859	2.122235157	2541
6336893	1	73	150	3	1	0	0	13	2	11	0	1	1	1	1	50	2	2	0	0	0	1	0	0	0	0	0	0	0	1	1150	1.719130434	3408
6336898	1	257	154	137	1	0	0	47	3	44	0	4	4	1	1	107	12	2	50	34	16	1	0	0	0	0	0	0	0	1	2047	2.343429408	5930
6336899	2	135	150	9	1	2	1	30	5	25	0	1	1	1	1	290	4	2	2	2	1	1	0	0	0	0	0	0	0	1	3465	2.439538239	10555
6336902	1	95	166	4	1	0	0	15	1	14	0	4	4	1	1	148	24	7	1	0	1	1	0	0	0	0	0	0	0	1	3465	2.439538239	10555
6336903	1	123	142	16	1	0	0	81	9	72	0	1	1	1	1	179	6	2	21	7	4	1	0	0	0	0	0	0	0	1	3465	2.439538239	10555
6336904	1	94	159	25	1	0	0	24	4	20	0	1	1	1	1	57	9	3	7	7	5	1	0	0	0	0	0	0	0	1	3465	2.439538239	10555
6336907	1	247	185	18	1	1	1	12	1	11	0	3	3	1	1	214	15	2	4	4	2	1	0	0	0	0	0	0	0	0	152	1.828947368	499
6336908	2	213	169	12	1	0	0	7	1	6	0	1	1	1	0	229	9	2	0	0	0	1	0	0	0	0	0	0	0	1	1037	1.856899889	3008
6336909	1	96	177	11	1	0	0	7	2	5	0	4	4	1	1	349	12	1	13	9	7	1	0	0	0	0	0	0	0	1	2047	2.343429408	5930
6336914	1	109	162	22	1	0	0	36	6	30	0	1	1	1	0	306	10	2	0	0	0	1	0	0	0	0	0	0	0	1	1386	2.252525252	4350
6336919	1	176	155	14	1	0	0	1	1	0	0	2	2	1	0	179	10	1	0	0	0	1	0	0	0	0	0	0	0	0	2047	2.343429408	5930
6336922	1	100	155	55	1	0	0	48	3	45	0	7	7	1	1	197	11	5	5	5	5	1	0	0	0	0	0	0	0	1	2047	2.343429408	5930
6336923	2	76	159	17	1	1	1	5	0	5	0	2	2	1	1	0	23	8	16	16	9	1	0	0	0	0	0	0	0	0	2047	2.343429408	5930
6336925	1	183	165	12	1	1	1	10	1	9	0	1	1	1	0	192	10	2	12	12	10	1	0	0	0	0	0	0	0	1	1386	2.252525252	4350
6336927	1	169	174	8	1	0	0	7	1	6	19	1	1	1	0	224	17	3	10	4	4	1	0	0	0	0	0	0	0	0	3465	2.439538239	10555
6336929	1	141	160	31	1	0	0	14	1	13	0	1	1	1	1	213	17	2	0	0	0	1	0	0	0	0	0	0	0	1	3465	2.439538239	10555
6336931	1	84	158	5	1	0	0	16	2	14	0	6	6	1	2	164	15	2	0	0	0	1	0	0	0	0	0	0	0	0	3465	2.439538239	10555
6336934	2	198	157	67	1	2	1	38	4	34	0	5	5	2	1	276	11	3	78	36	16	1	0	0	0	0	0	0	0	1	2425.5	2.346031746	7452.5
6336936	1	95	172	11	1	0	0	18	3	15	11	3	3	1	1	62	6	1	9	6	6	1	0	0	0	0	0	0	0	1	2047	2.343429408	5930
6336937	1	117	166	31	1	0	0	41	1	40	22	5	5	1	1	143	7	3	12	10	7	1	0	0	0	0	0	0	0	1	2047	2.343429408	5930
6336938	1	141	141	10	1	1	1	18	0	18	0	5	5	3	2	0	12	7	15	11	7	1	0	0	0	0	0	0	0	1	2047	2.343429408	5930
6336940	1	129	164	48	1	0	0	12	6	6	0	4	4	3	1	85	10	2	21	19	11	1	0	0	0	0	0	0	0	1	2047	2.343429408	5930
6336944	3	154	149	4	1	1	1	2	0	2	0	2	2	1	1	0	9	2	4	4	3	0	1	0	0	0	0	0	1	1	697	2.936254641	1999.5
6336945	3	53	147	27	1	3	1	8	0	8	0	4	4	1	1	0	12	3	2	2	2	0	1	1	0	0	0	0	0	1	455.6667	2.872276389	1357.6667
6336946	4	103	161	12	1	0	0	11	2	9	0	3	3	1	1	167	24	7	0	0	0	0	1	0	0	0	0	0	0	1	1864	2.465128755	5457
6336947	1	113	187	10	1	1	1	10	1	9	0	4	4	1	2	92	25	2	2	2	1	0	1	0	0	0	0	0	0	1	1864	2.465128755	5457
6336948	1	45	163	42	1	2	1	10	0	10	0	7	7	1	1	0	13	3	15	15	10	0	1	0	0	0	0	0	0	1	1864	2.465128755	5457
6336953	1	122	172	6	1	1	1	11	3	8	0	5	5	1	1	225	11	2	9	9	5	0	1	0	0	0	0	0	0	1	194	2.74742268	554
6336954	1	277	153	12	1	1	1	20	1	19	0	7	7	2	1	323	19	2	29	27	18	0	0	1	0	0	0	0	0	1	100	2.66	327
6336955	1	57	161	2	1	2	1	5	4	1	0	2	2	1	1	49	26	1	6	6	3	0	0	1	0	0	0	0	0	1	183	2.863387978	476
6336958	2	17	159	22	1	1	1	17	1	16	9	3	3	1	1	115	19	1	12	10	8	0	1	0	0	0	0	0	0	0	1864	2.465128755	5457
6336960	1	78	149	9	1	0	0	9	2	7	0	3	3	1	1	130	4	2	0	0	0	0	1	0	0	0	0	0	0	1	1864	2.465128755	5457
6336961	1	95	151	9	1	2	1	3	1	2	0	2	2	1	1	136	20	2	6	6	5	0	1	0	0	0	0	0	0	0	81	2.604938271	258
6336962	3	20	152	25	1	1	1	8	1	7	0	3	3	1	1	114	16	2	11	11	8	0	1	1	0	0	0	0	0	0	789	2.901999922	2405
6336963	1	99	156	18	1	0	0	20	1	19	0	3	3	1	1	98	9	1	0	0	0	0	0	1	0	0	0	0	0	1	354	2.892655367	1154
6336965	1	67	149	39	1	0	0	70	5	65	0	3	3	1	1	92	16	3	21	13	6	0	0	1	0	0	0	0	0	1	354	2.892655367	1154
6336966	2	76	155	23	1	0	0	26	1	25	0	2	2	1	1	311	10	2	0	0	0	0	0	1	0	0	0	0	0	1	929	3.118867577	2699
6336967	1	202	148	7	1	3	1	6	1	5	0	5	5	1	1	113	14	4	18	16	8	0	0	1	0	0	0	0	0	1	391	2.884910485	1184
6336970	1	93	156	10	1	1	1	8	1	7	0	3	3	1	1	146	9	2	3	3	2	0	0	1	0	0	0	0	0	0	227	2.850220264	708
6336971	1	138	157	9	1	1	1	15	2	13	0	5	5	1	1	79	14	2	0	0	0	0	0	1	0	0	0	0	0	1	227	2.850220264	708
6336975	3	103	150	8	1	1	1	4	1	3	0	2	2	1	1	128	7	2	6	4	4	0	0	1	0	0	0	0	1	1	5746.5	2.807159633	15945.5
6336976	1	116	161	4	1	2	1	5	2	3	0	1	1	1	1	140	14	2	2	0	1	0	1	0	0	0	0	0	0	0	587	2.402044293	1682
6336978	1	81	167	18	1	2	1	20	4	16	0	2	2	1	1	125	20	2	8	7	4	0	0	0	0	0	0	0	1	0	472	2.69279661	1294
6336979	1	217	154	8	1	1	1	14	2	12	0	3	3	1	2	69	6	2	4	4	2	0	0	1	0	0	0	0	0	1	1058	3.04536862	3222
6336984	2	102	153	80	1	0	0	5	1	4	0	1	1	1	1	105	19	2	11	8	6	0	0	1	0	0	1	0	0	1	126	2.265060241	360.5
6336988	2	208	150	37	1	0	0	60	4	56	0	5	5	2	1	291	14	4	22	20	12	0	1	0	0	0	0	0	0	0	3	3.9	6
6336989	3	173	174	7	1	1	1	11	2	9	0	2	2	1	1	82	7	2	28	24	8	0	1	0	0	0	0	0	1	1	1797	2.736853142	5084.5
6336990	1	104	155	7	1	2	1	13	2	11	0	2	2	1	1	256	7	4	7	6	5	0	0	1	0	0	0	0	0	0	146	2.726027397	415
6336991	2	181	153	26	1	2	1	10	3	7	0	6	6	1	1	154	7	4	27	20	5	0	0	1	0	0	0	0	1	1	645	3.098115344	1932
6336992	2	69	160	5	1	1	1	8	0	8	0	1	1	1	1	0	7	1	16	16	6	0	0	0	1	0	0	0	0	1	95.5	2.543614458	260
6336993	2	111	149	4	1	0	0	22	1	21	0	1	1	1	1	161	5	2	0	0	0	0	0	0	1	0	0	0	0	0	92	2.858695652	309
6336999	1	147	158	13	1	0	0	7	3	4	0	2	2	2	1	116	8	1	2	0	1	0	0	1	0	0	0	0	0	0	1058	3.04536862	3222
6337003	1	113	165	10	1	2	1	15	3	12	0	3	3	1	1	230	11	1	13	13	8	0	0	1	0	0	0	0	0	0	1058	3.04536862	3222
6337005	2	159	154	13	1	1	1	7	1	6	1	2	2	1	1	182	14	1	13	10	8	0	0	1	0	0	0	0	0	1	1058	3.04536862	3222
6337010	2	48	163	16	1	0	0	3	1	2	0	1	1	1	1	273	15	2	0	0	0	0	0	1	0	0	0	0	0	1	214	2.967289719	690
6337014	2	129	175	6	1	0	0	22	2	20	0	2	2	1	1	155	10	2	8	8	6	0	1	0	0	0	0	0	0	1	1864	2.465128755	5457
6337015	3	58	148	25	1	0	0	21	2	19	0	1	1	1	1	157	16	1	4	4	4	0	1	0	0	0	1	0	0	1	1125.5	2.325587633	3241
6337017	2	83	157	6	1	0	0	7	1	6	0	1	1	1	0	127	10	2	0	0	0	0	1	0	0	0	0	0	0	0	1864	2.465128755	5457
6337018	1	109	130	20	1	0	0	30	1	29	0	1	1	1	1	106	12	2	28	22	13	0	1	0	0	0	0	0	0	1	1864	2.465128755	5457
6337024	1	229	172	32	1	0	0	32	0	32	0	1	1	1	1	0	15	1	10	6	5	0	0	1	0	0	0	0	0	1	526	2.30798479	1628
6337026	3	86	156	26	1	0	0	51	0	51	0	3	3	1	1	0	12	3	6	4	4	0	1	0	0	0	0	0	0	1	1864	2.465128755	5457
6337037	1	74	156	13	1	0	0	3	3	0	0	1	1	1	1	29	11	2	2	0	1	0	0	0	0	0	0	0	1	1	404	2.58910891	1171
6337039	3	63	173	9	1	1	1	6	2	4	0	3	3	1	1	146	14	2	11	11	7	0	1	1	0	0	0	0	0	1	693.3333	2.661062035	2107.3333
6337041	3	125	173	7	1	0	0	23	1	22	0	1	1	1	0	301	17	2	0	0	0	0	1	0	0	0	0	0	0	0	1209	2.327543424	3643
6337042	2	167	183	7	1	1	1	8	2	6	0	3	3	1	2	231	9	2	3	3	2	0	1	0	0	0	0	0	0	0	1209	2.327543424	3643
6337045	3	109	145	18	1	0	0	20	3	17	0	3	3	2	1	153	33	5	3	0	1	0	1	0	0	0	0	0	0	1	1209	2.327543424	3643
6337047	1	55	138	7	1	0	0	8	1	7	0	3	3	1	1	65	18	3	2	2	2	0	0	1	0	0	0	0	0	1	194	2.716494845	601
6337048	1	99	148	8	1	0	0	21	2	19	0	2	2	1	1	93	12	2	6	6	4	1	0	0	0	0	0	0	0	1	1546	3.287192755	4497
6337049	5	248	150	16	1	0	0	7	3	4	0	1	1	1	0	284	11	3	7	2	2	1	0	0	0	0	0	0	0	1	2425.5	2.346031746	7452.5
6337050	2	134	169	12	1	1	1	2	1	1	0	4	4	1	1	404	6	3	2	0	1	0	0	0	0	0	0	1	0	1	3432	2.654428904	9550
6337054	1	177	164	9	1	0	0	2	2	0	0	2	2	2	1	173	17	2	8	8	6	1	0	0	0	0	0	0	0	0	337	2.53115727	959
6337055	1	53	154	9	1	0	0	3	0	3	0	4	4	1	1	0	10	2	10	10	6	0	0	1	0	0	0	0	0	0	183	2.863387978	476
6337056	3	77	155	7	1	1	1	17	2	15	0	1	1	1	0	108	26	2	0	0	0	0	0	1	0	0	0	0	0	0	104	3.326923076	335
6337057	3	76	148	16	1	0	0	35	3	32	0	3	3	1	1	87	28	3	6	6	3	0	0	1	0	0	0	0	0	1	143.5	3.095155527	405.5
6337058	2	131	151	15	1	0	0	8	1	7	0	2	2	1	1	235	28	5	0	0	0	0	1	1	0	0	0	0	0	0	95	3.145979703	244
6337061	1	82	147	13	1	1	1	3	1	2	0	2	2	1	1	135	15	7	14	14	9	0	0	1	0	0	0	0	0	0	402	3.054726368	1277
6337062	1	82	137	7	1	2	1	32	6	26	0	1	1	1	2	93	19	2	3	3	2	0	0	1	0	0	0	0	0	1	402	3.054726368	1277
6337063	2	132	152	10	1	2	1	18	1	17	0	6	6	1	1	91	13	2	9	9	5	0	1	1	0	0	0	0	0	1	1133	2.759927561	3367
6337064	4	18	141	6	1	1	1	19	0	19	0	5	5	1	1	0	10	1	10	10	5	1	0	1	0	0	0	0	0	1	4394	3.676807519	12284.3333
6337068	1	67	161	4	1	0	0	29	3	26	0	4	4	2	1	23	9	4	6	6	5	1	0	0	0	0	0	0	0	1	1546	3.287192755	4497
6337071	1	25	157	5	1	1	1	12	3	9	0	1	1	1	0	46	12	5	3	3	3	1	0	0	0	0	0	0	0	0	5	4	8
6337073	2	70	173	2	1	1	1	2	1	1	0	3	3	1	1	52	10	2	6	6	5	1	0	0	0	0	0	0	0	0	4641.5	3.302572725	13080.5
6337075	2	64	149	6	1	0	0	30	7	23	0	1	1	1	1	46	5	2	18	16	11	1	0	0	0	0	0	0	0	0	7737	3.317952694	21664
6337077	4	85	157	4	1	1	1	17	3	14	0	2	2	1	1	44	2	2	16	14	10	1	0	0	0	0	0	0	0	1	7737	3.317952694	21664
6337078	1	213	159	37	1	0	0	61	2	59	0	1	1	1	1	446	12	2	31	18	12	1	0	0	0	0	0	0	0	0	1546	3.287192755	4497
6337081	1	150	151	6	1	0	0	1	1	0	0	1	1	1	0	125	9	3	1	1	1	1	0	0	0	0	0	0	0	1	1546	3.287192755	4497
6337083	3	136	161	2	1	0	0	39	9	30	0	1	1	1	1	172	4	1	19	18	11	1	0	0	0	0	0	0	0	1	7737	3.317952694	21664
6337086	3	99	155	22	1	0	0	9	0	9	0	5	5	2	1	0	10	3	4	4	2	1	0	0	0	0	0	0	0	1	4892	2.830691051	13797
6337087	1	21	166	4	1	1	1	15	2	13	0	2	2	1	1	83	10	2	43	43	25	1	0	0	0	0	0	0	0	1	7737	3.317952694	21664
6337088	2	34	148	6	1	0	0	1	1	0	0	7	7	4	1	99	13	7	33	33	19	1	0	0	0	0	0	0	0	0	4641.5	3.302572725	13080.5
6337089	5	17	150	20	1	2	1	14	1	13	0	8	8	1	1	167	15	3	6	6	3	1	0	0	0	0	0	0	0	1	7737	3.317952694	21664
6337092	1	152	145	18	1	0	0	12	3	9	0	2	2	2	1	177	6	1	0	0	0	1	0	0	0	0	0	0	0	1	7737	3.317952694	21664
6337095	2	129	151	1	1	0	0	9	1	8	0	10	10	1	1	165	3	2	4	4	2	1	0	0	0	0	0	0	0	0	4641.5	3.302572725	13080.5
6337096	2	85	155	13	1	1	1	7	3	4	0	1	1	1	1	75	13	1	14	14	9	1	0	0	0	0	0	0	0	0	94	2.638297872	271
6337097	3	127	151	19	1	0	0	22	2	20	0	3	3	1	1	68	19	2	6	6	3	0	1	0	0	0	0	0	0	1	2486.5	2.281324637	7518.5
6337098	1	42	161	1	1	0	0	40	9	31	0	2	2	1	1	92	30	7	1	1	1	1	0	0	0	0	0	0	0	0	36	2.777777777	128
6337100	5	55	165	15	1	0	0	5	1	4	0	5	5	1	1	76	12	2	15	14	12	1	0	1	0	0	0	0	0	1	1091.6667	2.852351887	3489.3333
6337102	1	68	151	45	1	0	0	43	3	40	0	3	3	1	1	153	7	4	25	18	8	0	0	1	0	0	0	0	0	1	1058	3.04536862	3222
6337103	2	59	150	13	1	1	1	3	1	2	0	2	2	1	1	61	8	6	9	9	5	0	1	0	0	0	0	0	0	1	1010	2.817821782	3096
6337108	3	129	149	4	1	0	0	5	1	4	0	5	5	1	2	83	12	2	6	6	3	0	1	1	0	0	0	0	0	0	1766	2.914843018	5101.6667
6337109	3	93	172	17	1	2	1	43	10	33	0	2	2	1	1	99	9	5	0	0	0	0	1	0	0	0	0	0	1	0	5722.5	2.693386214	15882.5
6337114	2	98	173	23	1	2	1	4	2	2	0	2	2	1	1	85	13	4	3	0	1	0	1	0	0	0	0	0	0	1	1209	2.327543424	3643
6337115	1	105	170	8	1	0	0	22	3	19	0	1	1	1	1	100	18	2	0	0	0	0	1	0	0	0	0	0	0	1	795	2.036477987	2504
6337116	1	159	154	6	1	1	1	18	2	16	0	3	3	1	1	114	16	2	24	24	17	0	1	0	0	0	0	0	0	0	3122	2.780909673	8875
6337117	1	77	156	2	1	4	1	39	5	34	0	5	5	1	1	74	7	3	0	0	0	0	1	0	0	0	0	0	0	0	3122	2.780909673	8875
6337118	1	67	157	24	1	1	1	50	1	49	0	3	3	2	2	78	11	2	4	4	2	0	1	0	0	0	0	0	0	0	3122	2.780909673	8875
6337119	1	169	154	7	1	0	0	18	3	15	0	1	1	1	1	165	44	7	0	0	0	0	1	0	0	0	0	0	0	0	3122	2.780909673	8875
6337121	1	120	158	5	1	0	0	5	1	4	0	1	1	1	1	118	18	2	0	0	0	0	1	0	0	0	0	0	0	0	3122	2.780909673	8875
6337124	2	110	148	14	1	1	1	16	2	14	0	2	2	1	1	116	12	1	30	25	9	0	1	0	0	0	0	0	0	1	2066	2.799365728	5985.5
6337128	1	143	149	3	1	2	1	4	0	4	0	3	3	1	1	0	8	3	5	4	3	0	1	0	0	0	0	0	0	0	3122	2.780909673	8875
6337129	2	318	147	47	1	2	1	17	2	15	0	3	3	1	1	129	10	3	0	0	0	0	1	0	0	0	0	0	0	1	2006	3.011241353	5810
6337131	1	86	145	15	1	1	1	41	1	40	0	3	3	2	1	95	10	3	5	5	3	0	1	0	0	0	0	0	0	1	3122	2.780909673	8875
6337132	1	116	157	5	1	1	1	8	1	7	0	2	2	1	1	68	6	2	2	2	2	0	1	0	0	0	0	0	0	0	3122	2.780909673	8875
6337133	1	202	133	18	1	2	1	15	4	11	0	4	4	1	1	194	9	4	7	5	3	0	1	0	0	0	0	0	0	1	3122	2.780909673	8875
6337137	5	70	145	3	1	2	1	9	1	8	0	4	4	1	1	45	27	2	19	18	13	0	1	1	0	0	0	0	0	0	2034.5	3.039346072	5869
6337139	1	18	138	11	1	1	1	18	2	16	0	1	1	1	1	98	9	2	11	11	5	0	1	0	0	0	0	0	0	1	3122	2.780909673	8875
6337141	4	83	152	13	1	1	1	31	0	31	0	8	8	1	2	0	7	2	11	11	6	0	0	1	0	0	1	0	0	0	879.5	2.693155066	2650
6337144	4	122	160	15	1	2	1	8	2	6	0	6	6	1	1	90	15	3	13	11	6	0	1	0	0	0	0	0	0	1	1683.3333	2.727173375	4889.3333
6337147	1	100	152	4	1	0	0	22	1	21	0	2	2	1	1	89	23	2	13	13	7	0	1	0	0	0	0	0	0	1	3122	2.780909673	8875
6337149	2	134	155	11	1	0	0	36	13	23	0	4	4	1	1	60	12	7	17	8	4	0	1	0	0	0	0	0	0	1	3122	2.780909673	8875
6337153	1	76	156	20	1	1	1	14	1	13	0	10	10	1	2	113	11	3	4	4	2	0	0	0	0	0	0	0	1	0	1186	2.986509274	3190
6337154	2	130	159	36	1	0	0	9	1	8	0	2	2	1	1	252	13	2	13	13	7	0	0	0	0	0	0	0	1	1	1186	2.986509274	3190
6337155	1	174	170	8	1	1	1	20	2	18	0	2	2	1	1	145	8	2	1	1	1	0	0	0	0	0	0	0	1	0	1186	2.986509274	3190
6337156	2	139	156	9	1	0	0	17	2	15	0	3	3	1	1	57	11	4	9	7	5	0	0	0	0	0	0	0	1	1	1186	2.986509274	3190
6337158	1	95	146	4	1	2	1	20	0	20	0	7	7	1	1	0	4	2	2	2	1	0	0	0	0	0	0	0	1	1	1186	2.986509274	3190
6337159	2	56	172	10	1	1	1	27	2	25	0	5	5	1	1	101	5	3	0	0	0	0	0	0	0	0	0	0	1	1	1186	2.986509274	3190
6337161	1	119	169	12	1	1	1	11	4	7	36	3	3	1	1	68	7	3	5	3	2	0	0	0	0	0	0	1	0	1	832	2.805288461	2370
6337162	2	71	148	11	1	3	1	64	12	52	0	1	1	1	1	123	8	1	4	4	3	0	0	0	0	0	0	1	0	1	745.5	2.84573983	2286
6337165	1	190	149	8	1	0	0	41	3	38	0	2	2	1	1	74	7	1	2	2	1	0	0	0	0	0	0	1	0	1	1347	2.97104677	4257
6337167	1	44	163	2	1	2	1	4	0	4	0	4	4	1	1	0	12	2	2	2	1	0	0	1	0	0	0	0	0	1	2233	3.462158531	6322
6337168	1	80	143	17	1	1	1	32	4	28	0	1	1	1	1	113	19	4	12	11	8	0	0	0	0	0	0	1	0	1	1347	2.97104677	4257
6337169	2	111	158	8	1	2	1	45	3	42	0	6	6	1	1	216	7	2	8	7	4	0	0	0	0	0	0	1	0	1	1347	2.97104677	4257
6337171	1	56	124	14	1	1	1	25	0	25	0	3	3	1	1	0	5	2	7	7	3	0	0	0	0	0	0	1	0	1	832	2.805288461	2370
6337173	2	57	152	8	1	1	1	13	1	12	19	3	3	1	1	182	9	3	4	1	2	0	0	0	0	0	0	1	0	1	455	2.627003205	1305.5
6337174	1	102	151	2	1	1	1	23	2	21	0	4	4	1	1	89	3	2	0	0	0	0	0	0	0	0	0	1	0	1	659	2.886191198	2202
6337176	2	94	142	7	1	1	1	12	1	11	0	2	2	1	1	167	16	1	0	0	0	0	0	0	0	0	0	1	0	0	659	2.886191198	2202
6337178	4	184	158	18	1	1	1	4	1	3	15	2	2	1	1	121	8	1	15	2	2	0	0	1	0	0	0	1	0	0	1794	2.772666797	5071
6337179	1	59	163	4	1	1	1	8	2	6	0	4	4	1	1	115	12	7	7	0	1	0	0	1	0	0	0	0	0	1	1671	2.939557151	4998
6337180	1	107	164	4	1	1	1	7	4	3	0	2	2	1	1	120	12	4	11	11	6	0	0	1	0	0	0	0	0	1	1671	2.939557151	4998
6337186	7	59	154	45	1	0	0	21	1	20	0	1	1	1	1	123	4	3	9	9	6	0	0	1	0	0	0	0	0	1	1914	3.063333472	5760
6337190	2	89	150	1	1	0	0	6	1	5	0	7	7	1	1	32	14	2	0	0	0	0	0	1	0	0	0	0	0	0	2810	3.069395017	8891
6337195	3	97	161	4	1	0	0	11	2	9	0	2	2	1	1	34	7	4	4	0	1	0	0	1	0	0	0	0	0	1	1515.6667	3.150459601	4440.3333
6337196	1	66	144	4	1	1	1	9	1	8	0	5	5	2	1	65	6	3	15	15	9	0	0	1	0	0	0	0	0	0	1339	3.085884988	3930
6337198	4	71	149	27	1	0	0	10	1	9	0	3	3	1	1	65	11	2	1	0	1	0	0	1	0	0	0	0	0	1	1	3	6
6337199	2	59	146	0	0	1	1	2	1	1	0	2	2	1	2	22	0	3	2	2	2	0	0	1	0	0	0	0	0	0	2091	3.138196051	6530.5
6337200	5	33	149	0	0	0	0	11	1	10	0	1	1	1	1	36	0	3	8	3	3	0	0	1	0	0	0	0	0	1	2006	3.144962944	6094
6337203	3	124	158	36	1	0	0	21	2	19	0	1	1	1	1	343	10	4	14	14	8	0	1	1	0	0	0	0	0	0	125.6667	2.367624229	326.6667
6337204	1	22	152	3	1	1	1	16	1	15	0	3	3	1	1	143	3	2	2	2	1	0	0	1	0	0	0	0	0	0	214	2.967289719	690
6337205	2	102	138	6	1	0	0	40	3	37	0	1	1	1	1	79	5	2	14	12	9	0	0	1	0	0	0	0	0	1	1544.5	2.896704677	4778
6337210	3	172	154	7	1	1	1	8	1	7	0	6	6	1	1	153	14	2	9	9	6	0	0	1	0	0	0	0	0	0	2810	3.069395017	8891
6337211	2	16	153	18	1	1	1	12	2	10	0	1	1	1	1	175	13	2	6	6	5	0	0	0	0	0	1	1	0	0	1996	2.624535881	5504
6337214	5	134	167	10	1	0	0	43	6	37	0	1	1	1	1	190	6	3	0	0	0	0	1	1	0	0	0	1	0	1	2200.75	2.804402886	6306.5
6337215	4	243	151	36	1	0	0	5	1	4	0	1	1	1	1	153	11	4	9	8	4	0	0	1	0	0	0	1	0	1	2538	2.976940335	7537
6337219	2	106	168	2	1	2	1	5	2	3	0	1	1	1	1	111	2	2	7	7	4	0	0	0	0	0	0	1	1	1	6172.5	2.431857521	16769
6337220	1	238	159	4	1	0	0	12	1	11	0	2	2	1	1	139	2	1	1	0	1	0	0	0	0	0	0	0	1	0	10435	2.568950646	28669
6337222	1	123	136	18	1	1	1	17	6	11	0	3	3	1	1	73	9	2	10	10	6	0	0	0	0	0	0	0	1	1	10435	2.568950646	28669
6337223	1	143	165	7	1	1	1	6	1	5	0	2	2	1	1	205	7	3	3	1	2	0	0	0	0	0	0	0	1	1	10435	2.568950646	28669
6337225	3	105	148	11	1	0	0	20	2	18	0	2	2	1	1	180	5	2	0	0	0	0	0	0	0	0	0	0	1	1	10435	2.568950646	28669
6337227	1	230	145	44	1	0	0	27	3	24	0	1	1	1	1	204	10	1	2	0	1	0	0	0	0	0	0	0	1	1	10435	2.568950646	28669
6337228	3	205	171	14	1	0	0	19	2	17	0	3	3	1	1	204	7	3	3	1	2	0	0	0	0	0	0	0	1	1	10435	2.568950646	28669
6337229	1	157	158	62	1	1	1	33	4	29	0	3	3	1	1	133	7	6	3	3	2	0	0	0	0	0	0	0	1	1	10435	2.568950646	28669
6337230	1	152	164	6	1	1	1	6	1	5	8	1	1	1	1	198	3	1	6	3	4	0	0	0	0	0	0	0	1	0	10435	2.568950646	28669
6337233	2	86	158	13	1	1	1	3	1	2	0	1	1	1	1	53	2	1	4	2	2	0	0	0	0	0	0	0	1	1	10435	2.568950646	28669
6337234	2	167	162	11	1	2	1	14	3	11	18	2	2	1	1	187	5	1	4	1	2	0	0	0	0	0	0	0	1	0	10435	2.568950646	28669
6337237	1	239	155	2	1	0	0	22	3	19	0	2	2	1	1	109	2	2	4	0	1	0	0	0	0	0	0	0	1	0	10435	2.568950646	28669
6337238	1	62	150	11	1	1	1	5	1	4	0	1	1	1	1	220	5	3	4	3	2	0	0	0	0	0	0	0	1	1	10435	2.568950646	28669
6337239	4	51	151	16	1	1	1	11	2	9	0	2	2	1	1	91	7	2	9	9	5	0	0	0	0	0	0	0	1	1	10435	2.568950646	28669
6337242	1	244	144	5	1	1	1	13	1	12	0	1	1	1	1	230	5	2	2	2	1	0	0	0	0	0	0	0	1	0	10435	2.568950646	28669
6337243	1	197	139	6	1	0	0	12	2	10	24	2	2	1	1	37	7	1	4	0	1	0	0	0	0	0	0	0	1	0	10435	2.568950646	28669
6337245	1	248	164	4	1	1	1	10	1	9	0	1	1	1	1	223	4	2	2	2	1	0	0	0	0	0	0	0	1	1	10435	2.568950646	28669
6337247	1	147	151	11	1	1	1	15	1	14	0	4	4	1	1	120	6	2	4	4	3	0	0	0	0	0	0	0	1	1	10435	2.568950646	28669
6337248	2	89	161	10	1	1	1	5	1	4	0	1	1	1	1	150	8	2	1	1	1	0	0	0	0	0	0	0	1	0	10435	2.568950646	28669
6337253	1	97	159	14	1	0	0	8	1	7	0	4	4	1	1	101	8	1	1	0	1	0	0	0	0	0	0	0	1	0	10435	2.568950646	28669
6337254	1	132	149	4	1	1	1	6	1	5	0	1	1	1	1	270	9	3	6	5	5	0	0	0	0	0	0	0	1	1	10435	2.568950646	28669
6337255	2	200	151	13	1	1	1	10	1	9	0	3	3	1	1	232	6	2	7	7	4	0	0	0	0	0	0	0	1	1	10435	2.568950646	28669
6337256	1	171	164	8	1	1	1	10	3	7	0	1	1	1	1	76	4	2	3	2	2	0	0	0	0	0	0	0	1	1	10435	2.568950646	28669
6337257	5	120	152	5	1	2	1	13	3	10	0	1	1	1	1	77	4	2	5	5	3	0	0	0	0	0	0	0	1	1	10435	2.568950646	28669
6337260	4	54	132	13	1	0	0	18	2	16	0	1	1	1	1	58	7	1	0	0	0	0	0	0	0	0	0	0	1	1	10435	2.568950646	28669
6337263	1	72	153	2	1	1	1	8	1	7	0	1	1	1	1	79	8	2	2	2	1	0	0	0	0	0	0	0	1	1	10435	2.568950646	28669
6337266	1	70	143	40	1	0	0	17	1	16	0	1	1	1	1	147	14	5	15	0	1	0	0	0	0	0	0	0	1	1	10435	2.568950646	28669
6337267	2	152	153	9	1	1	1	22	2	20	0	1	1	1	1	291	2	3	6	6	4	0	0	0	0	0	0	0	1	1	10435	2.568950646	28669
6337270	3	99	148	4	1	1	1	12	2	10	3	1	1	1	1	173	4	1	6	4	4	0	0	0	0	0	0	0	1	1	10435	2.568950646	28669
6337272	1	132	155	7	1	1	1	28	2	26	0	1	1	1	1	93	4	2	2	2	1	0	0	0	0	0	0	0	1	0	10435	2.568950646	28669
6337274	1	167	149	9	1	0	0	22	3	19	0	3	3	1	1	183	3	2	4	0	1	0	0	0	0	0	0	0	1	1	10435	2.568950646	28669
6337275	1	95	157	6	1	1	1	8	1	7	0	4	4	1	1	101	3	3	13	13	7	0	0	0	0	0	0	0	1	1	10435	2.568950646	28669
6337277	1	119	159	6	1	0	0	20	2	18	0	3	3	1	1	77	5	2	0	0	0	0	0	0	0	0	0	0	1	1	10435	2.568950646	28669
6337278	1	138	166	8	1	0	0	7	1	6	0	1	1	1	1	350	8	1	0	0	0	0	0	0	0	0	0	0	1	1	10435	2.568950646	28669
6337281	2	23	140	7	1	0	0	31	2	29	0	7	7	3	1	163	10	2	7	6	5	0	0	0	0	0	0	0	1	1	10435	2.568950646	28669
6337283	1	254	157	8	1	0	0	18	2	16	0	6	6	2	2	234	11	2	1	1	1	0	0	0	0	0	0	0	1	1	10435	2.568950646	28669
6337285	3	111	170	6	1	0	0	44	2	42	0	1	1	1	1	92	2	2	0	0	0	0	1	1	0	0	0	0	1	0	3621	2.63016834	9960.3333
6337287	1	80	152	18	1	0	0	20	3	17	0	2	2	1	1	207	8	2	8	6	4	0	0	0	0	0	0	0	1	0	10435	2.568950646	28669
6337289	1	61	150	4	1	0	0	10	2	8	0	2	2	1	1	105	3	2	7	5	6	0	0	0	0	0	0	0	1	1	10435	2.568950646	28669
6337291	1	78	154	27	1	1	1	24	0	24	0	2	2	1	1	0	6	2	2	2	1	0	0	0	0	0	0	0	1	0	10435	2.568950646	28669
6337292	1	114	163	16	1	1	1	37	4	33	0	2	2	1	1	137	6	2	18	11	6	0	0	1	0	0	0	0	0	1	1058	3.04536862	3222
6337293	3	174	161	9	1	1	1	12	3	9	0	5	5	1	1	139	8	3	11	6	3	0	0	0	0	0	0	0	1	0	10435	2.568950646	28669
6337294	1	37	175	46	1	0	0	30	5	25	0	1	1	1	1	59	15	2	4	2	3	0	1	0	0	0	0	0	0	1	3122	2.780909673	8875
6337295	4	170	152	20	1	2	1	8	4	4	0	1	1	1	1	122	13	2	7	7	5	0	1	1	0	0	0	0	0	1	448.25	2.743960472	1332.25
6337296	1	40	154	9	1	1	1	11	1	10	0	4	4	1	1	87	10	2	14	14	9	0	1	0	0	0	0	0	0	1	890	3.241573033	2745
6337297	5	167	156	13	1	2	1	13	0	13	0	6	6	1	1	0	14	2	0	0	0	0	1	1	0	0	0	0	0	1	1542.3333	3.349603784	4437
6337301	2	107	139	2	1	2	1	15	3	12	0	5	5	1	1	41	4	2	12	12	7	0	1	0	0	0	0	0	0	1	890	3.241573033	2745
6337302	1	182	136	6	1	1	1	5	1	4	0	2	2	1	0	120	12	2	2	2	2	0	0	1	0	0	0	0	0	0	402	3.054726368	1277
6337303	1	93	143	2	1	1	1	13	0	13	0	3	3	1	1	0	5	2	1	1	1	0	1	0	0	0	0	0	0	1	231	2.857142857	718
6337307	1	104	155	6	1	1	1	27	2	25	0	3	3	1	1	107	10	2	5	4	3	0	0	0	0	0	0	0	1	0	404	2.58910891	1171
6337309	1	99	152	12	1	0	0	10	0	10	0	7	7	2	1	0	10	2	14	13	7	0	0	1	0	0	0	0	0	1	178	2.691011235	614
6337310	2	88	177	11	1	0	0	35	0	35	0	2	2	2	2	0	8	2	6	6	3	0	0	1	0	0	0	0	0	1	1205.5	3.076584883	3468
6337311	3	32	165	14	1	0	0	6	0	6	0	2	2	1	1	0	8	2	0	0	0	0	0	1	0	0	0	0	0	0	649	3.175654853	1892
6337319	3	108	144	3	1	2	1	15	0	15	0	1	1	1	0	0	7	5	37	37	26	1	0	1	0	0	0	0	0	0	4554.5	3.262474889	12917
6337322	3	52	147	1	1	1	1	12	2	10	0	3	3	1	1	38	6	1	10	10	7	1	0	0	0	0	0	0	0	1	7737	3.317952694	21664
6337323	1	96	151	13	1	0	0	15	0	15	54	5	5	2	2	0	12	3	24	17	10	1	0	0	0	0	0	0	0	1	1546	3.287192755	4497
6337325	4	29	138	5	1	1	1	4	1	3	0	3	3	1	1	207	13	2	18	17	12	1	0	0	0	0	0	0	0	0	4641.5	3.302572725	13080.5
6337328	2	11	121	59	1	0	0	94	10	84	0	3	3	1	1	50	15	1	33	30	15	1	0	0	0	0	0	0	0	1	7737	3.317952694	21664
6337329	1	35	147	8	1	1	0	12	1	11	0	2	2	2	1	28	6	3	37	35	26	1	0	0	0	0	0	0	0	0	7737	3.317952694	21664
6337333	1	12	140	1	1	0	0	15	3	12	0	1	1	1	1	25	20	9	4	4	3	1	0	0	0	0	0	0	0	1	7737	3.317952694	21664
6337336	5	26	142	2	1	0	0	7	0	7	0	2	2	2	1	0	6	2	0	0	0	1	0	1	0	0	0	0	0	0	5474.5	3.784132013	15265.5
6337337	5	58	141	0	0	0	0	12	5	7	0	1	1	1	1	84	0	2	0	0	0	1	0	0	0	0	0	0	0	1	7737	3.317952694	21664
6337340	4	77	143	109	1	0	0	24	0	24	0	4	4	2	1	0	9	3	8	8	6	1	0	0	0	0	0	0	0	0	7737	3.317952694	21664
6337341	2	12	139	32	1	1	1	6	0	6	0	7	7	1	1	0	13	1	13	12	7	1	0	1	0	0	0	0	0	0	2379	3.768752044	6682
6337345	4	70	123	7	1	1	1	19	2	17	0	1	1	1	1	77	10	3	22	22	16	1	0	0	0	0	0	0	0	1	1546	3.287192755	4497
6337347	4	25	153	1	1	0	0	28	0	28	0	1	1	1	1	0	5	4	4	4	3	1	0	1	0	0	0	0	0	0	2379	3.768752044	6682
6337350	5	182	141	11	1	0	0	22	6	16	0	2	2	2	1	211	8	2	15	15	7	1	0	1	0	0	0	0	0	1	3464.6667	3.666483616	9633
6337351	2	24	159	5	1	0	0	32	3	29	0	7	7	2	1	87	15	2	4	4	4	1	0	1	0	0	0	0	0	0	1889.5	3.374675643	5409.5
6337353	2	39	155	5	1	0	0	10	0	10	0	2	2	1	1	0	23	2	18	16	11	0	1	1	0	0	0	0	0	0	1561.5	3.351865782	4533.5
6337355	1	155	161	15	1	6	1	7	1	6	0	4	4	1	2	153	12	2	14	10	5	0	0	1	0	0	0	0	0	1	590	2.947457627	1861
6337358	1	15	155	68	1	0	0	77	2	75	0	5	5	3	1	85	17	3	14	14	8	0	0	1	0	0	0	0	0	1	917	3.13740458	2733
6337363	2	50	160	1	1	1	1	10	1	9	0	3	3	1	1	46	7	1	3	3	3	0	0	1	0	0	0	0	0	1	1041.5	3.141601089	3033.5
6337367	3	72	145	17	1	0	0	14	2	12	0	1	1	1	1	223	12	2	0	0	0	0	1	1	0	0	0	0	0	1	2019.5	2.959157127	5804
6337368	4	86	147	6	1	3	1	18	0	18	0	2	2	1	1	0	12	2	3	3	2	1	1	0	0	0	0	1	0	1	1902.6667	2.71617573	5548.3333
6337369	1	40	156	16	1	1	1	17	1	16	0	1	1	1	1	67	20	3	11	11	5	0	0	1	0	0	0	0	0	1	1504	3.345079787	4244
6337372	5	116	126	9	1	1	1	16	3	13	0	6	6	1	1	303	7	2	5	5	4	0	0	1	0	0	0	0	0	0	1335	3.245438693	3789
6337373	2	93	153	6	1	0	0	13	0	13	0	3	3	2	1	0	12	2	27	25	16	0	0	1	0	0	0	0	0	1	1504	3.345079787	4244
6337378	1	152	160	13	1	1	1	3	1	2	0	4	4	1	1	181	15	1	2	1	2	0	0	1	0	0	0	0	0	1	1504	3.345079787	4244
6337379	1	55	130	5	1	1	1	11	0	11	8	2	2	1	1	0	8	1	2	0	1	0	0	1	0	0	0	0	0	1	1504	3.345079787	4244
6337380	1	12	147	4	1	2	1	14	2	12	0	4	4	1	1	57	17	2	1	1	1	0	0	1	0	0	0	0	0	1	1504	3.345079787	4244
6337383	1	69	154	7	1	0	0	15	4	11	0	3	3	2	1	38	16	2	5	5	4	0	0	1	0	0	0	0	0	1	947	3.29778247	2863
6337384	4	98	141	20	1	0	0	12	1	11	0	6	5	2	1	65	16	2	0	0	0	0	0	1	0	0	0	0	0	1	1010	3.193661549	2976.6667
6337385	3	10	145	6	1	0	0	20	2	18	0	5	5	4	2	113	8	3	2	0	1	1	0	1	0	0	0	0	0	1	4554.5	3.262474889	12917
6337395	4	117	161	2	1	1	1	7	1	6	0	6	6	2	1	36	12	1	6	6	4	0	0	1	0	0	0	0	0	0	3212	4.250311332	8867
6337399	3	28	141	2	1	5	1	14	3	11	0	13	13	1	1	10	2	2	44	39	19	0	0	1	0	0	0	0	0	1	3212	4.250311332	8867
6337402	2	6	134	82	1	0	0	18	0	18	1	3	3	1	1	0	14	1	3	0	1	0	0	1	0	0	0	0	0	1	2064.5	3.693857956	5800
6337407	1	5	110	4	1	1	1	3	1	2	0	4	4	2	1	14	18	1	20	17	15	0	0	1	0	0	0	0	0	0	3212	4.250311332	8867
6337408	1	14	142	3	1	0	0	26	1	25	0	5	5	1	1	42	9	2	76	76	35	0	0	1	0	0	0	0	0	0	3212	4.250311332	8867
6337412	3	185	157	17	1	0	0	7	2	5	0	1	1	1	1	178	9	1	1	1	1	0	1	1	0	0	0	0	0	0	2538	3.357720043	7162
6337413	1	49	144	0	0	0	0	9	2	7	0	4	4	1	0	96	0	1	0	0	0	0	0	1	0	0	0	0	0	1	2233	3.462158531	6322
6337414	1	68	178	4	1	1	1	3	1	2	0	6	6	1	1	65	12	1	9	9	5	0	0	1	0	0	0	0	0	1	2233	3.462158531	6322
6337416	3	66	129	4	1	2	1	8	0	8	0	3	3	1	1	0	3	1	3	1	2	0	0	1	0	0	0	0	0	0	499	3.280561122	1494
6337422	1	6	150	1	1	1	1	5	4	1	0	2	2	1	1	31	23	2	28	28	15	0	0	1	0	0	0	0	0	1	2233	3.462158531	6322
6337423	2	57	153	24	1	0	0	30	0	30	0	7	7	1	1	0	16	3	20	18	15	1	0	1	0	0	0	0	0	1	4985	3.390055613	13993
6337428	2	131	170	12	1	1	1	16	0	16	0	3	3	1	1	0	10	1	18	17	12	0	0	1	0	0	0	0	0	1	2233	3.462158531	6322
6337429	5	17	131	11	1	1	1	9	0	9	0	2	2	1	1	0	22	1	24	24	16	0	0	1	0	0	0	0	0	1	1223.5	3.214724125	3506
6337431	4	91	157	8	1	0	0	16	2	14	0	7	7	3	1	102	10	4	15	15	8	1	0	1	0	0	0	0	0	1	1611.5	2.845835523	5145.5
6337433	1	176	159	13	1	1	1	20	12	8	0	1	1	1	1	246	5	1	1	1	1	1	0	0	0	0	0	0	0	1	11	2.181818181	23
6337434	1	154	165	39	1	0	0	18	3	15	0	1	1	1	0	169	32	1	2	0	1	0	0	0	0	0	0	1	0	1	295	2.010169491	915
6337436	1	109	158	8	1	1	1	17	2	15	0	1	1	1	1	107	7	2	5	5	3	0	0	0	0	0	0	0	1	1	10435	2.568950646	28669
6337438	2	64	152	7	1	1	1	20	3	17	0	1	1	1	1	47	10	4	2	2	1	0	0	0	0	0	0	0	1	0	1005.5	2.182255532	2709.5
6337439	1	133	182	15	1	1	1	10	1	9	0	2	2	1	1	164	11	3	16	16	10	0	0	0	0	0	0	0	1	0	311	1.983922829	835
6337441	2	94	161	23	1	1	1	2	0	2	0	1	1	1	1	0	32	3	5	5	3	0	0	0	0	0	0	0	1	1	404	2.58910891	1171
6337446	2	145	168	23	1	0	0	20	5	15	0	2	2	1	1	172	18	2	5	5	3	0	0	0	0	0	0	1	0	1	114	1.98245614	286
6337447	2	122	165	7	1	0	0	29	5	24	0	4	4	1	1	212	9	2	0	0	0	0	0	0	0	0	0	0	1	1	850	2.422352941	2427
6337452	3	95	167	10	1	1	1	6	1	5	0	4	4	1	1	74	13	1	3	2	2	0	0	0	0	0	0	0	1	1	479.5	2.610259039	1368
6337456	2	87	154	12	1	1	1	11	4	7	0	2	2	1	1	190	5	2	8	8	2	0	1	0	0	0	0	0	0	1	918	2.582788671	2697
6337457	1	170	166	3	1	1	1	6	0	6	0	1	1	1	1	0	24	2	6	6	5	0	1	0	0	0	0	0	0	1	918	2.582788671	2697
6337458	3	147	161	11	1	1	1	13	0	13	0	1	1	1	1	0	10	1	14	14	10	0	1	0	0	0	0	0	0	0	918	2.582788671	2697
6337459	1	117	145	5	1	2	1	21	2	19	0	6	6	2	1	62	9	2	8	8	4	0	1	0	0	0	0	0	0	1	918	2.582788671	2697
6337460	1	135	174	28	1	0	0	28	6	22	0	5	5	2	1	163	10	1	4	2	3	0	1	0	0	0	0	0	0	1	918	2.582788671	2697
6337462	1	185	148	23	1	0	0	26	5	21	0	1	1	1	1	213	10	2	8	2	3	0	1	0	0	0	0	0	0	1	918	2.582788671	2697
6337465	1	105	144	27	1	0	0	16	1	15	0	3	3	1	1	43	8	3	5	1	2	0	1	0	0	0	0	0	0	1	918	2.582788671	2697
6337470	1	96	154	14	1	0	0	9	1	8	0	3	3	2	1	61	11	1	15	13	8	0	0	0	0	0	0	0	1	1	940	2.404255319	2841
6337474	3	98	171	7	1	0	0	24	3	21	0	1	1	1	1	114	13	3	2	2	1	0	0	0	0	0	0	1	0	1	3409	2.311234966	9111
6337476	1	130	163	18	1	2	1	16	1	15	4	1	1	1	1	180	7	1	7	3	3	0	0	0	0	0	0	0	1	1	2591	2.290621381	7990
6337478	2	177	153	2	1	0	0	25	4	21	0	5	5	2	1	127	3	2	13	13	7	0	0	0	0	0	0	1	0	1	1457.5	2.224496626	3887.5
6337479	1	131	152	20	1	0	0	18	2	16	0	1	1	1	0	81	7	2	8	0	1	0	0	0	0	0	0	1	0	0	3432	2.654428904	9550
6337480	2	220	154	3	1	0	0	56	9	47	0	5	5	1	1	97	5	1	7	6	4	0	0	0	0	0	0	1	1	1	2532.5	2.62053962	6953
6337485	2	161	160	13	1	4	1	15	5	10	0	1	1	1	1	164	12	1	2	0	1	0	0	0	0	0	0	0	1	1	1633	2.586650336	4356
6337490	1	57	162	3	1	3	1	9	2	7	0	4	4	1	1	128	8	2	21	19	5	0	0	0	0	0	0	1	0	1	3432	2.654428904	9550
6337492	1	83	157	33	1	0	0	19	1	18	0	2	2	1	1	247	8	4	4	4	3	0	0	0	0	0	0	0	1	1	10435	2.568950646	28669
6337494	1	100	145	10	1	1	1	8	1	7	0	4	4	1	1	213	7	3	1	1	1	0	0	0	0	0	0	0	1	0	10435	2.568950646	28669
6337496	5	66	143	4	1	1	1	5	0	5	20	1	1	1	1	0	4	3	9	5	5	0	0	0	0	0	0	0	1	1	10435	2.568950646	28669
6337497	1	79	159	17	1	0	0	3	3	0	0	3	3	1	1	184	8	5	3	3	2	0	0	0	0	0	0	0	1	1	10435	2.568950646	28669
6337498	2	110	175	10	1	1	1	5	3	2	0	4	4	1	1	124	5	3	2	2	1	0	0	0	0	0	0	0	1	0	10435	2.568950646	28669
6337499	3	112	148	8	1	1	1	6	1	5	0	1	1	1	1	107	8	1	0	0	0	0	0	0	0	0	0	0	1	1	10435	2.568950646	28669
6337500	3	173	154	8	1	1	1	5	0	5	0	5	5	1	1	0	8	4	2	0	1	0	0	0	0	0	0	0	1	0	10435	2.568950646	28669
6337502	1	190	150	3	1	0	0	16	6	10	0	2	2	1	1	112	6	3	5	3	3	0	0	0	0	0	0	0	1	1	10435	2.568950646	28669
6337503	1	76	163	7	1	1	1	16	2	14	0	1	1	1	1	102	6	2	3	3	2	0	0	0	0	0	0	0	1	1	10435	2.568950646	28669
6337513	4	124	144	26	1	0	0	17	1	16	0	4	4	2	1	73	6	2	2	0	1	0	1	0	0	0	0	0	1	1	5596.5	2.480385613	15432
6337514	1	109	143	13	1	1	1	8	1	7	0	1	1	1	1	188	8	3	6	5	3	0	0	0	0	0	0	0	1	1	10435	2.568950646	28669
6337518	1	111	153	8	1	0	0	12	2	10	0	2	2	1	1	118	6	2	7	4	3	0	0	0	0	0	0	0	1	0	10435	2.568950646	28669
6337519	1	56	149	19	1	1	1	3	1	2	0	1	1	1	1	108	3	1	5	2	2	0	0	0	0	0	0	0	1	1	10435	2.568950646	28669
6337520	3	217	159	5	1	5	1	4	2	2	0	7	7	1	1	53	12	4	3	0	1	0	0	0	0	0	0	0	1	1	10435	2.568950646	28669
6337521	3	146	160	9	1	1	1	18	4	14	0	1	1	1	1	217	4	1	6	4	4	0	0	0	0	0	0	0	1	1	10435	2.568950646	28669
6337522	4	120	133	44	1	0	0	15	1	14	0	2	2	1	1	123	6	4	5	3	2	0	1	0	0	0	0	0	1	1	4825	2.64421633	13413.6667
6337524	1	108	163	6	1	1	1	17	2	15	0	1	1	1	1	127	14	2	10	10	6	0	0	0	0	0	0	0	1	0	825	2.498181818	2422
6337525	2	190	165	5	1	1	1	10	2	8	0	4	4	1	1	181	12	2	4	4	2	0	0	0	1	0	0	0	1	0	447	2.227351779	1353.5
6337529	2	107	162	5	1	1	1	11	1	10	0	2	2	1	1	145	14	1	8	8	3	0	0	0	0	0	0	0	1	1	825	2.498181818	2422
6337530	2	129	161	18	1	0	0	18	2	16	0	2	2	1	1	344	33	3	8	8	4	0	0	0	0	0	0	0	1	1	825	2.498181818	2422
6337532	1	148	128	7	1	0	0	24	2	22	0	3	3	1	1	255	6	1	0	0	0	0	0	0	0	0	0	0	1	1	10435	2.568950646	28669
6337538	1	139	159	5	1	1	1	20	4	16	3	3	3	1	1	103	10	3	13	9	5	0	0	0	0	0	0	0	1	1	1633	2.586650336	4356
6337542	1	111	155	6	1	1	1	15	9	6	0	3	3	1	1	102	4	1	1	1	1	0	0	0	0	0	0	1	0	0	218	2.243119266	668
6337544	1	106	149	12	1	0	0	31	4	27	0	3	3	2	1	120	6	2	8	8	5	0	0	0	0	0	0	1	0	0	669	1.86696562	1890
6337547	1	130	173	6	1	1	1	9	3	6	0	1	1	1	2	129	13	2	12	12	8	0	0	0	0	0	0	0	1	0	825	2.498181818	2422
6337553	1	122	159	9	1	1	1	6	2	4	0	1	1	1	1	108	15	4	9	9	4	0	0	0	0	0	0	1	0	1	482	2.394190871	1343
6337554	2	122	183	11	1	1	1	28	3	25	0	1	1	1	1	352	7	2	15	15	10	0	0	0	0	0	0	0	1	1	478	2.246861924	1342
6337557	1	184	151	30	1	0	0	22	2	20	0	2	2	1	0	94	7	2	1	0	1	0	0	0	0	0	0	0	1	1	398	2.065326633	1187
6337559	1	143	181	2	1	1	1	5	1	4	0	1	1	1	1	70	4	1	7	7	3	0	0	0	0	0	0	0	1	1	1186	2.986509274	3190
6337560	1	132	154	4	1	0	0	31	8	23	0	2	2	1	1	97	4	1	7	7	4	0	0	0	0	0	0	0	1	1	398	2.065326633	1187
6337563	1	128	158	9	1	1	1	13	2	11	0	3	3	1	1	185	6	1	5	3	3	0	0	0	0	0	0	1	0	1	669	1.86696562	1890
6337567	2	196	160	2	1	1	1	9	3	6	0	3	3	1	1	153	10	2	2	2	1	0	0	0	0	0	0	1	0	1	1910	2.294764397	4869
6337574	1	192	172	19	1	0	0	6	1	5	0	1	1	1	1	123	16	2	15	0	1	0	0	0	0	0	0	1	0	0	1910	2.294764397	4869
6337577	1	158	155	51	1	0	0	20	5	15	0	3	3	1	1	136	7	3	2	0	1	0	0	0	0	0	0	1	0	0	1910	2.294764397	4869
6337578	1	147	140	60	1	0	0	25	3	22	0	2	2	1	1	120	15	1	12	8	5	0	0	0	0	0	0	0	1	1	1395	1.989247311	4094
6337579	1	72	150	8	1	1	1	2	1	1	0	1	1	1	1	246	7	2	2	2	1	0	0	0	0	0	0	0	1	1	1395	1.989247311	4094
6337580	1	110	189	5	1	1	1	17	2	15	1	1	1	1	1	171	6	3	5	3	3	0	0	0	0	0	0	0	1	0	1395	1.989247311	4094
6337582	2	216	163	3	1	1	1	7	1	6	0	1	1	1	1	997	5	1	6	6	4	0	0	0	0	0	0	1	0	1	2226	2.249326145	6661
6337587	1	228	155	5	1	1	1	3	0	3	0	1	1	1	1	0	9	1	7	5	4	0	0	0	0	0	0	0	1	1	1395	1.989247311	4094
6337590	1	184	156	4	1	1	1	25	5	20	0	1	1	1	1	151	8	2	3	2	2	0	0	0	0	0	0	0	1	1	392	1.872448979	1156
6337592	1	178	151	4	1	1	1	20	3	17	0	1	1	1	1	331	4	1	2	2	1	0	0	0	0	0	0	0	1	1	1395	1.989247311	4094
6337597	1	88	170	7	1	2	1	5	4	1	3	1	1	1	1	172	10	1	3	0	1	0	0	0	0	0	0	1	0	1	669	1.86696562	1890
6337598	1	118	157	7	1	1	1	8	6	2	0	1	1	1	1	69	6	2	2	2	1	0	0	0	0	0	0	1	0	1	669	1.86696562	1890
6337599	1	137	155	7	1	1	1	32	4	28	0	1	1	1	1	113	4	1	4	2	2	0	0	0	0	0	0	0	1	1	490	1.757142857	1377
6337600	2	152	162	18	1	2	1	6	1	5	0	4	4	2	1	259	11	1	2	1	2	0	0	0	0	0	0	0	1	1	346.5	1.916290935	1018.5
6337602	1	108	149	15	1	0	0	13	4	9	0	2	2	1	1	122	21	1	19	15	12	0	0	0	0	0	0	1	0	0	234	2.29059829	599
6337603	2	93	156	3	1	1	1	8	2	6	0	5	5	1	1	297	11	2	1	1	1	0	0	0	0	0	0	0	1	0	301	1.96013289	881
6337604	2	183	157	15	1	1	1	18	2	16	0	1	1	1	1	76	11	2	17	17	10	0	0	0	0	0	0	0	1	1	301	1.96013289	881
6337609	2	59	162	15	1	2	1	32	3	29	0	3	3	1	1	75	16	2	2	2	2	0	0	0	0	0	0	0	1	0	343	2.638483965	901
6337611	4	123	181	13	1	1	1	13	2	11	0	1	1	1	1	94	22	2	11	11	6	0	0	0	0	0	0	0	1	0	343	2.638483965	901
6337614	1	107	168	6	1	1	1	3	1	2	0	1	1	1	1	325	9	2	7	7	4	0	0	0	0	0	0	0	1	1	850	2.422352941	2427
6337615	4	79	167	2	1	1	1	8	2	6	0	2	2	1	1	83	7	1	6	6	4	0	0	0	0	0	0	0	1	0	661	2.557574776	1860.5
6337617	1	133	158	9	1	1	1	25	5	20	0	5	5	1	1	105	8	2	1	1	1	0	0	0	0	0	0	0	1	0	472	2.69279661	1294
6337618	1	197	167	4	1	0	0	21	3	18	0	3	3	1	0	460	11	2	2	2	2	0	0	0	0	0	0	1	0	0	843	2.096085409	2675
6337619	1	143	168	6	1	1	1	15	4	11	0	4	4	1	1	116	4	3	19	19	10	0	0	0	0	0	0	0	1	1	1177	2.253186066	3661
6337622	1	183	178	3	1	1	1	12	1	11	0	1	1	1	1	188	2	2	2	2	1	0	1	0	0	0	0	0	0	0	356	2.058988764	1038
6337626	1	80	166	4	1	0	0	7	1	6	0	1	1	1	0	382	3	1	0	0	0	0	0	0	0	0	0	1	0	1	843	2.096085409	2675
6337631	1	145	164	6	1	0	0	12	1	11	0	3	3	1	0	275	3	1	4	4	3	0	0	0	0	0	0	1	0	0	843	2.096085409	2675
6337632	1	121	156	14	1	0	0	13	2	11	0	2	2	1	1	258	10	1	2	2	1	0	0	0	0	0	0	1	0	0	843	2.096085409	2675
6337637	1	130	158	5	1	1	1	2	2	0	0	18	18	1	1	271	4	1	6	6	3	0	0	0	0	0	0	1	0	1	234	2.29059829	599
6337642	1	77	153	3	1	0	0	10	0	10	0	1	1	1	1	0	5	2	4	4	3	0	0	0	0	0	0	0	1	1	982	1.98472505	2490
6337645	2	125	151	15	1	0	0	40	7	33	0	1	1	1	1	154	5	2	10	10	6	0	0	0	0	0	0	0	1	1	982	1.98472505	2490
6337646	2	34	152	5	1	1	1	15	2	13	0	2	2	1	1	73	4	2	3	3	2	0	0	0	0	0	0	0	1	1	982	1.98472505	2490
6337651	1	251	156	19	1	0	0	27	3	24	0	1	1	1	1	114	6	2	0	0	0	0	0	0	0	0	0	0	1	1	982	1.98472505	2490
6337652	2	51	156	13	1	0	0	5	3	2	0	3	3	1	2	124	10	2	6	6	3	0	0	0	0	0	0	1	0	0	627	2.124401913	1740
6337653	1	146	167	19	1	1	1	6	1	5	0	3	3	1	1	147	8	2	4	4	2	0	0	0	0	0	0	1	0	1	627	2.124401913	1740
6337655	3	101	160	1	1	0	0	25	3	22	0	2	2	1	1	156	23	2	0	0	0	0	0	0	0	0	0	1	0	1	511	2.125492096	1445.5
6337656	1	103	163	9	1	2	1	8	3	5	0	3	3	1	1	157	6	2	5	5	2	0	0	0	0	0	0	1	0	1	627	2.124401913	1740
6337658	2	183	167	5	1	0	0	24	2	22	0	3	3	1	1	101	23	2	0	0	0	0	0	0	0	0	0	0	1	1	1697.5	2.278204892	4720
6337660	1	101	154	10	1	0	0	51	8	43	0	2	2	1	1	220	12	8	0	0	0	0	0	0	0	0	0	0	1	0	898	2.312917594	2486
6337664	1	59	154	2	1	0	0	45	5	40	0	2	2	2	0	103	14	3	2	0	1	0	0	0	0	0	0	0	1	0	898	2.312917594	2486
6337667	2	145	167	3	1	0	0	57	3	54	0	3	3	1	1	215	1	1	3	3	1	0	0	0	0	0	0	0	1	1	898	2.312917594	2486
6337669	1	165	170	2	1	0	0	7	1	6	0	1	1	1	1	151	1	1	1	1	1	0	0	0	0	0	0	0	1	0	898	2.312917594	2486
6337670	2	111	150	2	1	0	0	9	1	8	0	1	1	1	1	92	12	1	0	0	0	0	0	0	0	0	0	0	1	0	898	2.312917594	2486
6337673	1	118	157	7	1	1	1	8	1	7	0	2	2	1	1	355	4	3	1	1	1	0	0	0	0	0	0	1	0	0	1643	2.27023737	4348
6337675	1	84	155	7	1	0	0	11	2	9	0	2	2	1	1	168	10	4	4	4	3	0	0	0	0	0	0	1	0	0	1643	2.27023737	4348
6337676	1	94	159	23	1	1	1	6	1	5	0	2	2	1	1	138	10	3	3	3	2	0	0	0	0	0	0	1	0	1	1643	2.27023737	4348
6337678	1	283	143	47	1	0	0	12	12	0	0	1	1	1	1	195	7	2	5	2	3	0	0	0	0	0	0	1	0	1	1643	2.27023737	4348
6337683	1	243	152	11	1	0	0	35	4	31	0	4	4	2	1	136	8	3	10	8	6	0	0	0	0	0	0	1	0	1	618	2.389967637	1703
6337686	1	129	157	6	1	0	0	5	2	3	20	2	2	1	1	307	6	4	2	0	1	0	0	0	0	0	0	1	0	1	618	2.389967637	1703
6337687	1	102	151	7	1	1	1	16	3	13	0	1	1	1	1	117	5	3	2	2	1	0	0	0	0	0	0	1	0	1	1643	2.27023737	4348
6337690	1	243	171	4	1	0	0	15	2	13	0	2	2	1	1	188	5	3	0	0	0	0	0	0	0	0	0	1	0	0	1643	2.27023737	4348
6337691	1	56	157	7	1	1	1	23	3	20	0	1	1	1	1	133	3	3	5	5	2	0	0	0	0	0	0	1	0	0	11322	2.466172054	32435
6337693	1	146	153	7	1	0	0	40	4	36	0	4	4	1	1	114	4	2	5	0	1	0	0	0	0	0	0	1	0	0	11322	2.466172054	32435
6337696	2	127	157	6	1	0	0	14	3	11	0	4	4	1	1	158	5	3	1	0	1	0	0	0	0	0	0	1	0	1	11322	2.466172054	32435
6337697	1	128	152	22	1	1	1	23	5	18	0	1	1	1	1	140	6	3	5	5	3	0	0	0	0	0	0	1	0	1	295	2.010169491	915
6337698	1	306	165	29	1	0	0	9	5	4	0	3	3	1	1	147	6	3	10	0	1	0	0	0	0	0	0	1	0	1	11322	2.466172054	32435
6337699	1	87	160	10	1	0	0	18	6	12	0	1	1	1	1	68	7	6	0	0	0	0	0	0	0	0	0	1	0	1	11322	2.466172054	32435
6337703	1	211	166	6	1	0	0	16	2	14	0	2	2	1	1	161	6	2	7	0	1	0	0	0	0	0	0	1	0	0	11322	2.466172054	32435
6337704	1	107	149	3	1	1	1	13	3	10	0	1	1	1	1	134	11	4	3	3	1	0	1	0	0	0	0	0	0	0	2184	2.76007326	6082
6337707	2	125	163	15	1	1	1	8	1	7	0	2	2	1	1	130	10	2	6	6	4	0	1	0	0	0	0	0	0	1	2184	2.76007326	6082
6337709	1	87	175	12	1	1	1	16	11	5	0	6	6	1	1	138	8	6	3	3	1	0	0	0	0	0	0	0	1	0	2591	2.290621381	7990
6337710	4	257	164	21	1	0	0	19	3	16	0	1	1	1	1	204	4	5	0	0	0	0	0	0	0	0	0	1	1	1	6956.5	2.378396718	20212.5
6337712	1	100	169	26	1	1	1	42	5	37	0	3	3	1	1	144	5	4	11	9	5	0	0	0	0	0	0	0	1	1	2591	2.290621381	7990
6337713	1	147	149	9	1	1	1	18	6	12	0	1	1	1	1	432	8	4	0	0	0	0	0	0	0	0	0	0	1	1	2591	2.290621381	7990
6337714	3	93	169	9	1	1	1	5	1	4	0	3	3	1	1	109	8	4	1	1	1	0	0	0	0	0	0	0	1	1	2591	2.290621381	7990
6337716	2	201	166	2	1	1	1	19	2	17	0	1	1	1	1	126	10	2	10	10	5	0	0	0	0	0	0	0	1	1	2591	2.290621381	7990
6337719	7	80	162	10	1	1	1	4	4	0	0	1	1	1	1	187	8	4	0	0	0	0	0	0	0	0	0	0	1	1	2197	2.301346795	6374.3333
6337723	4	71	151	4	1	1	1	20	1	19	0	1	1	1	1	158	5	3	2	2	1	0	0	0	0	0	0	1	1	1	5786	2.660464769	15966
6337724	3	55	177	16	1	1	1	28	4	24	0	11	11	1	1	152	8	5	7	7	3	0	0	0	0	0	0	1	0	0	1194	2.405166104	3440
6337730	2	132	170	10	1	3	1	25	12	13	0	6	6	1	1	269	8	3	3	3	1	0	0	0	0	0	0	1	0	0	1137	2.751978891	3263
6337733	3	106	161	15	1	1	1	58	12	46	0	1	1	1	1	181	10	2	5	4	3	0	0	0	0	0	0	1	0	0	712	1.956922323	2064.5
6337734	2	156	179	3	1	1	1	6	3	3	0	1	1	1	1	190	3	2	2	2	1	0	0	0	0	0	0	1	0	1	1251	2.058353317	3617
6337737	1	233	136	2	1	0	0	31	2	29	0	3	3	1	1	110	2	1	2	1	2	0	0	0	0	0	0	1	0	1	1005	2.154228855	2906
6337741	1	125	158	4	1	1	1	12	2	10	0	1	1	1	1	148	13	1	10	10	6	0	0	0	0	0	0	1	0	1	3432	2.654428904	9550
6337743	1	243	154	16	1	0	0	15	3	12	0	4	4	2	1	236	7	3	4	4	2	0	0	0	0	0	0	1	0	1	11322	2.466172054	32435
6337744	1	114	157	2	1	1	1	21	3	18	0	1	1	1	1	197	3	3	2	2	1	0	0	0	0	0	0	1	0	1	7	1.285714285	17
6337745	1	173	158	23	1	0	0	19	4	15	0	2	2	1	1	214	6	4	19	11	7	0	0	0	0	0	0	1	0	1	2096	2.290076335	6062
6337747	1	179	167	10	1	0	0	12	4	8	0	1	1	1	1	199	6	4	0	0	0	0	0	0	0	0	0	1	0	0	2096	2.290076335	6062
6337749	1	88	165	36	1	1	1	18	3	15	0	4	4	1	1	74	15	5	3	3	2	0	0	0	0	0	0	0	1	0	2591	2.290621381	7990
6337750	1	101	166	5	1	1	1	88	8	80	0	1	1	1	1	112	11	5	5	5	3	0	0	0	0	0	0	0	1	1	2591	2.290621381	7990
6337751	1	85	159	5	1	2	1	15	2	13	0	1	1	1	1	103	4	3	2	2	1	0	0	0	0	0	0	0	1	1	2591	2.290621381	7990
6337753	2	108	156	12	1	0	0	14	0	14	0	1	1	1	1	0	4	3	1	0	1	0	0	0	0	0	0	1	1	1	2234.5	2.376372199	6095
6337757	1	127	172	5	1	1	1	5	0	5	0	3	3	1	1	0	10	2	22	14	5	0	0	0	0	0	0	1	0	1	3409	2.311234966	9111
6337758	1	98	144	3	1	1	1	20	3	17	0	2	2	1	1	123	11	2	15	13	10	0	0	0	0	0	0	1	0	1	1137	2.751978891	3263
6337759	4	169	145	3	1	1	1	9	1	8	0	1	1	1	1	58	4	2	4	4	2	0	0	0	0	0	0	1	0	1	2273	2.531606928	6187
6337760	3	173	156	9	1	0	0	80	4	76	0	3	3	1	1	130	7	1	0	0	0	0	0	0	0	0	0	1	0	1	3409	2.311234966	9111
6337761	1	100	161	12	1	0	0	10	1	9	0	2	2	1	1	86	8	2	4	4	2	0	0	0	0	0	0	1	0	1	3409	2.311234966	9111
6337762	1	100	142	6	1	1	1	30	5	25	0	1	1	1	1	111	5	2	2	2	1	0	0	0	0	0	0	1	0	1	1137	2.751978891	3263
6337763	2	148	157	10	1	0	0	2	0	2	0	2	2	1	1	0	11	1	10	8	8	0	0	0	0	0	0	1	1	0	2077.5	2.433767617	5578.5
6337766	2	131	151	5	1	1	1	6	2	4	0	1	1	1	1	203	12	1	4	4	2	0	0	0	0	0	0	1	0	1	3409	2.311234966	9111
6337769	3	101	159	3	1	1	1	12	2	10	0	1	1	1	1	87	8	2	3	3	2	0	0	0	0	1	0	1	0	0	783.5	1.894682988	2264.5
6337770	2	128	142	39	1	0	0	29	3	26	0	2	2	1	1	126	6	2	5	5	3	0	0	0	0	0	0	1	1	1	2234.5	2.376372199	6095
6337773	1	94	171	16	1	1	1	46	4	42	0	3	3	1	1	58	8	4	2	2	1	0	0	0	0	0	0	1	0	1	3409	2.311234966	9111
6337775	2	123	159	3	1	0	0	9	2	7	0	1	1	1	1	124	1	2	0	0	0	0	0	0	0	0	0	1	0	1	3409	2.311234966	9111
6337776	2	148	174	5	1	1	1	38	6	32	0	1	1	1	1	151	4	2	1	1	1	0	0	0	0	0	0	1	0	1	3409	2.311234966	9111
6337777	1	135	183	6	1	1	1	12	3	9	0	3	3	1	1	126	5	2	1	1	1	0	0	0	0	0	0	1	0	1	2676	2.714872944	7924
6337783	2	149	177	14	1	0	0	43	3	40	0	1	1	1	1	307	11	3	4	2	3	0	0	0	0	0	0	1	0	0	2676	2.714872944	7924
6337784	2	75	153	5	1	1	1	8	8	0	0	6	6	1	1	158	6	1	11	3	3	0	0	0	0	0	0	1	0	0	2676	2.714872944	7924
6337787	1	166	161	7	1	1	1	8	2	6	3	1	1	1	1	219	5	3	3	1	2	0	0	0	0	0	0	0	1	1	602	2.26910299	1568
6337788	1	66	161	7	1	0	0	41	7	34	0	3	3	1	1	135	9	3	16	0	1	0	0	0	0	0	0	0	1	1	602	2.26910299	1568
6337789	1	111	170	4	1	0	0	20	2	18	0	1	1	1	1	144	22	2	0	0	0	0	0	0	0	0	0	0	1	0	602	2.26910299	1568
6337791	1	84	148	5	1	0	0	2	2	0	0	1	1	1	1	322	11	2	0	0	0	0	0	0	0	0	0	0	1	1	384	3.0546875	903
6337792	1	137	143	20	1	0	0	8	3	5	0	1	1	1	0	163	19	2	0	0	0	0	0	0	0	0	0	0	1	1	109	2.798165137	309
6337793	2	202	182	16	1	0	0	21	3	18	0	2	2	1	1	144	6	2	0	0	0	0	0	0	0	0	0	1	1	1	6511	2.423380145	18509.5
6337794	1	145	137	14	1	0	0	18	2	16	0	4	4	2	1	174	6	2	0	0	0	0	0	0	0	0	0	0	1	1	1700	2.380588235	4584
6337798	3	70	164	5	1	0	0	36	6	30	0	2	2	1	1	162	6	2	0	0	0	0	0	0	0	0	0	0	1	1	2098.5	2.312040213	5769
6337799	1	154	159	1	1	1	1	18	1	17	0	1	1	1	1	222	1	1	18	18	8	0	0	0	0	0	0	0	1	1	398	2.065326633	1187
6337802	3	171	151	7	1	1	1	9	1	8	0	3	3	1	1	206	4	1	11	11	5	0	0	0	0	0	0	0	1	1	558.5	2.137464116	1553.5
6337805	1	202	141	8	1	0	0	55	10	45	0	3	3	3	1	99	5	2	2	0	1	0	0	0	0	0	0	1	0	0	2226	2.249326145	6661
6337806	1	209	163	1	1	0	0	6	2	4	0	2	2	1	1	222	4	2	1	1	1	0	0	0	0	0	0	1	0	0	2226	2.249326145	6661
6337809	1	222	164	6	1	1	1	8	2	6	0	2	2	1	1	160	5	2	10	10	5	0	0	0	0	0	0	1	0	1	2226	2.249326145	6661
6337810	1	176	170	3	1	1	1	11	2	9	0	2	2	1	1	240	2	1	4	4	3	0	0	0	0	0	0	1	0	1	2226	2.249326145	6661
6337811	1	206	159	6	1	1	1	15	3	12	0	1	1	1	1	99	6	1	1	1	1	0	0	0	0	0	0	1	0	0	2226	2.249326145	6661
6337814	1	95	166	7	1	1	1	7	1	6	0	2	2	1	1	128	3	0	1	1	1	0	0	0	0	0	0	1	0	0	2226	2.249326145	6661
6337820	1	112	177	3	1	1	1	12	2	10	0	1	1	1	1	124	5	1	4	4	3	0	0	0	0	0	0	1	0	0	2226	2.249326145	6661
6337822	1	164	148	1	1	1	1	6	3	3	0	2	2	1	1	239	5	2	2	2	1	0	0	0	0	0	0	1	0	1	2226	2.249326145	6661
6337823	1	70	153	7	1	1	1	9	2	7	0	2	2	1	1	181	6	2	4	2	2	0	0	0	0	0	0	1	0	1	2226	2.249326145	6661
6337824	1	85	150	5	1	1	1	19	1	18	0	2	2	1	1	139	9	2	3	3	3	0	0	0	0	0	0	1	0	1	2226	2.249326145	6661
6337828	1	108	158	12	1	1	1	5	2	3	11	2	2	1	1	98	4	1	10	5	4	0	0	0	0	0	0	1	0	1	2226	2.249326145	6661
6337829	1	154	158	4	1	1	1	8	4	4	0	1	1	1	1	80	3	1	2	2	1	0	0	0	0	0	0	1	0	1	2226	2.249326145	6661
6337830	1	234	167	6	1	0	0	24	2	22	0	1	1	1	1	132	3	1	0	0	0	0	0	0	0	0	0	1	0	1	2226	2.249326145	6661
6337831	1	170	160	3	1	1	1	12	1	11	0	1	1	1	1	119	4	1	2	2	1	0	0	0	0	0	0	1	0	0	2226	2.249326145	6661
6337832	1	62	153	9	1	2	1	24	4	20	0	2	2	1	1	202	3	3	5	1	2	0	0	0	0	0	0	1	0	1	2226	2.249326145	6661
6337833	1	178	163	5	1	1	1	8	3	5	0	3	3	1	1	127	3	3	3	3	2	0	0	0	0	0	0	1	0	1	2226	2.249326145	6661
6337834	1	200	159	3	1	0	0	24	2	22	0	4	4	1	1	141	2	1	2	2	1	0	0	0	0	0	0	1	0	1	2226	2.249326145	6661
6337835	1	159	144	4	1	1	1	19	3	16	0	5	5	1	1	75	26	2	5	5	4	0	0	0	0	0	0	0	1	0	10435	2.568950646	28669
6337836	4	74	159	20	1	0	0	29	4	25	0	1	1	1	0	201	7	3	13	13	7	0	0	0	0	0	0	1	0	1	114	2.156626506	375
6337837	1	174	158	21	1	1	1	11	1	10	0	1	1	1	1	303	11	0	31	3	2	0	0	0	0	0	0	1	0	1	2676	2.714872944	7924
6337838	1	110	168	3	1	2	1	5	1	4	0	2	2	1	1	237	6	2	4	2	2	0	0	0	0	0	0	1	0	0	2676	2.714872944	7924
6337839	1	173	162	34	1	1	1	7	1	6	0	5	5	1	1	231	5	1	13	11	7	0	0	0	0	0	0	1	0	1	2676	2.714872944	7924
6337841	1	245	166	11	1	2	1	34	4	30	0	9	9	1	1	224	4	2	9	9	4	0	0	0	0	0	0	1	0	1	2676	2.714872944	7924
6337844	1	132	155	20	1	1	1	8	1	7	0	1	1	1	1	140	7	2	7	0	1	0	0	0	0	0	0	1	0	1	2676	2.714872944	7924
6337845	1	134	163	38	1	1	1	5	1	4	0	5	5	1	1	221	7	2	17	10	6	0	0	0	0	0	0	1	0	1	2676	2.714872944	7924
6337846	1	74	151	65	1	0	0	8	4	4	0	2	2	1	1	180	6	3	0	0	0	0	0	0	0	0	0	1	0	1	1910	2.294764397	4869
6337847	1	111	158	7	1	0	0	3	0	3	0	1	1	1	1	0	4	2	3	3	3	0	0	0	0	0	0	0	1	1	2231	2.364410578	6365
6337848	1	105	158	6	1	1	1	5	2	3	0	2	2	1	1	638	10	4	5	5	2	0	0	0	0	0	0	0	1	1	2231	2.364410578	6365
6337849	1	151	155	36	1	1	1	10	2	8	0	2	2	1	1	191	7	4	16	16	9	0	0	0	0	0	0	0	1	1	1177	2.253186066	3661
6337850	1	80	149	3	1	2	1	17	2	15	0	4	4	1	1	162	9	2	3	0	1	0	0	0	0	0	0	1	0	1	11322	2.466172054	32435
6337851	2	145	152	23	1	0	0	15	2	13	0	4	4	1	1	130	5	1	4	3	3	0	0	0	0	0	0	1	1	0	6776.5	2.415291316	19400
6337854	4	58	149	12	1	1	1	4	4	0	0	2	2	1	1	101	10	3	9	9	5	1	0	0	0	0	0	0	1	1	1628.75	2.350633871	4758.75
6337856	1	278	149	102	1	0	0	41	3	38	0	4	4	1	2	267	10	4	2	2	1	0	0	0	0	0	0	0	1	0	2231	2.364410578	6365
6337859	1	191	158	5	1	0	0	8	2	6	0	4	4	1	1	171	14	4	0	0	0	0	0	0	0	0	0	0	1	1	1177	2.253186066	3661
6337860	4	177	167	13	1	1	1	20	3	17	0	1	1	1	1	150	9	2	15	15	6	0	0	0	0	0	0	0	1	1	1704	2.308798322	5013
6337861	1	226	176	33	1	0	0	15	5	10	0	1	1	1	1	317	5	3	0	0	0	0	0	0	0	0	0	0	1	1	2231	2.364410578	6365
6337862	1	146	159	8	1	1	1	6	2	4	0	4	4	1	1	160	4	2	3	3	1	0	0	0	0	0	0	0	1	0	2231	2.364410578	6365
6337863	1	115	158	6	1	0	0	23	7	16	0	2	2	1	1	170	6	1	0	0	0	0	0	0	0	0	0	0	1	1	2231	2.364410578	6365
6337864	1	106	147	6	1	1	1	14	6	8	0	5	5	1	1	115	6	4	4	4	2	0	0	0	0	0	0	0	1	1	2231	2.364410578	6365
6337869	1	127	176	2	1	2	1	6	1	5	0	3	3	1	1	407	14	3	3	2	2	0	0	0	0	0	0	0	1	1	746	2.556300268	2046
6337872	2	150	168	6	1	1	1	7	5	2	0	5	5	1	2	157	4	2	1	1	1	0	0	0	0	0	0	0	1	1	746	2.556300268	2046
6337874	1	59	156	15	1	0	0	37	4	33	0	1	1	1	1	114	6	2	12	11	8	0	0	0	0	0	0	0	1	1	746	2.556300268	2046
6337875	1	29	156	17	1	0	0	14	5	9	0	1	1	1	1	124	11	2	38	26	11	0	0	0	0	0	0	0	1	1	206	2.019417475	604
6337876	1	123	160	8	1	0	0	8	2	6	0	2	2	1	1	76	5	3	24	24	14	0	0	0	0	0	0	0	1	1	2231	2.364410578	6365
6337878	1	188	134	6	1	0	0	13	2	11	0	4	4	2	1	152	5	3	0	0	0	0	0	0	0	0	0	0	1	1	408	2.264705882	1000
6337879	1	164	173	23	1	2	1	26	6	20	0	3	3	1	1	263	7	4	11	6	2	0	0	0	0	0	0	0	1	1	2497	2.24349219	6954
6337881	1	165	148	17	1	0	0	6	3	3	0	1	1	1	1	369	5	2	1	0	1	0	0	0	0	0	0	0	1	1	2497	2.24349219	6954
6337882	1	172	144	20	1	0	0	57	5	52	0	2	2	1	1	129	5	4	4	4	2	0	0	0	0	0	0	0	1	1	2591	2.290621381	7990
6337883	1	192	160	8	1	1	1	4	2	2	0	1	1	1	1	146	6	3	3	3	1	0	0	0	0	0	0	0	1	1	2591	2.290621381	7990
6337885	4	88	160	16	1	0	0	32	3	29	0	1	1	1	1	81	6	4	12	12	7	0	0	0	0	0	0	0	1	1	1813	2.176828945	5229.5
6337889	2	58	134	1	1	1	1	16	0	16	0	4	4	1	1	0	6	3	4	2	2	0	0	0	0	0	0	1	1	1	2453.5	2.539641761	7144.5
6337890	2	70	153	19	1	1	1	10	5	5	0	1	1	1	1	97	9	3	7	7	3	0	0	0	0	0	0	0	1	1	1208.5	2.225216042	3484
6337898	3	155	154	29	1	0	0	32	4	28	0	1	1	1	1	160	5	5	8	8	2	0	0	0	0	0	0	0	1	1	1503	2.369926813	4179
6337901	1	146	124	8	1	0	0	33	6	27	0	3	3	2	1	190	3	2	0	0	0	0	0	0	0	0	0	0	1	0	1503	2.369926813	4179
6337902	1	160	163	11	1	1	1	6	3	3	0	2	2	1	1	156	6	3	6	6	4	0	0	0	0	0	0	0	1	1	1503	2.369926813	4179
6337903	2	77	161	14	1	1	1	9	1	8	0	1	1	1	1	228	6	2	12	12	7	0	0	0	0	0	0	0	1	1	1181.5	2.61984767	3425.5
6337904	1	123	152	2	1	0	0	5	1	4	0	1	1	1	1	85	2	1	4	2	3	0	0	0	0	0	0	0	1	1	1503	2.369926813	4179
6337905	4	153	163	6	1	1	1	15	2	13	0	3	3	1	1	164	8	2	2	2	1	0	0	0	0	0	0	1	1	0	4347.6667	2.359739378	12427.3333
6337906	1	135	151	17	1	0	0	26	6	20	0	3	3	3	1	156	10	5	1	1	1	0	0	0	0	0	0	0	1	0	1503	2.369926813	4179
6337911	1	119	153	39	1	0	0	20	7	13	0	1	1	1	1	169	10	4	3	0	1	0	0	0	0	0	0	0	1	1	206	2.019417475	604
6337912	3	197	164	6	1	1	1	8	2	6	7	2	2	1	1	362	6	4	9	7	4	0	0	0	0	0	0	0	1	1	1218.5	2.191914027	3484.5
6337913	1	122	157	4	1	0	0	1	1	0	0	1	1	1	0	424	9	3	0	0	0	0	0	0	0	0	0	0	1	0	61	2.180327868	237
6337917	1	147	155	6	1	1	1	11	1	10	0	3	3	3	0	196	3	3	4	4	3	0	0	0	0	0	0	1	0	1	2096	2.290076335	6062
6337918	1	139	148	7	1	0	0	23	3	20	0	1	1	1	1	111	6	5	0	0	0	0	0	0	0	0	0	1	0	0	2096	2.290076335	6062
6337919	1	72	168	2	1	0	0	11	3	8	0	1	1	1	1	85	4	3	5	0	1	0	0	0	0	0	0	1	0	1	2096	2.290076335	6062
6337920	1	164	154	16	1	1	1	15	3	12	0	1	1	1	1	205	10	1	3	3	2	0	0	0	0	0	0	1	0	1	2096	2.290076335	6062
6337922	1	87	157	11	1	2	1	11	6	5	1	1	1	1	1	145	4	4	4	2	2	0	0	0	0	0	0	1	0	1	2096	2.290076335	6062
6337923	3	213	154	8	1	1	1	6	2	4	0	6	6	1	1	170	9	3	1	1	1	0	0	0	0	0	0	1	1	0	1839.6667	2.461995392	5474
6337924	1	81	154	6	1	0	0	12	3	9	0	1	1	1	1	125	7	3	3	3	2	0	0	0	0	0	0	1	0	0	2096	2.290076335	6062
6337925	3	222	156	3	1	0	0	91	9	82	0	2	2	1	1	178	3	2	6	6	3	0	0	0	0	0	0	1	0	0	2096	2.290076335	6062
6337926	1	173	165	12	1	1	1	26	3	23	0	3	3	1	1	172	11	3	9	7	5	0	0	0	0	0	0	1	0	1	2096	2.290076335	6062
6337929	1	203	167	12	1	2	1	18	6	12	0	2	2	1	1	143	6	3	6	6	2	0	0	0	0	0	0	1	0	1	2096	2.290076335	6062
6337931	1	100	150	7	1	1	1	30	8	22	0	1	1	1	1	130	6	4	2	2	1	0	0	0	0	0	0	1	0	1	3409	2.311234966	9111
6337933	2	88	143	3	1	0	0	22	3	19	0	1	1	1	1	276	4	3	0	0	0	0	0	0	0	0	0	1	1	1	2234.5	2.376372199	6095
6337935	1	248	155	4	1	0	0	16	3	13	0	2	2	1	1	240	3	2	0	0	0	0	0	0	0	0	0	1	0	1	3409	2.311234966	9111
6337936	1	113	164	1	1	1	1	20	4	16	0	1	1	1	1	112	1	2	1	1	1	0	0	0	0	0	0	1	0	1	3409	2.311234966	9111
6337939	1	122	145	6	1	0	0	16	3	13	0	2	2	1	1	268	4	2	4	4	3	0	0	0	0	0	0	1	0	0	3409	2.311234966	9111
6337941	1	68	141	19	1	0	0	28	5	23	0	2	2	1	1	103	9	2	5	5	4	0	0	0	0	0	0	1	0	0	3409	2.311234966	9111
6337942	1	164	158	9	1	1	1	15	0	15	0	6	6	1	1	0	4	2	2	2	2	0	0	0	0	0	0	1	0	1	3409	2.311234966	9111
6337947	1	166	151	2	1	0	0	28	3	25	0	3	3	1	1	165	8	4	0	0	0	0	0	0	0	0	0	0	1	1	2591	2.290621381	7990
6337949	1	91	167	4	1	0	0	7	1	6	0	2	2	1	1	249	10	1	5	5	2	0	0	0	0	0	0	0	1	0	478	2.246861924	1342
6337950	1	143	170	2	1	1	1	12	2	10	0	1	1	1	1	105	18	1	3	1	2	0	0	0	0	0	0	1	0	0	1251	2.058353317	3617
6337952	2	102	171	6	1	3	1	22	9	13	0	1	1	1	1	107	3	2	5	5	1	0	0	0	0	0	0	1	0	1	2330	2.184794142	6364
6337954	1	256	153	13	1	2	1	10	6	4	0	2	2	1	1	135	10	4	0	0	0	0	0	0	0	0	0	1	0	1	1251	2.058353317	3617
6337955	1	140	170	6	1	2	1	12	4	8	0	1	1	1	1	251	5	2	1	1	1	0	0	0	0	0	0	1	0	0	1251	2.058353317	3617
6337956	2	103	158	13	1	7	1	77	7	70	0	4	4	1	1	291	7	2	17	17	8	0	0	0	0	0	0	1	0	1	1347	2.97104677	4257
6337962	1	119	145	7	1	1	1	36	2	34	0	3	3	1	1	109	7	1	5	5	2	0	0	0	0	0	0	1	0	1	1347	2.97104677	4257
6337963	1	110	155	4	1	1	1	5	1	4	0	1	1	1	1	115	14	2	2	2	1	0	0	0	0	0	0	1	0	1	1347	2.97104677	4257
6337964	1	99	150	10	1	1	1	14	2	12	8	5	5	1	1	122	8	2	4	2	2	0	0	0	0	0	0	1	0	1	1347	2.97104677	4257
6337965	1	130	164	11	1	1	1	8	1	7	0	1	1	1	1	243	6	1	2	2	1	0	0	0	0	0	0	1	0	0	1347	2.97104677	4257
6337969	1	105	156	3	1	1	1	12	3	9	0	2	2	1	1	126	1	1	4	2	2	0	0	0	0	0	0	1	0	0	1347	2.97104677	4257
6337972	1	78	150	14	1	1	1	6	2	4	0	4	4	2	1	117	10	3	15	14	9	0	0	0	0	0	0	0	1	1	1177	2.253186066	3661
6337974	1	166	162	6	1	1	1	19	0	19	0	3	3	1	1	0	9	2	6	6	3	0	0	0	0	0	0	0	1	0	898	2.312917594	2486
6337977	1	121	157	6	1	1	1	9	1	8	0	1	1	1	1	141	7	4	1	1	1	0	0	0	0	0	0	0	1	1	1177	2.253186066	3661
6337978	2	155	148	9	1	1	1	5	3	2	0	1	1	1	1	163	6	3	5	5	2	0	0	0	0	0	0	0	1	0	1340	2.31155644	3920
6337980	1	93	146	13	1	0	0	13	3	10	0	6	6	1	1	149	10	3	17	11	7	0	0	0	0	0	0	0	1	1	2497	2.24349219	6954
6337983	1	100	154	7	1	0	0	11	4	7	0	3	3	2	1	93	7	1	9	7	5	0	0	0	0	0	0	0	1	1	1177	2.253186066	3661
6337984	2	158	156	19	1	1	1	22	2	20	0	3	3	1	1	179	3	3	1	1	1	0	0	0	0	0	0	0	1	1	1177	2.253186066	3661
6337986	1	113	158	5	1	2	1	3	1	2	0	2	2	1	1	182	5	3	6	6	5	0	0	0	0	0	0	0	1	0	1177	2.253186066	3661
6337988	5	75	174	8	1	2	1	42	4	38	0	2	2	1	1	96	5	3	8	8	4	0	0	0	0	0	0	0	1	1	1837	2.248339128	5307.5
6337993	1	100	164	16	1	3	1	9	2	7	0	3	3	1	1	95	10	4	2	0	1	1	0	0	0	0	0	0	0	1	3465	2.439538239	10555
6337994	1	98	158	6	1	0	0	14	4	10	0	4	4	1	1	140	12	3	0	0	0	1	0	0	0	0	0	0	0	1	3465	2.439538239	10555
6337997	1	132	158	3	1	0	0	56	4	52	0	1	1	1	1	130	4	2	6	5	5	1	0	0	0	0	0	0	0	1	784	2.510204081	2260
6338003	1	146	159	20	1	1	1	13	3	10	0	4	4	1	1	153	10	4	8	8	4	0	0	0	0	0	0	1	0	0	11322	2.466172054	32435
6338007	4	70	154	42	1	0	0	65	7	58	0	9	9	2	1	125	9	2	38	33	14	1	0	0	0	0	0	1	0	1	3928.3333	2.162439934	11309
6338010	1	138	155	13	1	0	0	18	2	16	0	2	2	1	1	117	10	3	2	2	1	0	0	0	0	0	0	1	0	1	843	2.096085409	2675
6338013	2	211	149	8	1	0	0	50	14	36	0	1	1	1	0	179	7	3	6	0	1	0	0	0	0	1	0	1	0	1	6127.5	2.387426863	17684
6338015	1	201	175	11	1	1	1	23	3	20	0	4	4	1	1	208	6	3	5	5	2	0	1	0	0	0	0	0	0	1	760	2.184210526	2094
6338018	1	202	147	5	1	1	1	10	1	9	0	1	1	1	2	231	14	2	7	7	4	0	0	0	0	0	1	0	0	0	345	2.437681159	1074
6338020	3	136	160	17	1	1	1	13	2	11	0	1	1	1	1	91	6	3	17	15	9	0	0	0	0	0	0	1	1	1	1036	2.338624514	2882.3333
6338021	2	146	168	5	1	1	1	32	3	29	0	3	3	1	1	160	8	1	5	5	2	0	0	0	0	0	0	1	1	0	1562	2.183947051	4347
6338022	1	197	162	8	1	1	1	11	1	10	0	2	2	1	1	201	3	2	4	4	2	0	0	0	0	0	0	1	0	1	234	2.29059829	599
6338026	1	54	149	17	1	1	1	19	2	17	0	3	3	1	1	69	5	1	12	10	7	0	0	0	0	0	0	1	0	1	157	1.955414012	489
6338028	1	196	168	47	1	0	0	25	5	20	0	2	2	1	1	182	14	4	0	0	0	0	1	0	0	0	0	0	0	0	356	2.058988764	1038
6338030	1	222	162	4	1	1	1	9	1	8	0	2	2	1	1	234	9	3	3	3	3	0	0	0	0	0	0	1	0	0	11322	2.466172054	32435
6338031	2	49	140	13	1	0	0	15	3	12	0	2	2	1	1	154	12	2	1	0	1	0	0	0	0	0	0	1	0	1	5770	2.35464566	16551.5
6338035	2	141	157	6	1	1	1	6	4	2	0	1	1	1	1	207	6	3	3	3	1	0	0	0	0	0	0	1	0	1	499	2.208416833	1455
6338036	3	175	171	2	1	1	1	18	3	15	0	1	1	1	1	187	4	2	2	2	1	0	0	0	0	0	0	1	0	1	499	2.208416833	1455
6338039	1	113	159	25	1	0	0	36	8	28	0	2	2	2	1	152	5	2	4	3	3	0	0	0	0	0	0	1	0	0	11322	2.466172054	32435
6338040	1	339	158	4	1	0	0	46	4	42	0	2	2	1	1	210	3	3	0	0	0	0	0	0	0	0	0	1	0	0	11322	2.466172054	32435
6338041	2	115	162	13	1	1	1	17	1	16	0	1	1	1	1	222	6	3	1	1	1	0	0	0	0	0	0	1	0	0	1469.5	2.193080872	4368.5
6338046	1	245	151	11	1	0	0	29	3	26	0	3	3	1	1	106	6	4	3	3	3	0	0	0	0	0	0	1	0	0	11322	2.466172054	32435
6338047	2	191	154	63	1	0	0	97	14	83	0	1	1	1	1	127	8	3	10	10	6	0	0	0	0	0	0	1	0	1	11322	2.466172054	32435
6338050	1	230	135	31	1	0	0	54	6	48	0	3	3	1	1	271	5	3	2	2	2	0	0	0	0	0	0	1	0	1	11322	2.466172054	32435
6338051	1	334	166	13	1	1	1	14	2	12	0	5	5	1	2	346	4	3	1	1	1	0	0	0	0	0	0	1	0	1	11322	2.466172054	32435
6338053	2	138	155	10	1	1	1	17	6	11	9	4	4	1	1	184	6	3	5	3	2	0	0	0	0	0	0	1	0	1	11322	2.466172054	32435
6338054	1	192	148	9	1	1	1	7	2	5	0	1	1	1	1	380	9	3	2	2	1	0	0	0	0	0	0	1	0	0	11322	2.466172054	32435
6338057	1	166	156	15	1	1	1	26	3	23	0	1	1	1	1	90	5	3	14	14	8	0	0	0	0	0	0	1	0	1	11322	2.466172054	32435
6338058	1	72	153	4	1	0	0	15	3	12	0	3	3	1	1	85	3	2	1	0	1	0	0	0	0	0	0	1	0	1	11322	2.466172054	32435
6338060	1	143	160	4	1	1	1	13	3	10	0	1	1	1	1	190	4	3	1	1	1	0	0	0	0	0	0	1	0	1	11322	2.466172054	32435
6338061	1	78	158	21	1	1	1	20	8	12	0	1	1	1	1	207	8	3	2	2	1	0	0	0	0	0	0	1	0	0	11322	2.466172054	32435
6338063	1	250	142	3	1	0	0	36	4	32	0	1	1	1	1	270	6	2	1	0	1	0	0	0	0	0	0	1	0	1	11322	2.466172054	32435
6338064	1	118	160	11	1	0	0	35	7	28	0	6	6	1	1	127	5	4	0	0	0	0	0	0	0	0	0	1	0	0	11322	2.466172054	32435
6338066	1	107	156	15	1	0	0	7	3	4	0	7	7	1	1	161	3	3	0	0	0	0	0	0	0	0	0	1	0	1	11322	2.466172054	32435
6338069	1	115	148	14	1	0	0	46	8	38	0	1	1	1	1	169	3	3	1	0	1	0	0	0	0	0	0	1	0	0	11322	2.466172054	32435
6338070	1	108	156	5	1	1	1	11	2	9	0	3	3	1	1	111	5	3	5	5	3	0	0	0	0	0	0	1	0	1	11322	2.466172054	32435
6338071	1	116	157	6	1	0	0	9	2	7	0	2	2	1	1	137	4	2	4	4	2	0	0	0	0	0	0	1	0	1	11322	2.466172054	32435
6338072	1	102	155	8	1	1	1	9	2	7	0	3	3	1	1	302	6	3	7	7	4	0	0	0	0	0	0	1	0	1	11322	2.466172054	32435
6338073	1	196	162	3	1	1	1	12	3	9	0	2	2	1	1	226	3	3	10	10	6	0	0	0	0	0	0	1	0	1	11322	2.466172054	32435
6338074	1	77	166	30	1	0	0	4	2	2	0	4	4	1	1	145	7	4	8	4	5	0	0	0	0	0	0	1	0	1	11322	2.466172054	32435
6338076	1	123	165	15	1	1	1	21	9	12	0	2	2	1	1	186	6	4	5	5	3	0	0	0	0	0	0	1	0	1	11322	2.466172054	32435
6338077	2	124	154	9	1	0	0	21	3	18	0	3	3	1	1	100	10	3	0	0	0	0	0	0	0	0	0	1	0	0	110.5	1.954892966	340.5
6338078	1	184	149	5	1	0	0	27	3	24	0	5	5	2	1	57	2	3	0	0	0	0	0	0	0	0	0	1	0	1	11322	2.466172054	32435
6338079	1	263	155	5	1	0	0	14	2	12	0	2	2	1	1	194	7	4	1	0	1	0	0	0	0	0	0	1	0	1	11322	2.466172054	32435
6338084	1	146	147	3	1	0	0	7	3	4	0	2	2	1	1	173	3	3	0	0	0	0	0	0	0	0	0	1	0	0	11322	2.466172054	32435
6338085	1	132	160	10	1	0	0	16	3	13	0	1	1	1	1	110	3	4	5	5	3	0	0	0	0	0	0	1	0	0	11322	2.466172054	32435
6338088	1	273	126	16	1	0	0	11	2	9	0	7	7	3	1	198	6	3	14	14	9	0	0	0	0	0	0	1	0	1	11322	2.466172054	32435
6338089	1	183	156	11	1	0	0	34	3	31	0	1	1	1	1	264	3	3	0	0	0	0	0	0	0	0	0	1	0	1	11322	2.466172054	32435
6338090	2	270	140	32	1	0	0	20	3	17	0	2	2	1	1	164	7	4	3	3	1	0	0	0	0	0	0	1	0	1	11322	2.466172054	32435
6338091	1	192	152	37	1	0	0	19	1	18	0	4	4	3	1	200	8	4	7	4	4	0	0	0	0	0	0	1	0	0	11322	2.466172054	32435
6338092	2	96	157	13	1	0	0	22	3	19	0	3	3	1	1	120	4	3	2	0	1	0	0	0	0	0	0	1	0	0	11322	2.466172054	32435
6338095	1	187	149	3	1	1	1	13	6	7	0	2	2	1	1	389	3	3	3	3	1	0	0	0	0	0	0	1	0	1	11322	2.466172054	32435
6338097	3	190	160	9	1	0	0	56	7	49	0	4	4	1	1	157	6	4	11	11	6	0	0	0	0	0	0	1	0	1	5670	2.455308249	16242
6338098	3	226	155	21	1	0	0	18	2	16	1	1	1	1	1	129	11	1	15	12	8	0	0	0	0	0	0	1	0	1	11322	2.466172054	32435
6338100	1	136	150	20	1	0	0	22	8	14	0	1	1	1	1	169	16	7	7	7	4	0	0	0	0	0	0	1	0	1	11322	2.466172054	32435
6338103	1	140	133	13	1	0	0	19	2	17	0	1	1	1	1	134	8	3	0	0	0	0	0	0	0	0	0	1	0	1	11322	2.466172054	32435
6338106	3	53	146	138	1	1	1	18	4	14	0	2	2	1	1	124	7	3	8	0	1	0	0	0	0	0	0	1	0	1	11322	2.466172054	32435
6338109	1	135	148	23	1	0	0	23	4	19	0	2	2	1	1	222	10	5	0	0	0	0	0	0	0	0	0	1	0	1	11322	2.466172054	32435
6338110	1	180	153	9	1	0	0	47	5	42	0	1	1	1	1	166	7	3	9	7	5	0	0	0	0	0	0	1	0	1	11322	2.466172054	32435
6338112	2	119	142	23	1	0	0	20	3	17	0	2	2	1	1	67	8	2	2	0	1	0	0	0	0	0	0	1	0	1	11322	2.466172054	32435
6338116	1	122	149	2	1	0	0	6	2	4	0	4	4	1	1	113	4	2	0	0	0	0	0	0	0	0	0	1	0	0	11322	2.466172054	32435
6338118	2	129	173	7	1	0	0	20	3	17	13	1	1	1	1	97	6	1	3	0	1	0	0	0	0	0	0	1	0	1	11322	2.466172054	32435
6338122	2	162	149	7	1	0	0	24	3	21	0	3	3	1	1	139	5	3	21	21	15	0	0	0	0	0	0	1	0	0	11322	2.466172054	32435
6338123	1	120	149	1	1	0	0	16	4	12	4	3	3	2	1	127	4	3	3	1	2	0	0	0	0	0	0	1	0	0	11322	2.466172054	32435
6338125	1	213	159	7	1	0	0	14	3	11	0	2	2	1	1	232	6	3	2	2	2	0	0	0	0	0	0	1	0	1	11322	2.466172054	32435
6338127	1	251	143	220	1	0	0	35	7	28	0	1	1	1	1	363	7	3	0	0	0	0	0	1	0	0	0	0	0	1	25	2.32	68
6338128	2	59	142	10	1	0	0	6	3	3	0	4	4	2	1	214	4	3	3	3	3	0	0	0	0	0	0	1	0	0	11322	2.466172054	32435
6338129	1	226	150	18	1	0	0	15	3	12	0	2	2	1	1	101	10	3	31	20	10	0	0	0	0	0	0	1	0	1	11322	2.466172054	32435
6338132	1	38	151	5	1	0	0	8	5	3	0	7	7	2	1	125	3	3	8	0	1	0	0	0	0	0	0	1	0	1	11322	2.466172054	32435
6338135	1	161	158	12	1	0	0	17	8	9	0	1	1	1	1	300	5	3	6	6	4	0	0	0	0	0	0	1	0	1	11322	2.466172054	32435
6338138	1	164	131	27	1	0	0	25	9	16	0	3	3	1	1	161	4	4	2	2	2	0	0	0	0	0	0	0	1	1	2231	2.364410578	6365
6338141	1	106	139	17	1	0	0	7	1	6	0	1	1	1	1	157	5	3	2	2	1	0	0	0	0	0	0	0	1	1	602	2.26910299	1568
6338143	1	79	165	4	1	1	1	14	2	12	0	1	1	1	1	77	4	3	5	5	3	0	0	0	0	0	0	1	0	0	11322	2.466172054	32435
6338144	1	237	157	16	1	0	0	32	3	29	2	2	2	1	1	203	5	3	6	2	3	0	0	0	0	0	0	1	0	1	11322	2.466172054	32435
6338145	2	81	148	14	1	0	0	22	4	18	0	3	3	2	1	69	9	3	0	0	0	0	0	0	0	0	0	0	1	1	998.5	2.129175151	2831
6338146	1	115	150	3	1	0	0	5	4	1	0	4	4	1	1	259	11	3	0	0	0	0	0	0	0	0	0	1	0	0	11322	2.466172054	32435
6338153	1	109	170	18	1	1	1	20	8	12	0	4	4	1	1	210	7	2	38	30	10	0	0	0	0	0	0	1	0	1	11322	2.466172054	32435
6338154	2	150	164	10	1	0	0	37	11	26	0	1	1	1	1	248	8	4	6	4	3	0	0	0	0	0	0	1	0	1	6616	2.380468225	18652
6338157	1	69	170	3	1	1	1	19	17	2	0	1	1	1	1	199	3	3	2	2	1	0	0	0	0	0	0	1	0	1	11322	2.466172054	32435
6338159	1	244	145	16	1	0	0	30	3	27	0	6	6	1	1	64	5	3	0	0	0	0	0	0	0	0	0	1	0	1	11322	2.466172054	32435
6338160	1	84	154	16	1	0	0	22	2	20	0	2	2	1	1	123	4	2	2	2	2	0	0	0	0	0	0	1	0	1	11322	2.466172054	32435
6338162	1	79	159	14	1	0	0	7	4	3	0	1	1	1	1	108	16	1	2	2	1	1	0	0	0	0	0	0	0	1	275	1.443636363	879
6338167	1	147	151	5	1	0	0	3	1	2	0	3	3	2	0	165	55	2	0	0	0	1	0	0	0	0	0	0	0	0	240	1.429166666	741
6338169	2	127	158	16	1	1	0	20	3	17	0	1	1	1	0	180	19	1	0	0	0	0	1	0	0	1	0	0	0	1	1085.5	1.6783698	3585
6338172	1	145	161	44	1	0	0	38	4	34	0	2	2	2	1	141	41	2	0	0	0	1	0	0	0	0	0	0	0	0	543	1.878453038	1733
6338173	1	169	190	11	1	0	0	6	2	4	0	1	1	1	0	295	16	1	0	0	0	1	0	0	0	0	0	0	0	0	419	1.477326968	1349
6338174	1	79	151	7	1	1	1	9	3	6	0	1	1	1	1	109	58	2	26	26	15	1	0	0	0	0	0	0	0	0	543	1.878453038	1733
6338175	5	136	158	8	1	0	0	7	2	5	15	2	2	1	2	174	24	1	3	0	1	0	0	0	0	1	0	0	0	0	131.5	1.615455426	355
6338178	1	132	167	2	1	0	0	1	1	0	0	1	1	1	1	107	12	1	0	0	0	0	1	0	0	0	0	0	0	0	109	1.71559633	359
6338179	1	92	163	18	1	0	0	20	3	17	0	1	1	1	0	93	90	1	0	0	0	1	0	0	0	0	0	0	0	0	419	1.477326968	1349
6338180	1	71	167	26	1	1	1	20	2	18	0	1	1	1	1	73	33	3	2	2	1	0	1	0	0	0	0	0	0	1	1851	1.7817396	6162
6338181	1	156	159	22	1	0	0	13	3	10	0	1	1	1	1	126	17	2	3	0	1	0	0	0	0	1	0	0	0	1	164	1.62804878	524
6338182	2	111	165	12	1	1	1	14	3	11	0	2	2	1	1	111	6	2	2	2	1	0	0	0	0	1	0	0	0	0	164	1.62804878	524
6338184	2	106	153	18	1	0	0	8	2	6	12	3	3	1	1	197	40	1	22	18	13	0	1	0	0	0	0	0	0	1	1204.5	1.991228223	3927.5
6338185	1	52	171	20	1	0	0	13	3	10	0	1	1	1	0	83	52	2	0	0	0	0	0	0	0	0	1	0	0	0	137	2.277372262	355
6338188	1	134	154	2	1	0	0	11	3	8	0	2	2	1	1	136	12	2	1	0	1	0	1	0	0	0	0	0	0	1	558	2.200716845	1693
6338189	1	160	172	23	1	0	0	17	5	12	0	5	5	1	1	85	42	2	0	0	0	0	1	0	0	0	0	0	0	1	558	2.200716845	1693
6338191	1	110	163	1	1	1	1	12	2	10	0	1	1	1	1	267	2	2	9	8	3	0	1	0	0	0	0	0	0	0	499	2.212424849	1414
6338192	1	130	167	25	1	1	1	17	1	16	0	4	4	1	1	325	27	2	7	5	3	0	1	0	0	0	0	0	0	0	558	2.200716845	1693
6338195	1	167	156	12	1	3	1	19	6	13	0	10	10	1	1	168	11	2	1	0	1	0	0	0	0	0	0	0	1	0	1700	2.380588235	4584
6338198	1	95	162	5	1	0	0	18	2	16	0	1	1	1	0	184	28	1	0	0	0	0	1	0	0	0	0	0	0	1	69	1.550724637	200
6338199	1	157	164	4	1	3	1	50	20	30	0	4	4	1	1	174	18	4	0	0	0	1	0	0	0	0	0	0	0	1	1	4	2
6338200	2	128	166	27	1	0	0	24	5	19	0	2	2	1	1	92	20	2	0	0	0	0	0	0	0	0	0	1	0	1	306.5	2.184850772	909.5
6338205	1	44	164	10	1	0	0	19	7	12	14	1	1	1	1	77	19	2	2	0	1	1	0	0	0	0	0	0	0	1	60	1.266666666	171
6338210	1	55	172	9	1	0	0	15	2	13	0	1	1	1	0	71	24	2	0	0	0	0	0	0	0	1	0	0	0	0	69	1.652173913	208
6338217	1	117	143	7	1	0	0	6	1	5	0	1	1	1	0	315	20	1	0	0	0	0	0	0	0	0	1	0	0	0	190	1.563157894	473
6338220	1	102	152	5	1	1	1	9	2	7	0	1	1	1	1	180	28	3	4	4	2	1	0	0	0	0	0	0	0	1	115	1.713043478	332
6338222	1	132	179	19	1	0	0	28	4	24	0	2	2	1	1	202	66	2	0	0	0	0	0	0	0	1	0	0	0	0	139	1.877697841	412
6338228	1	101	168	8	1	1	1	6	2	4	0	1	1	1	1	293	16	3	6	6	3	0	0	0	0	1	0	0	0	0	222	1.693693693	686
6338233	1	81	163	10	1	1	1	13	1	12	0	1	1	1	1	116	12	2	11	11	7	0	1	0	0	0	0	0	0	1	795	2.036477987	2504
6338234	1	143	154	15	1	0	0	12	1	11	0	2	2	1	1	122	16	2	2	0	1	0	1	0	0	0	0	0	0	1	795	2.036477987	2504
6338238	2	85	169	17	1	0	0	36	4	32	0	1	1	1	1	92	23	2	0	0	0	0	1	0	0	0	1	0	0	0	75	2.138686131	193.5
6338241	1	215	164	2	1	1	1	4	1	3	0	2	2	1	1	297	6	1	0	0	0	0	0	0	0	0	1	0	0	1	273	2.483516483	738
6338244	1	185	147	15	1	1	1	5	2	3	0	8	8	1	1	169	6	2	3	3	2	0	0	0	0	0	1	0	0	0	304	2.782894736	868
6338245	1	76	178	11	1	1	1	7	1	6	0	3	3	1	1	98	3	1	7	7	3	0	0	0	0	0	1	0	0	0	304	2.782894736	868
6338246	1	182	181	7	1	1	1	1	1	0	0	5	5	1	3	204	4	1	8	6	4	0	0	0	0	0	1	0	0	1	304	2.782894736	868
6338247	1	186	158	8	1	2	1	11	2	9	0	1	1	1	1	96	14	2	0	0	0	0	0	0	0	0	1	0	0	1	791	2.109987357	2394
6338250	1	64	163	9	1	1	1	9	2	7	0	1	1	1	1	61	9	1	8	8	5	0	0	0	0	0	1	0	0	1	456	2.414473684	1379
6338254	1	100	148	5	1	0	0	2	2	0	0	1	1	1	1	107	14	1	0	0	0	0	0	0	0	0	1	0	0	0	560	2.594642857	1458
6338255	1	147	155	17	1	0	0	18	3	15	0	2	2	1	1	201	14	2	2	2	2	0	0	0	0	0	1	0	0	0	560	2.594642857	1458
6338257	1	224	161	10	1	1	1	9	1	8	0	2	2	1	1	437	7	1	4	2	3	0	0	0	0	0	1	0	0	0	147	2.278911564	485
6338258	1	223	161	17	1	1	1	6	1	5	0	3	3	1	1	227	11	1	4	4	2	0	0	0	0	0	1	0	0	1	147	2.278911564	485
6338259	1	72	171	14	1	1	1	20	5	15	0	1	1	1	1	200	20	4	14	14	7	0	0	1	0	0	0	0	0	0	1	1	2
6338264	1	45	154	13	1	2	1	17	1	16	0	2	2	1	1	116	14	1	6	6	3	0	1	0	0	0	0	0	0	0	499	2.212424849	1414
6338267	1	174	161	8	1	0	0	21	3	18	0	1	1	1	1	208	14	2	0	0	0	0	0	0	0	0	0	1	0	1	393	2.529262086	1025
6338268	1	117	161	8	1	0	0	5	3	2	0	1	1	1	1	109	8	1	0	0	0	0	0	0	0	0	0	1	0	0	388	2.342783505	1097
6338270	1	108	164	7	1	1	1	11	2	9	2	2	2	1	1	93	5	3	11	7	5	0	0	0	0	0	0	1	0	1	388	2.342783505	1097
6338277	1	142	168	17	1	0	0	28	3	25	0	3	3	2	1	191	16	3	3	3	2	0	0	0	0	0	0	1	0	0	395	2.126582278	1151
6338278	2	127	160	10	1	0	0	11	5	6	0	1	1	1	0	288	28	2	0	0	0	0	0	0	0	0	0	1	0	0	619	2.111333843	1913
6338279	2	127	160	10	1	0	0	16	4	12	0	1	1	1	0	215	28	2	0	0	0	0	0	0	0	0	0	1	0	0	619	2.111333843	1913
6338280	1	84	160	5	1	1	1	7	1	6	0	3	3	1	1	131	13	1	9	9	5	0	0	0	0	0	0	1	0	1	393	2.529262086	1025
6338281	1	111	165	11	1	0	0	4	1	3	0	4	4	1	1	91	9	4	0	0	0	0	0	0	0	0	0	1	0	0	393	2.529262086	1025
6338285	1	97	167	24	1	3	1	17	3	14	1	2	2	1	1	147	16	5	10	0	1	0	0	0	0	0	1	0	0	1	859	2.122235157	2541
6338288	2	103	158	9	1	0	0	11	5	6	0	2	2	1	1	78	9	2	0	0	0	0	1	0	0	0	0	1	0	1	624	2.063094502	1911.5
6338290	1	63	184	7	1	0	0	8	1	7	0	1	1	1	0	164	21	2	0	0	0	0	1	0	0	0	0	0	0	1	56	1.553571428	168
6338296	3	93	157	4	1	0	0	13	4	9	0	2	2	1	0	46	6	3	0	0	0	1	0	0	0	0	0	0	0	1	806	2.757232741	2380.5
6338297	1	127	151	6	1	0	0	1	1	0	0	3	3	1	1	266	6	2	0	0	0	0	1	0	0	0	0	0	0	0	321	2.295950155	1020
6338300	1	107	178	4	1	1	1	7	2	5	0	1	1	1	1	122	9	2	13	13	8	0	1	0	0	0	0	0	0	1	33	1.818181818	92
6338301	1	111	153	14	1	1	0	36	12	24	0	1	1	1	1	319	9	2	2	2	1	1	0	0	0	0	0	0	0	1	580	1.812068965	1801
6338303	1	75	167	21	1	1	1	3	0	3	0	1	1	1	0	0	16	2	8	8	4	0	0	0	0	0	1	0	0	0	39	2.564102564	131
6338305	2	70	167	17	1	0	0	9	3	6	0	2	2	2	0	185	14	2	0	0	0	0	0	0	0	0	1	0	0	0	12	1.666666666	32
6338306	2	133	161	18	1	0	0	20	5	15	0	1	1	1	1	108	16	1	0	0	0	0	0	0	0	0	1	0	0	1	36.5	2.438063063	132.5
6338308	1	171	164	10	1	2	2	8	1	7	0	2	2	1	1	104	13	2	0	0	0	0	1	0	0	0	0	0	0	0	302	1.55629139	1035
6338313	1	83	164	86	1	0	0	21	3	18	0	1	1	1	1	200	10	4	17	14	8	0	0	1	0	0	0	0	0	1	1058	3.04536862	3222
6338316	2	106	163	9	1	0	0	6	1	5	0	1	1	1	1	146	19	2	0	0	0	1	1	0	0	0	0	0	0	1	1307.5	1.76521535	4191.5
6338321	2	123	175	7	1	1	1	10	4	6	0	1	1	1	1	103	8	1	9	9	4	0	0	0	0	0	1	0	0	0	343	2.358136767	959.5
6338322	1	117	171	6	1	1	1	3	2	1	0	4	4	1	1	156	4	2	3	3	2	0	0	0	0	0	1	0	0	1	341	2.278592375	845
6338323	1	62	158	12	1	1	1	9	5	4	0	1	1	1	1	250	2	1	1	1	1	0	0	0	0	0	1	0	0	1	341	2.278592375	845
6338324	1	119	166	5	1	1	1	1	1	0	0	2	2	1	1	191	11	1	2	2	1	0	0	0	0	0	1	0	0	0	110	2.027272727	320
6338328	1	148	150	2	1	0	0	7	3	4	0	2	2	1	0	209	49	1	0	0	0	0	0	0	0	0	1	0	0	0	456	2.414473684	1379
6338329	1	139	163	12	1	2	1	19	8	11	11	2	2	1	1	142	16	1	4	0	1	0	0	0	0	0	1	0	0	1	110	2.027272727	320
6338333	1	140	160	4	1	0	0	16	1	15	0	3	3	1	1	167	5	3	0	0	0	0	0	0	0	0	1	0	0	0	763	2.408912188	2142
6338334	1	134	173	7	1	1	1	8	1	7	0	1	1	1	1	59	7	2	1	1	1	0	0	0	0	0	1	0	0	0	763	2.408912188	2142
6338339	1	166	170	15	1	1	1	54	5	49	0	2	2	1	2	288	28	2	5	5	3	1	0	0	0	0	0	0	0	0	1386	2.252525252	4350
6338341	1	124	155	9	1	1	1	5	1	4	0	2	2	1	1	136	7	2	8	8	4	1	0	0	0	0	0	0	0	1	190	1.910526315	509
6338342	1	180	178	39	1	0	0	17	1	16	0	3	3	1	1	242	23	3	23	22	13	1	0	0	0	0	0	0	0	1	190	1.910526315	509
6338343	1	134	147	34	1	0	0	6	3	3	0	3	3	1	1	63	9	2	8	7	6	1	0	0	0	0	0	0	0	0	1386	2.252525252	4350
6338345	1	61	149	42	1	0	0	39	8	31	0	3	3	1	1	76	9	2	19	16	12	1	0	0	0	0	0	0	0	1	3465	2.439538239	10555
6338347	1	129	157	7	1	0	0	3	1	2	0	1	1	1	0	429	12	2	1	1	1	1	0	0	0	0	0	0	0	1	784	2.510204081	2260
6338348	1	101	156	63	1	0	0	17	2	15	0	1	1	1	1	84	20	3	22	21	13	1	0	0	0	0	0	0	0	1	25	1.92	89
6338351	1	136	171	13	1	1	1	7	1	6	0	1	1	1	1	134	28	2	5	5	3	1	0	0	0	0	0	0	0	1	295	2.169491525	1000
6338352	1	86	174	8	1	0	0	10	4	6	0	3	3	2	1	91	17	2	2	2	1	0	1	0	0	0	0	0	0	0	587	2.402044293	1682
6338355	1	48	150	9	1	0	0	5	1	4	0	1	1	1	1	273	16	2	0	0	0	1	0	0	0	0	0	0	0	0	152	1.828947368	499
6338356	1	217	167	13	1	0	0	4	4	0	0	1	1	1	0	206	33	2	0	0	0	0	0	0	0	1	0	0	0	0	320	1.575	1008
6338357	3	287	173	20	1	0	0	35	3	32	0	1	1	1	0	238	29	2	0	0	0	0	1	0	0	0	1	0	0	0	417	1.89525792	1358
6338360	1	77	165	10	1	0	0	78	7	71	40	2	2	2	1	367	22	1	4	1	2	1	0	0	0	0	0	0	0	0	110	1.736363636	355
6338361	1	178	158	8	1	0	0	10	2	8	0	4	4	1	1	171	24	2	2	0	1	0	0	0	0	0	1	0	0	1	734	1.961852861	2580
6338362	1	157	164	3	1	0	0	10	1	9	0	2	2	1	1	191	7	1	15	15	9	0	0	0	0	0	1	0	0	1	734	1.961852861	2580
6338363	1	165	149	16	1	0	0	16	3	13	0	2	2	2	1	326	14	2	10	9	7	0	0	0	0	0	1	0	0	1	838	1.900954653	2548
6338364	1	155	165	10	1	0	0	8	1	7	0	1	1	1	0	99	35	1	0	0	0	0	0	0	0	1	0	0	0	0	44	1.5	194
6338367	1	133	141	9	1	0	0	15	2	13	0	1	1	1	1	158	10	2	12	12	7	0	0	0	1	0	0	0	0	1	113	1.911504424	436
6338371	2	93	145	16	1	0	0	9	1	8	0	3	3	1	1	212	17	3	3	3	2	0	1	0	0	0	0	0	0	0	436.5	1.915674891	1351
6338375	2	129	182	13	1	1	1	7	4	3	0	1	1	1	1	216	14	3	14	14	8	0	1	0	0	0	0	0	0	1	3122	2.780909673	8875
6338379	1	149	158	2	1	1	1	3	3	0	10	2	2	1	1	184	8	1	17	14	9	0	1	0	0	0	0	0	0	1	261	2.697318007	695
6338381	2	82	171	67	1	0	0	13	3	10	0	1	1	1	0	102	17	1	4	3	3	0	0	0	0	0	1	0	0	0	10	2.1	39
6338382	1	121	187	7	1	2	1	12	2	10	0	5	5	1	1	316	8	1	8	8	5	0	0	0	0	0	1	0	0	0	229	2.51091703	660
6338390	1	99	155	28	1	0	0	32	11	21	0	1	1	1	1	131	20	3	27	27	3	0	0	0	0	1	0	0	0	1	933	2.308681672	2933
6338392	1	55	172	5	1	1	1	10	5	5	0	1	1	1	1	134	12	2	4	4	2	0	0	0	0	0	0	1	0	1	218	2.243119266	668
6338393	2	192	137	6	1	0	0	8	3	5	0	1	1	1	0	129	12	2	0	0	0	0	1	0	0	0	0	0	0	0	429.5	1.814327485	1216.5
6338394	2	190	173	5	1	1	1	41	2	39	0	1	1	1	3	172	7	2	19	19	11	0	0	0	0	0	0	1	1	1	5486.5	2.491724394	15070
6338395	1	78	149	8	1	0	0	14	3	11	0	5	5	1	1	56	18	2	0	0	0	0	0	0	0	0	0	0	1	1	1700	2.380588235	4584
6338396	1	138	155	7	1	1	1	10	2	8	0	1	1	1	1	150	8	2	13	13	6	0	1	0	0	0	0	0	0	1	178	2.443820224	433
6338400	1	162	150	2	1	0	0	3	1	2	0	1	1	1	1	135	2	1	0	0	0	1	0	0	0	0	0	0	0	0	2	1	2
6338403	1	186	164	49	1	0	0	61	4	57	0	5	5	2	1	115	26	2	14	14	5	0	0	0	0	0	1	0	0	0	791	2.109987357	2394
6338404	2	144	177	9	1	0	0	7	1	6	0	1	1	1	1	293	21	2	1	1	1	0	1	0	0	0	1	0	0	1	608.5	1.829641566	1926.5
6338405	1	63	148	15	1	0	0	31	2	29	0	2	2	1	1	385	14	2	2	2	2	0	1	0	0	0	0	0	0	1	1851	1.7817396	6162
6338406	1	121	159	20	1	0	0	19	3	16	0	1	1	1	0	190	28	1	0	0	0	0	1	0	0	0	0	0	0	0	1851	1.7817396	6162
6338408	1	66	175	13	1	1	1	20	3	17	0	1	1	1	1	126	8	2	39	39	27	0	1	0	0	0	0	0	0	1	1851	1.7817396	6162
6338409	1	93	165	12	1	0	0	20	2	18	0	1	1	1	1	98	9	2	0	0	0	0	1	0	0	0	0	0	0	0	1851	1.7817396	6162
6338413	1	43	147	15	1	0	0	15	4	11	0	3	3	1	1	262	6	2	0	0	0	1	0	0	0	0	0	0	0	1	380	1.707894736	1158
6338415	1	241	159	4	1	1	1	14	1	13	0	1	1	1	1	118	16	1	7	6	6	0	1	0	0	0	0	0	0	0	1851	1.7817396	6162
6338416	1	80	173	6	1	1	1	6	1	5	4	1	1	1	1	32	9	1	13	8	5	0	0	0	0	0	0	0	1	0	1633	2.586650336	4356
6338417	2	73	165	9	1	1	1	4	0	4	0	1	1	1	0	0	17	2	15	15	9	1	1	0	0	0	0	0	0	0	1135	1.629533284	3755.5
6338418	1	149	170	26	1	0	0	18	2	16	0	1	1	1	0	245	11	1	3	3	3	0	1	0	0	0	0	0	0	0	1851	1.7817396	6162
6338420	1	199	165	9	1	0	0	6	0	6	0	3	3	1	1	0	20	2	0	0	0	0	1	0	0	0	0	0	0	1	1851	1.7817396	6162
6338421	1	104	164	19	1	0	0	6	6	0	0	3	3	1	1	200	23	2	4	4	2	0	1	0	0	0	0	0	0	1	1851	1.7817396	6162
6338424	1	137	169	6	1	3	1	3	1	2	4	2	2	1	1	113	24	1	10	7	5	0	1	0	0	0	0	0	0	1	1851	1.7817396	6162
6338425	1	122	170	23	1	0	0	18	2	16	0	2	2	1	1	207	9	1	0	0	0	0	1	0	0	0	0	0	0	1	360	1.95	1155
6338427	1	227	176	42	1	0	0	27	6	21	0	2	2	1	1	276	17	2	7	6	4	0	1	0	0	0	0	0	0	1	1075	2.270697674	3311
6338430	1	109	164	6	1	0	0	11	1	10	0	1	1	1	0	106	12	1	0	0	0	0	1	0	0	0	0	0	0	0	72	1.791666666	244
6338432	1	117	176	21	1	0	0	19	3	16	0	2	2	1	1	181	8	3	4	3	2	0	0	0	0	0	0	1	0	1	2096	2.290076335	6062
6338435	2	49	145	6	1	0	0	20	3	17	0	1	1	1	0	78	8	2	0	0	0	0	0	0	0	0	0	1	0	1	2096	2.290076335	6062
6338436	2	147	165	28	1	5	1	12	3	9	0	4	4	1	1	208	15	7	5	5	2	0	0	0	0	0	0	1	0	0	2096	2.290076335	6062
6338438	3	207	164	10	1	1	1	47	0	47	0	4	4	2	1	0	18	2	10	9	7	1	1	0	0	0	0	0	0	0	302	1.880327567	918
6338441	2	163	167	6	1	1	1	7	1	6	0	4	4	1	1	153	6	1	11	11	6	0	1	0	0	0	0	0	0	0	360	1.95	1155
6338443	1	86	152	17	1	0	0	3	2	1	0	1	1	1	1	247	16	2	0	0	0	1	0	0	0	0	0	0	0	1	1386	2.252525252	4350
6338444	1	139	167	18	1	1	1	20	3	17	0	1	1	1	1	180	31	2	9	9	5	0	0	0	0	1	0	0	0	1	89	1.584269662	241
6338448	1	205	146	3	1	0	0	7	2	5	0	1	1	1	1	80	10	2	0	0	0	0	0	0	0	0	0	1	0	0	2676	2.714872944	7924
6338451	4	251	170	13	1	1	1	18	1	17	0	3	3	2	0	187	19	3	13	13	8	0	1	0	0	0	0	0	0	0	966	2.0310559	2988
6338453	4	150	165	9	1	1	1	20	0	20	0	1	1	1	1	0	24	2	10	10	5	0	1	0	0	0	0	0	0	1	966	2.0310559	2988
6338454	2	31	167	5	1	1	1	7	1	6	0	2	2	1	1	209	6	2	2	2	1	0	1	0	0	0	0	0	0	1	259	1.891891891	759
6338456	1	41	153	5	1	0	0	11	3	8	0	2	2	1	1	93	4	1	0	0	0	0	1	0	0	0	0	0	0	0	144	1.923611111	412
6338464	1	74	156	11	1	1	1	31	4	27	0	1	1	1	1	109	15	2	3	3	2	1	0	0	0	0	0	0	0	1	580	1.812068965	1801
6338466	2	68	164	12	1	1	1	10	1	9	0	2	2	2	1	207	22	2	14	13	9	0	0	0	0	0	1	0	0	0	734	1.961852861	2580
6338468	1	173	168	4	1	0	0	4	1	3	0	2	2	1	1	143	31	1	2	2	1	0	0	0	0	0	1	0	0	1	734	1.961852861	2580
6338472	1	191	163	7	1	1	1	16	1	15	0	2	2	1	1	67	23	2	2	2	1	0	1	0	0	0	0	0	0	1	393	2.267175572	1206
6338474	1	96	169	8	1	1	1	15	3	12	0	1	1	1	1	133	43	2	0	0	0	0	1	0	0	0	0	0	0	0	393	2.267175572	1206
6338477	1	64	167	16	1	0	0	12	2	10	0	1	1	1	1	176	25	3	18	18	11	0	1	0	0	0	0	0	0	1	275	2.04	817
6338479	1	160	160	4	1	1	1	16	5	11	0	2	2	1	1	250	10	3	5	5	3	0	1	0	0	0	0	0	0	1	966	2.0310559	2988
6338481	1	176	151	9	1	1	1	13	2	11	0	1	1	1	1	119	8	2	2	2	1	0	1	0	0	0	0	0	0	1	966	2.0310559	2988
6338483	1	177	155	14	1	0	0	25	3	22	0	2	2	1	0	102	9	2	2	2	1	0	1	0	0	0	0	0	0	1	966	2.0310559	2988
6338487	2	136	172	29	1	0	0	5	1	4	4	1	1	1	1	195	33	1	3	0	1	1	0	0	0	0	0	0	0	0	1150	1.719130434	3408
6338488	1	129	163	4	1	1	1	9	4	5	0	1	1	1	1	123	32	3	7	7	4	0	0	0	0	0	1	0	0	0	322	2.052795031	938
6338489	1	111	160	12	1	1	1	7	1	6	0	1	1	1	1	160	18	2	7	7	3	0	0	0	0	0	1	0	0	0	322	2.052795031	938
6338491	2	94	154	22	1	0	0	23	3	20	0	3	3	1	1	148	18	3	0	0	0	0	0	0	0	0	1	0	0	1	322	2.052795031	938
6338494	1	347	155	8	1	0	0	3	1	2	0	1	1	1	0	227	12	1	0	0	0	1	0	0	0	0	0	0	0	0	197	1.593908629	624
6338495	1	155	149	7	1	1	1	4	1	3	0	2	2	1	1	169	11	3	0	0	0	0	1	0	0	0	0	0	0	1	187	2.133689839	572
6338499	1	167	172	7	1	2	1	5	1	4	1	5	5	1	1	303	5	2	7	5	3	0	1	0	0	0	0	0	0	0	1075	2.270697674	3311
6338504	2	128	185	16	1	1	1	19	4	15	0	1	1	1	1	225	43	2	7	7	5	0	0	0	0	1	1	0	0	1	885.5	2.104818163	2740.5
6338511	1	204	160	16	1	0	0	18	3	15	0	2	2	1	0	191	68	2	0	0	0	1	0	0	0	0	0	0	0	0	146	1.739726027	492
6338512	1	113	154	7	1	0	0	4	2	2	0	2	2	1	0	89	85	1	1	1	1	1	0	0	0	0	0	0	0	1	146	1.739726027	492
6338516	1	122	186	21	1	1	1	20	2	18	0	3	3	1	1	294	7	3	6	6	3	0	1	0	0	0	0	0	0	0	760	2.184210526	2094
6338520	1	194	159	49	1	0	0	13	2	11	7	4	4	2	1	129	9	1	2	0	1	0	1	0	0	0	0	0	0	0	310	1.632258064	985
6338521	1	238	176	48	1	0	0	27	0	27	0	1	1	1	1	0	18	3	4	0	1	0	1	0	0	0	0	0	0	1	310	1.632258064	985
6338523	1	229	160	41	1	0	0	41	5	36	0	1	1	1	1	192	32	2	5	2	2	0	1	0	0	0	0	0	0	1	310	1.632258064	985
6338524	4	122	153	24	1	0	0	1	1	0	0	1	1	1	0	148	18	2	2	2	1	0	1	0	0	0	0	0	0	0	747	2.174624572	2190
6338525	1	63	158	16	1	1	1	28	6	22	0	2	2	1	1	109	18	2	7	7	3	0	1	0	0	0	0	0	0	0	406	2.068965517	1165
6338527	2	155	158	27	1	0	0	16	2	14	0	2	2	1	1	165	19	2	2	0	1	1	0	0	0	0	0	0	0	0	543	1.878453038	1733
6338530	4	179	164	3	1	0	0	20	4	16	0	1	1	1	1	110	5	2	3	3	2	1	0	0	0	0	0	0	0	0	543	1.878453038	1733
6338533	5	172	156	4	1	1	1	9	3	6	0	2	2	1	1	205	6	2	4	4	2	0	1	0	0	0	0	0	0	0	234	1.947107702	712
6338540	1	99	166	20	1	1	1	35	6	29	0	6	6	1	1	133	15	4	7	7	3	0	1	0	0	0	0	0	0	1	2184	2.76007326	6082
6338541	1	98	164	36	1	3	1	5	2	3	0	3	3	1	1	266	16	4	18	15	5	0	1	0	0	0	0	0	0	0	2184	2.76007326	6082
6338543	3	109	170	3	1	0	0	54	1	53	0	1	1	1	1	140	7	1	0	0	0	0	1	0	0	0	0	0	0	1	2184	2.76007326	6082
6338544	4	47	171	19	1	0	0	18	3	15	0	4	4	1	1	186	8	3	7	7	3	0	1	0	0	0	0	0	0	1	2184	2.76007326	6082
6338545	1	99	149	15	1	3	1	25	4	21	0	1	1	1	1	73	18	3	15	1	2	0	1	0	0	0	0	0	0	1	2184	2.76007326	6082
[truncated: 398,001 more rows]
